# Supplementary material for: Addressing IGHV Gene Structural Diversity Enhances Immunoglobulin Repertoire Analysis: Lessons From Rhesus Macaque
Source: Front Immunol. 2022 Mar 28;13:818440. doi: 10.3389/fimmu.2022.818440 (PMC8995469; doi:10.3389/fimmu.2022.818440)
Supplement: Supplementary Table 1 — Exact allele matches between KIMDB and IMGT. [file Table_1.xlsx]

## Sheet: SupTable1-IdenticalSequences
kimdb_name	kimdb_gene	kimdb_len	imgt_name	imgt_gene	imgt_len	kimdb_seq	imgt_seq
IGHV1-105*01	IGHV1-105	296	IGHV1S2*01	IGHV1S2	296	CAGGTGCAGCTGGTGCAGTCTGGGGCTGAGGTGAAGAAGCCTGGGTCCTCAGTGAAGGTATCCTGCAAGGCTTCCGGATACACCTTCACTGACTACTACATGCACTGGGTGCGACAGGCCCCTCGACAAGGGCTTGAGTGGATGGGATGGATCAACCCTTACAATGGCAACACAAAGTATGCACAGAAGTTCCAGGGCAGAGTCACCATGACCAGAGACACATCGACGAGCACAGCCTACATGGAGCTGAGCAGCCTGAGATCTGAGGACACGGCCGTGTATTACTGTGCGAGAGA	CAGGTGCAGCTGGTGCAGTCTGGGGCTGAGGTGAAGAAGCCTGGGTCCTCAGTGAAGGTATCCTGCAAGGCTTCCGGATACACCTTCACTGACTACTACATGCACTGGGTGCGACAGGCCCCTCGACAAGGGCTTGAGTGGATGGGATGGATCAACCCTTACAATGGCAACACAAAGTATGCACAGAAGTTCCAGGGCAGAGTCACCATGACCAGAGACACATCGACGAGCACAGCCTACATGGAGCTGAGCAGCCTGAGATCTGAGGACACGGCCGTGTATTACTGTGCGAGAGA
IGHV1-124*01	IGHV1-124	296	IGHV1-180*01	IGHV1-180	296	CAGGTGCAGCTGGTGCAGTCTGGGGCTGAGATTAAGCAGCCTGGGGCCTCAGTGAAGCTCTCCTGCAAGGCTTCTGGATATACCTTCACTAGCTACTACATGCACTGGGTGAGACAGGCCCCTGGACAAGGCCTTGAGTGGATAGGACTGATCTCCCCTTACAATGGTAACAAAGGCTACGCACAGAACTTCCAGGGCAGAGTCACCATAACTACGGACACGTCCACGAGCACAGGCTACATGGAGCTGAGCAGCCTGAGATCTGAGGACACAGCCGTGTATTACTGTACGAGAGA	CAGGTGCAGCTGGTGCAGTCTGGGGCTGAGATTAAGCAGCCTGGGGCCTCAGTGAAGCTCTCCTGCAAGGCTTCTGGATATACCTTCACTAGCTACTACATGCACTGGGTGAGACAGGCCCCTGGACAAGGCCTTGAGTGGATAGGACTGATCTCCCCTTACAATGGTAACAAAGGCTACGCACAGAACTTCCAGGGCAGAGTCACCATAACTACGGACACGTCCACGAGCACAGGCTACATGGAGCTGAGCAGCCTGAGATCTGAGGACACAGCCGTGTATTACTGTACGAGAGA
IGHV1-138*01_S2054	IGHV1-138	296	IGHV1-198*02	IGHV1-198	296	CAGGTCCAGCTGGTGCAGTCCGGGGCTGAGGTGAAGAAGCCTGGGGCCTCAGTGAAGGTTTCCTGCAAGGCTTCTGGATTCACCTTCGGCAGCTATGCTATCAGCTGGGTGCGACAGGCCCCTGGACAAGGGCTTGAGTGGATGGGAGTGATCATCCCTCTTGTTGGTATAACAAACTACGCAGAGAAGTTCCAGGGCAGAGTCACGATTACCGCGGACACGTCCACAAGCACAGCCTACATGGAGCTGAGCAGCCTGAGATCTGAGGACACGGCCGTGTATTACTGTGCGAGAGG	CAGGTCCAGCTGGTGCAGTCCGGGGCTGAGGTGAAGAAGCCTGGGGCCTCAGTGAAGGTTTCCTGCAAGGCTTCTGGATTCACCTTCGGCAGCTATGCTATCAGCTGGGTGCGACAGGCCCCTGGACAAGGGCTTGAGTGGATGGGAGTGATCATCCCTCTTGTTGGTATAACAAACTACGCAGAGAAGTTCCAGGGCAGAGTCACGATTACCGCGGACACGTCCACAAGCACAGCCTACATGGAGCTGAGCAGCCTGAGATCTGAGGACACGGCCGTGTATTACTGTGCGAGAGG
IGHV1-138*01_S2593	IGHV1-138	296	IGHV1-151*01	IGHV1-151	296	CAGGTCCAGCTGGTGCAGTCCGGGGCTGAGGTGAAGAAGCCTGGGGCCTCAGTGAAGCTCTCCTGCAAGGCTTCTGGATACACCTTCAGCATCTATGCCATCAGTTGGGTGCGACAGGCCCCTGGACAAGGGCTTGAGTGGATGGGAGGGATCATCCCTCTTGTTGGTATAACAAACTACGCACAGAAGTTCCAGGGCAGAGTCACGATTACCGCGGACACGTCCACAAGCACAGCCTACATGGAGCTGAGCAGCCTGAGATCTGAGGACACGGCCGTGTATTACTGTGCGAGAGG	CAGGTCCAGCTGGTGCAGTCCGGGGCTGAGGTGAAGAAGCCTGGGGCCTCAGTGAAGCTCTCCTGCAAGGCTTCTGGATACACCTTCAGCATCTATGCCATCAGTTGGGTGCGACAGGCCCCTGGACAAGGGCTTGAGTGGATGGGAGGGATCATCCCTCTTGTTGGTATAACAAACTACGCACAGAAGTTCCAGGGCAGAGTCACGATTACCGCGGACACGTCCACAAGCACAGCCTACATGGAGCTGAGCAGCCTGAGATCTGAGGACACGGCCGTGTATTACTGTGCGAGAGG
IGHV1-138*02	IGHV1-138	296	IGHV1-198*01	IGHV1-198	296	CAGGTCCAGCTGGTGCAGTCTGGGGCTGAGGTGAAGAAGCCTGGGGCCTCAGTGAAGGTTTCCTGCAAGGCTTCTGGATTCACCTTTGGCAGCTATGCTATCAGCTGGGTGCGACAGGCCCCTGGACAAGGGCTTGAGTGGATGGGAGTGATCATCCCTCTTGTTGGTGTAACAAACTACGCAGAGAAGTTCCAGGGCAGAGTCACGATTACCGCGGACACGTCCACAAGCACAGCCTACATGGAGCTGAGCAGCCTGAGATCTGAGGACACGGCCGTGTATTACTGTGCGAGAGG	CAGGTCCAGCTGGTGCAGTCTGGGGCTGAGGTGAAGAAGCCTGGGGCCTCAGTGAAGGTTTCCTGCAAGGCTTCTGGATTCACCTTTGGCAGCTATGCTATCAGCTGGGTGCGACAGGCCCCTGGACAAGGGCTTGAGTGGATGGGAGTGATCATCCCTCTTGTTGGTGTAACAAACTACGCAGAGAAGTTCCAGGGCAGAGTCACGATTACCGCGGACACGTCCACAAGCACAGCCTACATGGAGCTGAGCAGCCTGAGATCTGAGGACACGGCCGTGTATTACTGTGCGAGAGG
IGHV1-170*01	IGHV1-170	296	IGHV1-156*01	IGHV1-156	296	GAGGTCCAGCTGGTGCAGTCTGGGGCTGAAGTGAAGAAGCCTGGGGCCTCAGTGAAGGTCTCCTGCAAGGTTTCCGGATACACCTTCACCGAATTATCCATGCACTGGGTGCGACAGGCCCCTGGAAAAGGGCTTGAGTGGATGGGAGGTGTTGATCCTGTATATGGTGAAATAATACACGCAGAGAAGTTCCAGGGCAGAGTCACCATGACCGAGGACACGTCTACAGACACAGCCTACATGGAGCTGAGCAGCCTGAGATCTGAGGACACGGCCGTGTATTACTGTGCGAGAGA	GAGGTCCAGCTGGTGCAGTCTGGGGCTGAAGTGAAGAAGCCTGGGGCCTCAGTGAAGGTCTCCTGCAAGGTTTCCGGATACACCTTCACCGAATTATCCATGCACTGGGTGCGACAGGCCCCTGGAAAAGGGCTTGAGTGGATGGGAGGTGTTGATCCTGTATATGGTGAAATAATACACGCAGAGAAGTTCCAGGGCAGAGTCACCATGACCGAGGACACGTCTACAGACACAGCCTACATGGAGCTGAGCAGCCTGAGATCTGAGGACACGGCCGTGTATTACTGTGCGAGAGA
IGHV1-170*01_S3055	IGHV1-170	296	IGHV1-156D*01	IGHV1-156D	296	GAGGTCCAGCTGGTGCAGTCTGGGGCTGAGGTGAAGAAGCCTGGGGCCTCAGTGAAGGTCTCCTGCAAGGTTTCCGGATACACCTTCACCGAATTATCCATGCACTGGGTGCGACAGGCCCCTGGAAAAGGGCTTGAGTGGATGGGAGGTGTTGATCCTGTATATGGTGAAATAATACACGCAGAGAAGTTCCAGGGCAGAGTCACCATGACCGAGGACACGTCTACAGACACAGCCTACATGGAGCTGAGCAGCCTGAGATCTGAGGACACGGCCGTGTATTACTGTGCGAGAGA	GAGGTCCAGCTGGTGCAGTCTGGGGCTGAGGTGAAGAAGCCTGGGGCCTCAGTGAAGGTCTCCTGCAAGGTTTCCGGATACACCTTCACCGAATTATCCATGCACTGGGTGCGACAGGCCCCTGGAAAAGGGCTTGAGTGGATGGGAGGTGTTGATCCTGTATATGGTGAAATAATACACGCAGAGAAGTTCCAGGGCAGAGTCACCATGACCGAGGACACGTCTACAGACACAGCCTACATGGAGCTGAGCAGCCTGAGATCTGAGGACACGGCCGTGTATTACTGTGCGAGAGA
IGHV1-193*01_S6037	IGHV1-193	296	IGHV1-70*01	IGHV1-70	296	CAGGAGCAGCTGGTGCAGTCTGGGGCTGAGGTGAAGAAGCCTGGGGCCTCAGTGAAGGTCTCCTGCAAAGCTTCTGGATACATTTTCACCAGTTATGTTATCAGCTGGCTGCGACAGGCCCCTGGACAAGGGTTTGAGTGGATGGGAGGAATCCACCCTGGTTATGGTAGCACAAGCTACGCACAGAAGTTCCAGGGCAGAGTCACGATTACCGCGGACATGTCCACGAGCACAGTCTACATGGAGCTGAGCAGTCTGAGATCTGAGGACATGGCCGTGTATTACTGTGCAGCAGA	CAGGAGCAGCTGGTGCAGTCTGGGGCTGAGGTGAAGAAGCCTGGGGCCTCAGTGAAGGTCTCCTGCAAAGCTTCTGGATACATTTTCACCAGTTATGTTATCAGCTGGCTGCGACAGGCCCCTGGACAAGGGTTTGAGTGGATGGGAGGAATCCACCCTGGTTATGGTAGCACAAGCTACGCACAGAAGTTCCAGGGCAGAGTCACGATTACCGCGGACATGTCCACGAGCACAGTCTACATGGAGCTGAGCAGTCTGAGATCTGAGGACATGGCCGTGTATTACTGTGCAGCAGA
IGHV1-84*01	IGHV1-84	296	IGHV1-111*02	IGHV1-111	296	GAGGTCCAGCTGGTGCAGTCTGGGGCTGAGGTGAAGAAGCCTGGGGCCTCCGTGAAAATCTCCTGCAAGGCTTCTGGATACACCTTCACCGACTACTACCTGCACTGGGTGCGACAGGCTCCTGGAAAAGGGCTTGAGTGGATGGGACGTGTTGATCCTGAAGATGGTGAAGCAATACACGCACAGAAGTTCCAGGACAGAGTCACCATCACCGCGGACACGTCTACAGACACAGCCTACATGGAGCTGAGCAGCCTGAGATCTGAGGACACGGCCGTGTATTACTGTGCAACAGA	GAGGTCCAGCTGGTGCAGTCTGGGGCTGAGGTGAAGAAGCCTGGGGCCTCCGTGAAAATCTCCTGCAAGGCTTCTGGATACACCTTCACCGACTACTACCTGCACTGGGTGCGACAGGCTCCTGGAAAAGGGCTTGAGTGGATGGGACGTGTTGATCCTGAAGATGGTGAAGCAATACACGCACAGAAGTTCCAGGACAGAGTCACCATCACCGCGGACACGTCTACAGACACAGCCTACATGGAGCTGAGCAGCCTGAGATCTGAGGACACGGCCGTGTATTACTGTGCAACAGA
IGHV2-118*01	IGHV2-118	301	IGHV2-174*02	IGHV2-174	301	CAGGTGACCTTGAAGGAGTCTGGTCCTGCGCTGGTGAAACCCACACAGACCCTCACGCTGACCTGCACCTTCTCTGGGTTCTCACTCAGCACTAGTGGTATGGGTGTGGGCTGGATCCGTCAGCCCTCACGGAAGACCCTGGAGTGGCTTGCACACATTTATTGGGATGATGATAAGCGCTACAGCACATCTCTGAAGAGCAGGCTCACCATCTCCAAGGACACCTCCAAAAACCAGGTGGTTCTAACAATGACCAACATGGACCCTATGGACACAGCCACATATTACTGTGCACGGAGAC	CAGGTGACCTTGAAGGAGTCTGGTCCTGCGCTGGTGAAACCCACACAGACCCTCACGCTGACCTGCACCTTCTCTGGGTTCTCACTCAGCACTAGTGGTATGGGTGTGGGCTGGATCCGTCAGCCCTCACGGAAGACCCTGGAGTGGCTTGCACACATTTATTGGGATGATGATAAGCGCTACAGCACATCTCTGAAGAGCAGGCTCACCATCTCCAAGGACACCTCCAAAAACCAGGTGGTTCTAACAATGACCAACATGGACCCTATGGACACAGCCACATATTACTGTGCACGGAGAC
IGHV2-173*01	IGHV2-173	301	IGHV2S1*01	IGHV2S1	301	CAGGTGACCTTGAAGGAGTCTGGTCCTGCGCTGGTGAAACCCACACAGACCCTCACGCTGACCTGCACCTTCTCTGGGTTCTCACTCAGCACTAGTGGTATGGGTGTGGGCTGGATCCGTCAGCCCCCAGGGAAGGCCCTGGAATGGCTTGCAAGCATTTATTGGGATGATGATAAATACTACAGCACATCTCTGAAGAGCAGGCTCACCATCTCCAAGGACACCTCCAAAAACCAGGTGGTTCTAACAATGACCAACATGGACCCTGTGGACACAGCCACATATTACTGTGCACGGGTAC	CAGGTGACCTTGAAGGAGTCTGGTCCTGCGCTGGTGAAACCCACACAGACCCTCACGCTGACCTGCACCTTCTCTGGGTTCTCACTCAGCACTAGTGGTATGGGTGTGGGCTGGATCCGTCAGCCCCCAGGGAAGGCCCTGGAATGGCTTGCAAGCATTTATTGGGATGATGATAAATACTACAGCACATCTCTGAAGAGCAGGCTCACCATCTCCAAGGACACCTCCAAAAACCAGGTGGTTCTAACAATGACCAACATGGACCCTGTGGACACAGCCACATATTACTGTGCACGGGTAC
IGHV2-69*01	IGHV2-69	301	IGHV2-95*01	IGHV2-95	301	CAGGTCACCTTGAAGGAGTCTGGTCCTGCGCTCGTGAAACCCACACAGACCCTCACGCTGACCTGCACCTTCTCTGGGTTCTCAATCAGCACTACTGGAACAGGTGTGGGCTGGATCCGTCAGCCCCCAGGGAAGGCCCTGGAATGGCTTGCAAGCATTTATTGGAATGATAGTAAATACTACAGCACATCGCTGAAGAGCAGGCTCACCATCTCCAAGGACACCTCCAAAAACCAGGTGGTTCTAACAATGACCAACATGGACCCTGTGGACACAGCCACATATTACTGTGCACGGGTAC	CAGGTCACCTTGAAGGAGTCTGGTCCTGCGCTCGTGAAACCCACACAGACCCTCACGCTGACCTGCACCTTCTCTGGGTTCTCAATCAGCACTACTGGAACAGGTGTGGGCTGGATCCGTCAGCCCCCAGGGAAGGCCCTGGAATGGCTTGCAAGCATTTATTGGAATGATAGTAAATACTACAGCACATCGCTGAAGAGCAGGCTCACCATCTCCAAGGACACCTCCAAAAACCAGGTGGTTCTAACAATGACCAACATGGACCCTGTGGACACAGCCACATATTACTGTGCACGGGTAC
IGHV3-100*01	IGHV3-100	299	IGHV3-132*02	IGHV3-132	293	CAGTGTGTGGAGCAGCTGGTGGAGTCTGGGGGAGCCTTGGTACAGCCTGGGGCGTCCCTGAGACTCTCCTGTGCAGCCTCTGAATTCACCTTCAGTAGCTATGACATGCACTGGGTTCGCCAGGCTCCAGGGAAGGGTCTGGAGTGGGTATCAGCTATTAGCATTGGCGGTGGCACATACTACCCAGACTCTGTGAAGGGTCGATTCACCATCTCCAGAGACAATGCCAAGAACTCCTTGTATCTTCAAATGAACAGCCTGAGAGCTGAGGACACTGCTGTGTATTATTGTGCAAGAGA	GTGGAGCAGCTGGTGGAGTCTGGGGGAGCCTTGGTACAGCCTGGGGCGTCCCTGAGACTCTCCTGTGCAGCCTCTGAATTCACCTTCAGTAGCTATGACATGCACTGGGTTCGCCAGGCTCCAGGGAAGGGTCTGGAGTGGGTATCAGCTATTAGCATTGGCGGTGGCACATACTACCCAGACTCTGTGAAGGGTCGATTCACCATCTCCAGAGACAATGCCAAGAACTCCTTGTATCTTCAAATGAACAGCCTGAGAGCTGAGGACACTGCTGTGTATTATTGTGCAAGAGA
IGHV3-100*01_S4205	IGHV3-100	299	IGHV3-132*01	IGHV3-132	293	CAGTGTGTGGAGCAGCTGGTGGAGTCTGGGGGAGGCTTGGTACAGCCTGGGGCGTCCCTGAGACTCTCCTGTGCAGCCTCTGAATTCACCTTCAGTAGCTATGACATGCACTGGGTTCGCCAGGCTCCAGGGAAGGGTCTGGAGTGGGTATCAGGTATTAGCATTGGCGGTGGCACATACTACCCAGACTCTGTGAAGGGTCGATTCACCATCTCCAGAGACAATGCCAAGAACTCCTTGTATCTTCAAATGAACAGCCTGAGAGCTGAGGACACTGCTGTGTATTATTGTGCAAGAGA	GTGGAGCAGCTGGTGGAGTCTGGGGGAGGCTTGGTACAGCCTGGGGCGTCCCTGAGACTCTCCTGTGCAGCCTCTGAATTCACCTTCAGTAGCTATGACATGCACTGGGTTCGCCAGGCTCCAGGGAAGGGTCTGGAGTGGGTATCAGGTATTAGCATTGGCGGTGGCACATACTACCCAGACTCTGTGAAGGGTCGATTCACCATCTCCAGAGACAATGCCAAGAACTCCTTGTATCTTCAAATGAACAGCCTGAGAGCTGAGGACACTGCTGTGTATTATTGTGCAAGAGA
IGHV3-103*01	IGHV3-103	296	IGHV3S4*01	IGHV3S4	296	GAGGTGCAGCTAGTGGAGTCTGGGGGAGGCTTGGTCCAGCCTGGGGGGTCCCTGAGACTCTCCTGTGCAGCCTCTGGATTCACCTTCAGTAGTTACGACATGAGCTGGGTCCGCCAGGCTCTGGGAAAGGGACTGGAGTGGGTCTCATCCATTAGTAACACTGGTAAAACCATATACTACGCTGACTCCGTGAAGGGCCGATTCACCATCTCCAGAGACAACGCCAAGAACTCGCTGTCTCTGCAAATGAACAGCCTGAAAACCGAGGACACGGCCGTGTATTACTGTACTAGGGA	GAGGTGCAGCTAGTGGAGTCTGGGGGAGGCTTGGTCCAGCCTGGGGGGTCCCTGAGACTCTCCTGTGCAGCCTCTGGATTCACCTTCAGTAGTTACGACATGAGCTGGGTCCGCCAGGCTCTGGGAAAGGGACTGGAGTGGGTCTCATCCATTAGTAACACTGGTAAAACCATATACTACGCTGACTCCGTGAAGGGCCGATTCACCATCTCCAGAGACAACGCCAAGAACTCGCTGTCTCTGCAAATGAACAGCCTGAAAACCGAGGACACGGCCGTGTATTACTGTACTAGGGA
IGHV3-122*01	IGHV3-122	296	IGHV3-178*02	IGHV3-178	296	GAGGTGCAGCTGGTGGAGTCTGGGGGCGGCTTGGCAAAGCCTGGGGGGTCCCTGAGACTCTCCTGCGCAGCCTCCGGATTCACCTTCAGTGACTACTACATGGACTGGGTCCGCCAGGCTCCAGGGAAGGGGCTGGAGTGGGTCTCACGTATTAGTAATGGTGGTGGTAGCACATGGTACGCAGACTCCGTGAAGGGCAGATTCACCATCTCCAGAGAGAACGCCAAGAACACACTGTATCTTCAAATGAACAGCCTGAGAGCTGAGGACACGGCTGTCTATTACTGTGCGAAAGA	GAGGTGCAGCTGGTGGAGTCTGGGGGCGGCTTGGCAAAGCCTGGGGGGTCCCTGAGACTCTCCTGCGCAGCCTCCGGATTCACCTTCAGTGACTACTACATGGACTGGGTCCGCCAGGCTCCAGGGAAGGGGCTGGAGTGGGTCTCACGTATTAGTAATGGTGGTGGTAGCACATGGTACGCAGACTCCGTGAAGGGCAGATTCACCATCTCCAGAGAGAACGCCAAGAACACACTGTATCTTCAAATGAACAGCCTGAGAGCTGAGGACACGGCTGTCTATTACTGTGCGAAAGA
IGHV3-122*01_S8388	IGHV3-122	296	IGHV3-178*01	IGHV3-178	296	GAGGTGCAGCTGGTGGAGTCTGGGGGCGGCTTGGCAAAGCCTGGGGGGTCCCTGAGACTCTCCTGCGCAGCCTCCGGATTCACCTTCAGTGACTACTACATGGACTGGGTCCGCCAGGCTCCAGGGAAGGGGCTGGAGTGGGTCTCACGTATTAGTAATGGTGGTGGTAGCACATGGTACGCAGACTCCGTGAAGGGCAGATTCACCATCTCCAGAGAGAACGCCAAGAACACACTGTATCTTCAAATGAACAGCCTGAGAGCTGAGGACACGGCTGTCTATTACTGTGCGAGAGA	GAGGTGCAGCTGGTGGAGTCTGGGGGCGGCTTGGCAAAGCCTGGGGGGTCCCTGAGACTCTCCTGCGCAGCCTCCGGATTCACCTTCAGTGACTACTACATGGACTGGGTCCGCCAGGCTCCAGGGAAGGGGCTGGAGTGGGTCTCACGTATTAGTAATGGTGGTGGTAGCACATGGTACGCAGACTCCGTGAAGGGCAGATTCACCATCTCCAGAGAGAACGCCAAGAACACACTGTATCTTCAAATGAACAGCCTGAGAGCTGAGGACACGGCTGTCTATTACTGTGCGAGAGA
IGHV3-127*01_S5510	IGHV3-127	296	IGHV3-183*01	IGHV3-183	296	GAGGTGCAGCTGGTGGAGTCTGGGGGAGGCTTGGTCCAGCCTGGGGGGTCCCTGAGACTCTCCTGTGCAGCCTCTGGATTCACCTTTGGTGATTATGGCATGCACTGGGTCCGCCAGGCTCCGGGAAAGGGACTGGAGTGGGTCTCATCCATTAGTAACACTGGTAAAACCGTATACTACGCTGACTCCGTGAAGGGCCGATTCACCATCTCCAGAGACAACGCCAAGAACTCGCTGTCTCTGCAAATGAGCAGCCTGAGAGCCGAGGACACGGCCGTGTATTACTGTACTAGAGA	GAGGTGCAGCTGGTGGAGTCTGGGGGAGGCTTGGTCCAGCCTGGGGGGTCCCTGAGACTCTCCTGTGCAGCCTCTGGATTCACCTTTGGTGATTATGGCATGCACTGGGTCCGCCAGGCTCCGGGAAAGGGACTGGAGTGGGTCTCATCCATTAGTAACACTGGTAAAACCGTATACTACGCTGACTCCGTGAAGGGCCGATTCACCATCTCCAGAGACAACGCCAAGAACTCGCTGTCTCTGCAAATGAGCAGCCTGAGAGCCGAGGACACGGCCGTGTATTACTGTACTAGAGA
IGHV3-127*01_S6769	IGHV3-127	296	IGHV3-183*02	IGHV3-183	296	GAGGTGCAGCTGGTGGAGTCTGGGGGAGGCTTGGTCCAGCCTGGGGGGTCCCTGAGACTCTCCTGTGCAGCCTCTGGATTCACCTTTGGTGATTATGGCATGCACTGGGTCCGCCAGGCTCCGGGAAAGGGACTGGAGTGGGTCTCATCCATTAGTAACACTGGTAAAACCGTATACTACGCTGACTCCGTGAAGGGCCGATTCACCGTCTCCAGAGACAACGCCAAGAACTCGCTGTCTCTGCAAATGAGCAGCCTGAGAGCCGAGGACACGGCCGTGTATTACTGTACTAGAGA	GAGGTGCAGCTGGTGGAGTCTGGGGGAGGCTTGGTCCAGCCTGGGGGGTCCCTGAGACTCTCCTGTGCAGCCTCTGGATTCACCTTTGGTGATTATGGCATGCACTGGGTCCGCCAGGCTCCGGGAAAGGGACTGGAGTGGGTCTCATCCATTAGTAACACTGGTAAAACCGTATACTACGCTGACTCCGTGAAGGGCCGATTCACCGTCTCCAGAGACAACGCCAAGAACTCGCTGTCTCTGCAAATGAGCAGCCTGAGAGCCGAGGACACGGCCGTGTATTACTGTACTAGAGA
IGHV3-128*01	IGHV3-128	302	IGHV3-184*02	IGHV3-184	302	GAGGTGCAGCTGGTGGAGTCTGGGGGAGGCTTGGTCCAGCCTGGGGGGTCCCTGAGACTCTCCTGTGCAGCCTCCGGATTCACCTTCAGTGACTACTACATGTACTGGGTCCGCCAGGCTCCAGGAAAGGGGCTGGAGTGGGTGGGTTTCATTAGAAGCAAAGCTTACGGTGGGACAGCAGAATACGCCGCGTCTGTGAAAGGCAGATTCACCATCTCCAGAGATGATTCCAAAAGCATCGCCTATCTGCAAATGAGCAGCCTGAAAACCGAGGACACGGCCGTGTATTACTGTACTAGGGA	GAGGTGCAGCTGGTGGAGTCTGGGGGAGGCTTGGTCCAGCCTGGGGGGTCCCTGAGACTCTCCTGTGCAGCCTCCGGATTCACCTTCAGTGACTACTACATGTACTGGGTCCGCCAGGCTCCAGGAAAGGGGCTGGAGTGGGTGGGTTTCATTAGAAGCAAAGCTTACGGTGGGACAGCAGAATACGCCGCGTCTGTGAAAGGCAGATTCACCATCTCCAGAGATGATTCCAAAAGCATCGCCTATCTGCAAATGAGCAGCCTGAAAACCGAGGACACGGCCGTGTATTACTGTACTAGGGA
IGHV3-141*01_S8690	IGHV3-141	298	IGHV3-201*01	IGHV3-201	298	GAAGTGCAGCTGGTGGAGTCTGGGGGAGGCGTGGTACAGCCTGGGGGGTCCCTGAGACTCTCGTGTGCAGCCTCTGGATTCACCTTTGATGATTACGCCATGCACTGGGTCCGCCAAGCTCCAGGGAAGGGTCTGGAGTGGGTCTCTGGTATTAGTTGGAGTGGTGGTAGCACATACTATGCAGACTCCGTCAAGGGCCGATTCACCATCTCCAGAGACAACGCCAAGAACTCCCTGTATCTGCAAATGGGCAGCCTGAGAGCTGAGGACACCGCCTTGTATTACTGTGCAAAAGATA	GAAGTGCAGCTGGTGGAGTCTGGGGGAGGCGTGGTACAGCCTGGGGGGTCCCTGAGACTCTCGTGTGCAGCCTCTGGATTCACCTTTGATGATTACGCCATGCACTGGGTCCGCCAAGCTCCAGGGAAGGGTCTGGAGTGGGTCTCTGGTATTAGTTGGAGTGGTGGTAGCACATACTATGCAGACTCCGTCAAGGGCCGATTCACCATCTCCAGAGACAACGCCAAGAACTCCCTGTATCTGCAAATGGGCAGCCTGAGAGCTGAGGACACCGCCTTGTATTACTGTGCAAAAGATA
IGHV3-143*01	IGHV3-143	293	IGHV3-72*01	IGHV3-72	293	GAGGTGCAACTGGTGGAGTCTGGGGGAGGCTTGGTACAGCCTGGCGGGTCCCTGAGACTGTCCTGTGCAGCCTCTGGATTCACCTTCAGTAGCTATGCTATGCAGTGGGTTCACCAGGCTCCAGGGAAGGGTCTGGAGTGGGTATCAGCTATTGGTCCTGGTGGTGACACATACTATGCAGACGCCGTGAAGGGCAGATTCACCATCTCCAGAGACAACGCCAAGAACTCCTTGTATCTTCAAATGAACAGCCTGAGAGCCGAGGACACGGCTGTGTATTACTGTGCGAGAGA	GAGGTGCAACTGGTGGAGTCTGGGGGAGGCTTGGTACAGCCTGGCGGGTCCCTGAGACTGTCCTGTGCAGCCTCTGGATTCACCTTCAGTAGCTATGCTATGCAGTGGGTTCACCAGGCTCCAGGGAAGGGTCTGGAGTGGGTATCAGCTATTGGTCCTGGTGGTGACACATACTATGCAGACGCCGTGAAGGGCAGATTCACCATCTCCAGAGACAACGCCAAGAACTCCTTGTATCTTCAAATGAACAGCCTGAGAGCCGAGGACACGGCTGTGTATTACTGTGCGAGAGA
IGHV3-152*01	IGHV3-152	302	IGHV3-38*02	IGHV3-38	302	GAGGTGCAGCTGGTGGAGTCTGGGGGCGGCTTGGCACAGCCTGGGGGGTCCCTGAGACTCTCCTGTGCAGCCTCTGGATTCACCTTCAGTGACCACTACATGGACTGGGTCCGCCAGGCTCCAGGGAAGGGCCTGGAGTGGGTTAGCCGTATTAGAAACAAAGCTAACAGTTACACAACAGAATACGCCGCGTCTGTGAAAGGCAGATTCACCATCTCAAGGGATGATTCAAAGAACACACTGTATCTGCAAATGAGCAGCCTGAAAACCGAGGACACGGCTGTGTATTACTGTGCTAGAGA	GAGGTGCAGCTGGTGGAGTCTGGGGGCGGCTTGGCACAGCCTGGGGGGTCCCTGAGACTCTCCTGTGCAGCCTCTGGATTCACCTTCAGTGACCACTACATGGACTGGGTCCGCCAGGCTCCAGGGAAGGGCCTGGAGTGGGTTAGCCGTATTAGAAACAAAGCTAACAGTTACACAACAGAATACGCCGCGTCTGTGAAAGGCAGATTCACCATCTCAAGGGATGATTCAAAGAACACACTGTATCTGCAAATGAGCAGCCTGAAAACCGAGGACACGGCTGTGTATTACTGTGCTAGAGA
IGHV3-172*01	IGHV3-172	302	IGHV3-153*02	IGHV3-153	302	GAGGTGCAGCTGGTGGAGTCCGGGGGAGGCTTGGTCCAGCCTGGCGGGTCCCTGAGACTCTCCTGTGCAGCCTCTGGATTCACCTTCAGTGATTATGCTATGGACTGGGTCCGCCAGGCTCCAGGAAAGGGGCTGGAGTGGGTGGGTTTCATTAGAAGCAAAGCTTATGGTGGGACAGCAGAATACGCCGCGTCTGTGAAAGGCAGATTCACCATCTCCAGAGATGATTCAAAGAACACGGCGTATCTGCAAATGAGCAGCCTGAAAACCGAGGACACGGCCGTGTATTACTGTACTAGAGA	GAGGTGCAGCTGGTGGAGTCCGGGGGAGGCTTGGTCCAGCCTGGCGGGTCCCTGAGACTCTCCTGTGCAGCCTCTGGATTCACCTTCAGTGATTATGCTATGGACTGGGTCCGCCAGGCTCCAGGAAAGGGGCTGGAGTGGGTGGGTTTCATTAGAAGCAAAGCTTATGGTGGGACAGCAGAATACGCCGCGTCTGTGAAAGGCAGATTCACCATCTCCAGAGATGATTCAAAGAACACGGCGTATCTGCAAATGAGCAGCCTGAAAACCGAGGACACGGCCGTGTATTACTGTACTAGAGA
IGHV3-172*01_S8488	IGHV3-172	302	IGHV3-153D*01	IGHV3-153D	302	GAGGTGCAGCTGGTGGAGTCCGGGGGAGGCTTGGTCCAGCCTGGCGGGTCCCTGAGACTCTCCTGTGCAGCCTCTGGATTCACCTTCAGTGATTATGCTATGGACTGGGTCCGCCAGGCTCCAGGAAAGGGGCTGGAGTGGGTAGGTTTCATTAGAAGCAAAGCTTATGGTGGGACAGCAGAATACGCCGCGTCTGTGAAAGGCAGATTCACCATCTCCAGAGATGATTCAAAGAACACGGCGTATCTGCAAATGAGCAGCCTGAAAACCGAGGACACGGCCGTGTATTACTGTACTAGAGA	GAGGTGCAGCTGGTGGAGTCCGGGGGAGGCTTGGTCCAGCCTGGCGGGTCCCTGAGACTCTCCTGTGCAGCCTCTGGATTCACCTTCAGTGATTATGCTATGGACTGGGTCCGCCAGGCTCCAGGAAAGGGGCTGGAGTGGGTAGGTTTCATTAGAAGCAAAGCTTATGGTGGGACAGCAGAATACGCCGCGTCTGTGAAAGGCAGATTCACCATCTCCAGAGATGATTCAAAGAACACGGCGTATCTGCAAATGAGCAGCCTGAAAACCGAGGACACGGCCGTGTATTACTGTACTAGAGA
IGHV3-172*01_S8824	IGHV3-172	302	IGHV3-153*01	IGHV3-153	302	GAGGTGCAGCTGGTGGAGTCCGGGGGAGGCTTGGTCCAGCCTGGCGGGTCCCTGAGACTCTCCTGTGCAGCCTCTGGATTCACCTTCAGTGATTATGCTATGGACTGGGTCCGCCAGGCTCCAGGAAAGGGGCCGGAGTGGGTAGGTTTCATTAGAAGCAAAGCTTATGGTGGGACAGCAGAATACGCCGCGTCTGTGAAAGGCAGATTCACCATCTCCAGAGATGATTCAAAGAACACGGCGTATCTGCAAATGAGCAGCCTGAAAACCGAGGACACGGCCGTGTATTACTGTACTAGAGA	GAGGTGCAGCTGGTGGAGTCCGGGGGAGGCTTGGTCCAGCCTGGCGGGTCCCTGAGACTCTCCTGTGCAGCCTCTGGATTCACCTTCAGTGATTATGCTATGGACTGGGTCCGCCAGGCTCCAGGAAAGGGGCCGGAGTGGGTAGGTTTCATTAGAAGCAAAGCTTATGGTGGGACAGCAGAATACGCCGCGTCTGTGAAAGGCAGATTCACCATCTCCAGAGATGATTCAAAGAACACGGCGTATCTGCAAATGAGCAGCCTGAAAACCGAGGACACGGCCGTGTATTACTGTACTAGAGA
IGHV3-175*01	IGHV3-175	302	IGHV3-16*02	IGHV3-16	302	GAGGTGCAGCTGGTGGAGTCTGGGGGAGGCTTGGTCCAGCCTGGGGGATCCCTGAGACTCTCCTGTGCAGCCTCTGGATTCACCTTCAGTAACTACTGGATGAGCTGGGTCCGCCAGGCTCCAGGGAAGGGGCTGGACTGGGTTGGATTTATTAAAAACAAAGCTGATGGTGGAACAGCAGCATACGCCGAATCTGTGAAAGGCAGATTCACCATCTCAAGAGATGATTCAAAGAACACACTGTATCTGCAAATGAGCAGCCTGAACACCGAGGACACGGCCGTGTATTACTGTACTAGAGA	GAGGTGCAGCTGGTGGAGTCTGGGGGAGGCTTGGTCCAGCCTGGGGGATCCCTGAGACTCTCCTGTGCAGCCTCTGGATTCACCTTCAGTAACTACTGGATGAGCTGGGTCCGCCAGGCTCCAGGGAAGGGGCTGGACTGGGTTGGATTTATTAAAAACAAAGCTGATGGTGGAACAGCAGCATACGCCGAATCTGTGAAAGGCAGATTCACCATCTCAAGAGATGATTCAAAGAACACACTGTATCTGCAAATGAGCAGCCTGAACACCGAGGACACGGCCGTGTATTACTGTACTAGAGA
IGHV3-187*02	IGHV3-187	302	IGHV3-16*01	IGHV3-16	302	GAGGTGCAGCTGGTGGAGTCTGGGGGAGGCTTGGTCCAGCCTGGGGGATCCCTGAGACTCTCCTGTGCAGCCTCTGGATTCACCTTCAGTAACTACTGGATGAACTGGGTCCGCCAGGCTCCAGGGAAGGGGCTGGAGTGGGTTGGATTTATTAAAAACAAAGCCGATGGTGGAACAGCAGCATACGCCGAATCTGTGAAAGGCAGATTCACTATCTCAAGAGATGATTCAAAGAACACACTGTACCTGCAAATGAACAGCCTGAAAACCGAGGACACGGCCGTGTATTACTGTACTAGAGA	GAGGTGCAGCTGGTGGAGTCTGGGGGAGGCTTGGTCCAGCCTGGGGGATCCCTGAGACTCTCCTGTGCAGCCTCTGGATTCACCTTCAGTAACTACTGGATGAACTGGGTCCGCCAGGCTCCAGGGAAGGGGCTGGAGTGGGTTGGATTTATTAAAAACAAAGCCGATGGTGGAACAGCAGCATACGCCGAATCTGTGAAAGGCAGATTCACTATCTCAAGAGATGATTCAAAGAACACACTGTACCTGCAAATGAACAGCCTGAAAACCGAGGACACGGCCGTGTATTACTGTACTAGAGA
IGHV3-28*01	IGHV3-28	296	IGHV3-28*01	IGHV3-28	296	GAGGTGCAGCTGGTGGAGTCTGGGGGCGGCTTGGCAAAGCCTGGGGGGTCCCTGAGACTCTCCTGTGCAGCCTCTGGATTCACCTTCAGTAGCTACTGGATGCACTGGGTTCGCCAGGCACCAGGGAAGGGGCTGGAGTGGATCTCAGCTATTAATAGTGCTGGTAGTAGCACATACTATGCAGACTCCGTGAAGGGCAGATTCACCATCTCCAGAGAGAACGCCAAGAACACACTGTATCTTCAAATGGACAGCCTGAGAGCTGAGGACACGGCTCTCTATTACTGTGCGGGAGA	GAGGTGCAGCTGGTGGAGTCTGGGGGCGGCTTGGCAAAGCCTGGGGGGTCCCTGAGACTCTCCTGTGCAGCCTCTGGATTCACCTTCAGTAGCTACTGGATGCACTGGGTTCGCCAGGCACCAGGGAAGGGGCTGGAGTGGATCTCAGCTATTAATAGTGCTGGTAGTAGCACATACTATGCAGACTCCGTGAAGGGCAGATTCACCATCTCCAGAGAGAACGCCAAGAACACACTGTATCTTCAAATGGACAGCCTGAGAGCTGAGGACACGGCTCTCTATTACTGTGCGGGAGA
IGHV3-34*01_S1309	IGHV3-34	296	IGHV3S41*01	IGHV3S41	296	GAGGTGCAGCTGGTAGAGTCTGGGGGAGGCTTAGTCCAGCCTGGCGGGTCCCTGAGACTCTCCTGTGCAACCTCTGGATTCACCTTCAGTAACTACTGGATGTACTGGTTCCGCCAGGCTCCAGGGAAGGGGCTGGAGTGGGTCTCAAGTATTAGTGGTAGCAGTAGTAACACATACTACCCAGACTCTGTCAAGGGCCGATTCACCATCTCCAGAGACAACGCCAAGAACACGCTGTATCTGCAAATGAACAGCCTGAGAGCCGAGGACACGGCTGTCTATTACTGTGCGAGAGA	GAGGTGCAGCTGGTAGAGTCTGGGGGAGGCTTAGTCCAGCCTGGCGGGTCCCTGAGACTCTCCTGTGCAACCTCTGGATTCACCTTCAGTAACTACTGGATGTACTGGTTCCGCCAGGCTCCAGGGAAGGGGCTGGAGTGGGTCTCAAGTATTAGTGGTAGCAGTAGTAACACATACTACCCAGACTCTGTCAAGGGCCGATTCACCATCTCCAGAGACAACGCCAAGAACACGCTGTATCTGCAAATGAACAGCCTGAGAGCCGAGGACACGGCTGTCTATTACTGTGCGAGAGA
IGHV3-5*01	IGHV3-5	298	IGHV3-8*01	IGHV3-8	298	GAGGTGCAGTTGGTGGAGTCTGGGGGAGGCTTGGTACAGCCTGGGGGCTCCCTGAGACTCTCTTGTACAGGCTCTGGATTCACCTTCAGTAGCTACTACATGTACTGGGTCCGCCAGGCTCCAGGGAAGGGGCTGGAGTGGGTCTCAGCTATTAATACTGGTGGGGGTAGCACATGGTACACAGACTCCGTGAAGGGCCGATTCACCATCTCCAAAGAGAACGCCAAGAACACACTGTATCTTCAAATGGACAGCCTGAGAGCTGAGGACACGGCTGTCTATTACTGTGCGAAAGACA	GAGGTGCAGTTGGTGGAGTCTGGGGGAGGCTTGGTACAGCCTGGGGGCTCCCTGAGACTCTCTTGTACAGGCTCTGGATTCACCTTCAGTAGCTACTACATGTACTGGGTCCGCCAGGCTCCAGGGAAGGGGCTGGAGTGGGTCTCAGCTATTAATACTGGTGGGGGTAGCACATGGTACACAGACTCCGTGAAGGGCCGATTCACCATCTCCAAAGAGAACGCCAAGAACACACTGTATCTTCAAATGGACAGCCTGAGAGCTGAGGACACGGCTGTCTATTACTGTGCGAAAGACA
IGHV3-50*01_S1879	IGHV3-50	296	IGHV3-54*02	IGHV3-54	296	GAGGTGCAGCTGGTGGAGTCTGGAGGAGGCTTGGTTCAGCCTGGGGGGTCCCTGAGACTCTCCTGTGCAGCCTCTGGATTCACCTTCAGTAGCTATGGCATGCACTGGGTCCGCCAGGCTCCAGGGAAGGGGCTGGAGTGGGTGGCAGTTATATGGTATGATGGAAGTAAGAAATACTACGCAGACTCTGTGAAGGACCGATTCACCATCTCCAGAGACAATTCCAAGAACATGCTATATCTTCAAATGAACAACCTGAAATTGGAGGACACGGCCGTGTATTACTGTGCGAGAGA	GAGGTGCAGCTGGTGGAGTCTGGAGGAGGCTTGGTTCAGCCTGGGGGGTCCCTGAGACTCTCCTGTGCAGCCTCTGGATTCACCTTCAGTAGCTATGGCATGCACTGGGTCCGCCAGGCTCCAGGGAAGGGGCTGGAGTGGGTGGCAGTTATATGGTATGATGGAAGTAAGAAATACTACGCAGACTCTGTGAAGGACCGATTCACCATCTCCAGAGACAATTCCAAGAACATGCTATATCTTCAAATGAACAACCTGAAATTGGAGGACACGGCCGTGTATTACTGTGCGAGAGA
IGHV3-50*02_S9583	IGHV3-50	296	IGHV3-54*01	IGHV3-54	296	GAGGTGCAGCTGGTGGAGTCTGGAGGAGGCTTGGTTCAGCCTGGGGGGTCCCTGAGACTCTCCTGTGCAGCCTCTGGATTCACCTTCAGTAGCTATGGCATGAGCTGGGTCCGCCAGACTCCAGGGAAGGGGCTGGAGTGGGTGGCAGTTATATGGTATGATGGAAGTAAGAAATACTACGCAGACTCTGTGAAGGACCGATTCACCATCTCCAGAGACAATTCCAAGAACATGCTATATCTTCAAATGAACAACCTGAAATTGGAGGACACGGCCGTGTATTACTGTGGGAGAGA	GAGGTGCAGCTGGTGGAGTCTGGAGGAGGCTTGGTTCAGCCTGGGGGGTCCCTGAGACTCTCCTGTGCAGCCTCTGGATTCACCTTCAGTAGCTATGGCATGAGCTGGGTCCGCCAGACTCCAGGGAAGGGGCTGGAGTGGGTGGCAGTTATATGGTATGATGGAAGTAAGAAATACTACGCAGACTCTGTGAAGGACCGATTCACCATCTCCAGAGACAATTCCAAGAACATGCTATATCTTCAAATGAACAACCTGAAATTGGAGGACACGGCCGTGTATTACTGTGGGAGAGA
IGHV3-52*02_S5117	IGHV3-52	302	IGHV3-58*02	IGHV3-58	302	GAGGCGCAGCTGATGGAAACTGGCGGAGGCTTGGTACAGCCTGGGGGGTCCCTGAGACTCTCCTGTGCAGACTCTGGATTCACCTTCAGTGACCACTACATGCAGTGGGTCCGCCAGGCTCCAGGGAAGGGGTTGGAGTGGGTAGGATTAATTAGAAACAAAGCTGATGGTGAGACAACAGACTATGCTGCATCTGTGAAAGGCAGATTCACCATCTCCAGAGATGATTCGAAAAGCATCACCTATCTGCAAATGAACAACCTGAAAACCGAGGACACGGCCGTGTATTACTGTGCGAGGAA	GAGGCGCAGCTGATGGAAACTGGCGGAGGCTTGGTACAGCCTGGGGGGTCCCTGAGACTCTCCTGTGCAGACTCTGGATTCACCTTCAGTGACCACTACATGCAGTGGGTCCGCCAGGCTCCAGGGAAGGGGTTGGAGTGGGTAGGATTAATTAGAAACAAAGCTGATGGTGAGACAACAGACTATGCTGCATCTGTGAAAGGCAGATTCACCATCTCCAGAGATGATTCGAAAAGCATCACCTATCTGCAAATGAACAACCTGAAAACCGAGGACACGGCCGTGTATTACTGTGCGAGGAA
IGHV3-53*01	IGHV3-53	296	IGHV3-59*01	IGHV3-59	296	GAGGTGCAGCTGGTGGAGTCTGGGGGCGGCTTGGCAAAGCCTGGGGGGTCCCTGAGACTCTCCTGCGCAGCCTCTGGATTCACCTTCAGTGACTACTACATGCACTGGGTCCGCCAGGCTTCAGGGAAGGGGCTGGAGTGGGTCTCACGTATTAGTAATGGTGGTGGTAGCACATGGTACGCAGACTCCGTGAAGGGCAGATTCACCATCTCCAGAGAGAACGCCAAGAACACACTGTATCTTCAAATGGACAGCCTGAGAGCTGAGGACACGGCTGTCTATTACTGTGCGAGAGA	GAGGTGCAGCTGGTGGAGTCTGGGGGCGGCTTGGCAAAGCCTGGGGGGTCCCTGAGACTCTCCTGCGCAGCCTCTGGATTCACCTTCAGTGACTACTACATGCACTGGGTCCGCCAGGCTTCAGGGAAGGGGCTGGAGTGGGTCTCACGTATTAGTAATGGTGGTGGTAGCACATGGTACGCAGACTCCGTGAAGGGCAGATTCACCATCTCCAGAGAGAACGCCAAGAACACACTGTATCTTCAAATGGACAGCCTGAGAGCTGAGGACACGGCTGTCTATTACTGTGCGAGAGA
IGHV3-53*01_S3647	IGHV3-53	296	IGHV3-59*02	IGHV3-59	296	GAGGTGCAGCTGGTGGAGTCTGGGGGCGGCCTGGTAAAGCCTGGGGGGTCCCTGAGACTCTCCTGCGCAGCCTCTGGATTCACCTTCAGTGACTACTACATGCACTGGGTCCGCCAGGCTTCAGGGAAGGGGCTGGAGTGGGTCTCACGTATTAGTAATGGTGGTGGTAGCACATGGTACGCAGACTCCGTGAAGGGCAGATTCACCATCTCCAGAGAGAACGCCAAGAACACACTGTATTTTCAAATGGACAGCCTGAGAGCTGAGGACACGGCTGTCTATTACTGTGCGAGAGA	GAGGTGCAGCTGGTGGAGTCTGGGGGCGGCCTGGTAAAGCCTGGGGGGTCCCTGAGACTCTCCTGCGCAGCCTCTGGATTCACCTTCAGTGACTACTACATGCACTGGGTCCGCCAGGCTTCAGGGAAGGGGCTGGAGTGGGTCTCACGTATTAGTAATGGTGGTGGTAGCACATGGTACGCAGACTCCGTGAAGGGCAGATTCACCATCTCCAGAGAGAACGCCAAGAACACACTGTATTTTCAAATGGACAGCCTGAGAGCTGAGGACACGGCTGTCTATTACTGTGCGAGAGA
IGHV3-73*01	IGHV3-73	296	IGHV3-100*02	IGHV3-100	296	GACGTGCAGCTGGTGGAGTCTGGGGGAGGCTTGGTAAAGCCTGGGGGGTCCCTGAGACTCTCTTGTGTAGCCTCTGGGTTCACCTTCAGTAGCTACGAAATGCACTGGGTCCGCCAGGCTCCAGGAAAGGGTCTGGAGTGGGTCTCAGTTATTAGTGAAAGTGGTGGTACCACATACTACGCAGACTCCGTGAAGGGCCGATTCACCATCTCCAGAGACAACGCCAAGAACTCACTGTTTCTGCAAATGAACAGCCTGAGAGCCGAGGACACGGCCGTGTATTACTGTACTAGAGA	GACGTGCAGCTGGTGGAGTCTGGGGGAGGCTTGGTAAAGCCTGGGGGGTCCCTGAGACTCTCTTGTGTAGCCTCTGGGTTCACCTTCAGTAGCTACGAAATGCACTGGGTCCGCCAGGCTCCAGGAAAGGGTCTGGAGTGGGTCTCAGTTATTAGTGAAAGTGGTGGTACCACATACTACGCAGACTCCGTGAAGGGCCGATTCACCATCTCCAGAGACAACGCCAAGAACTCACTGTTTCTGCAAATGAACAGCCTGAGAGCCGAGGACACGGCCGTGTATTACTGTACTAGAGA
IGHV3-73*02_S7955	IGHV3-73	296	IGHV3-100*01	IGHV3-100	296	GAGGTGCAGCTGGTGGAGTCTGGGGGAGGCTTGGTAAAGCCTGGGGGGTCCCTGAGACTCTCTTGTGTAGCCTCTGGGTTCACCTTCAGTAGCTATGTTATGCACTGGGTCCGCCAAGCTCCAGGAAAGGGTCTGGAGTGGGTCTCAGTTATTAGTGAAAGTGGTGGTACCACATACTACGCAGACTCTGTGAAGGGCCGATTCACCATCTCCAGAGACAACGCCAAGAACTCACTGTTTCTGCAAATGAACAGCCTGAGAGCCGAGGACACGGCCGTGTATTACTGTACTAGAGA	GAGGTGCAGCTGGTGGAGTCTGGGGGAGGCTTGGTAAAGCCTGGGGGGTCCCTGAGACTCTCTTGTGTAGCCTCTGGGTTCACCTTCAGTAGCTATGTTATGCACTGGGTCCGCCAAGCTCCAGGAAAGGGTCTGGAGTGGGTCTCAGTTATTAGTGAAAGTGGTGGTACCACATACTACGCAGACTCTGTGAAGGGCCGATTCACCATCTCCAGAGACAACGCCAAGAACTCACTGTTTCTGCAAATGAACAGCCTGAGAGCCGAGGACACGGCCGTGTATTACTGTACTAGAGA
IGHV3-76*01	IGHV3-76	296	IGHV3S42*01	IGHV3S42	296	GAGGTGCAGCTGGTGGAGTCTGGGGGCGGCTTGGCAAAGCCTGGGGGGTCCCTGAGACTCTCCTGTGCAGCCTCTGGATTCACCTTCAGTAGCTACTGGATGAATTGGGTCCGCCAGACTCCAGGGAAGGGGCTGGAGTGGATCTCAGCTATTAATAGTGGTGGGGGTAGCACATACTACGCAGACTCCGTGAAGGGCCGATTCACCATCTCCAGAGACAACTCAAAGAACACGCTCTCCCTGCAAATGAACAGCCTGAGAGCTGAGGACACGGCCGTGTATTACTGTGCTAAAGA	GAGGTGCAGCTGGTGGAGTCTGGGGGCGGCTTGGCAAAGCCTGGGGGGTCCCTGAGACTCTCCTGTGCAGCCTCTGGATTCACCTTCAGTAGCTACTGGATGAATTGGGTCCGCCAGACTCCAGGGAAGGGGCTGGAGTGGATCTCAGCTATTAATAGTGGTGGGGGTAGCACATACTACGCAGACTCCGTGAAGGGCCGATTCACCATCTCCAGAGACAACTCAAAGAACACGCTCTCCCTGCAAATGAACAGCCTGAGAGCTGAGGACACGGCCGTGTATTACTGTGCTAAAGA
IGHV3-83*01	IGHV3-83	299	IGHV3-110*02	IGHV3-110	299	GAAGTGCAGTTGGTGGAGTCTGGGGGAGGCTTGGTACAGCCTGGGGGGTCCCTGAGACTCTCCTGTGCAGCCTCTGGATTCACCTTCAGTGACCACTACATGGACTGGGTCCGCCAGGCTCCAGGGAAGGGGCTGGAGTGGGTCTCAAGTATTAGCAGTGGTAGTGGTAGTACCACATTGTACCCAGACTCTGTCAAGGGCCGATTCACCATCTCCAGAGACAATGCCAAGAACACAGTGTATCTGCAAATGAACAGCCTGAGAGCCGAGGACACGGCTGTCTATTACTGTGCGAGACA	GAAGTGCAGTTGGTGGAGTCTGGGGGAGGCTTGGTACAGCCTGGGGGGTCCCTGAGACTCTCCTGTGCAGCCTCTGGATTCACCTTCAGTGACCACTACATGGACTGGGTCCGCCAGGCTCCAGGGAAGGGGCTGGAGTGGGTCTCAAGTATTAGCAGTGGTAGTGGTAGTACCACATTGTACCCAGACTCTGTCAAGGGCCGATTCACCATCTCCAGAGACAATGCCAAGAACACAGTGTATCTGCAAATGAACAGCCTGAGAGCCGAGGACACGGCTGTCTATTACTGTGCGAGACA
IGHV3-87*01	IGHV3-87	296	IGHV3-115*02	IGHV3-115	296	GAGGTGCAGCTGGCGGAGTCTGGGGGAGGCTTGGTCCAGCCTGGGGGGTCCCTGAGACTCTCCTGTGCAGCCTCCGGATTCACCTTCAGTGGCTACGAAATGCACTGGGTCCGCCAGGCTCCAGGGAAGGGGCTGGAGTCCGTCTCAGTTATTGGTGGTGATAGTAGTTACACACACTACGCAGACTCTGTGAAGGGCCGATTCACCATCTCCAGAGACAACGCCAAGAACTCGCTGTCTCTGCAAATGAACAGCCTGAGAGCCGAGGACACGGCCGTGTATTACTGTGCGAGACA	GAGGTGCAGCTGGCGGAGTCTGGGGGAGGCTTGGTCCAGCCTGGGGGGTCCCTGAGACTCTCCTGTGCAGCCTCCGGATTCACCTTCAGTGGCTACGAAATGCACTGGGTCCGCCAGGCTCCAGGGAAGGGGCTGGAGTCCGTCTCAGTTATTGGTGGTGATAGTAGTTACACACACTACGCAGACTCTGTGAAGGGCCGATTCACCATCTCCAGAGACAACGCCAAGAACTCGCTGTCTCTGCAAATGAACAGCCTGAGAGCCGAGGACACGGCCGTGTATTACTGTGCGAGACA
IGHV3-88*01	IGHV3-88	302	IGHV3-116*02	IGHV3-116	302	GAGGTGCGGCTGGTGGAGTCTGGGGGAGGCTTGGTCCAGCCTGGCGGGTCCCTGAGACTCTCCTGTGCAGCCTCTGGATTCACCTTCAGTGACTACTACATGAGCTGGGTCCGCCAGGCTCCAGGGAAGGGGCCGGAGTGGGTAGGTTTCATTAGAAACAAAGCTAATGGTGGGACAGCAGAATACGCCGCGTCTGTGAAAGGCAGATTCACCATCTCAAGAGATGATTCCAAAAGCATTGCCAGTCTGCAAATGAACAGCCTGAAAACCGAGGACACGGCCGTGTATTACTGTGCTAGAGA	GAGGTGCGGCTGGTGGAGTCTGGGGGAGGCTTGGTCCAGCCTGGCGGGTCCCTGAGACTCTCCTGTGCAGCCTCTGGATTCACCTTCAGTGACTACTACATGAGCTGGGTCCGCCAGGCTCCAGGGAAGGGGCCGGAGTGGGTAGGTTTCATTAGAAACAAAGCTAATGGTGGGACAGCAGAATACGCCGCGTCTGTGAAAGGCAGATTCACCATCTCAAGAGATGATTCCAAAAGCATTGCCAGTCTGCAAATGAACAGCCTGAAAACCGAGGACACGGCCGTGTATTACTGTGCTAGAGA
IGHV3-9*01	IGHV3-9	300	IGHV3-13*01	IGHV3-13	300	GAGGTGCAGCTGGTGGAGTCTGGGGGAGGCTTGGTGCAGCCTGGGGGGTCCCTGAGACTCTCCTGTGCAGCCTCTGGATTCACCTTCAGTAACTACTACATGCACTGGGTCCGCCAGGCTCAAGGGAAAGGGCTAGAGTGGGTAGGTTTAATAAGAAACAAAGCTAACAGTTACACGACAGAATATGCTGCGGCTGTGAAAGGCAGATTCACCATCTCAAGAGATGATTCAAAGAACACGCTGTATCTGCAAATGAGCAGCCTGAAAACCGAGGACACAGCCCTGTATTACTGTACTAAA	GAGGTGCAGCTGGTGGAGTCTGGGGGAGGCTTGGTGCAGCCTGGGGGGTCCCTGAGACTCTCCTGTGCAGCCTCTGGATTCACCTTCAGTAACTACTACATGCACTGGGTCCGCCAGGCTCAAGGGAAAGGGCTAGAGTGGGTAGGTTTAATAAGAAACAAAGCTAACAGTTACACGACAGAATATGCTGCGGCTGTGAAAGGCAGATTCACCATCTCAAGAGATGATTCAAAGAACACGCTGTATCTGCAAATGAGCAGCCTGAAAACCGAGGACACAGCCCTGTATTACTGTACTAAA
IGHV3-NL_1*01_S4331	IGHV3-NL_1	296	IGHV3-136*01	IGHV3-136	296	GAGGTGCAGCTGGTGGAGTCTGGGGGAGGCTTGGTCCAGCCTGGAGGGTCCCTGAGACTCTCCTGTGCAGCCTCTGGATTCACCTTCAGTAGTTACGACATGAGCTGGGTCCGCCAGGCTCCGGGAAAGGGGCTGGAGTGGGTCTCATATATTAGTTACACTGGTAAAACCATATACTACGCTGACTCCGTGAAGGGCCGATTCACCATCTCCAGAGACAACGCCAAGAACTCGCTGTCTCTGCAAATGAGCAGCCTGAGAGCCGAGGACACGGCCGTGTATTACTGTACTAGAGA	GAGGTGCAGCTGGTGGAGTCTGGGGGAGGCTTGGTCCAGCCTGGAGGGTCCCTGAGACTCTCCTGTGCAGCCTCTGGATTCACCTTCAGTAGTTACGACATGAGCTGGGTCCGCCAGGCTCCGGGAAAGGGGCTGGAGTGGGTCTCATATATTAGTTACACTGGTAAAACCATATACTACGCTGACTCCGTGAAGGGCCGATTCACCATCTCCAGAGACAACGCCAAGAACTCGCTGTCTCTGCAAATGAGCAGCCTGAGAGCCGAGGACACGGCCGTGTATTACTGTACTAGAGA
IGHV3-NL_13*01_S3277	IGHV3-NL_13	293	IGHV3S43*01	IGHV3S43	293	GAGGTGCAACTGGTGGAGTCTGGGGGAGGCTTGGTCCAGCCTGGGGGGTCCCTGAGACTCTCCTGTGCAGCCCCCGGATTCACCTCGGGTAACTCTGACTTGATCTGGATCCGCCAGGCTCCAGGGAAGGGTCTGGAGTGGGTCTCATACATTAGTAGTGGTGGTAGCATATACTACTCAGACTCTGTCAAGGGCCGATTCACCATCTCCAGAGACAACGCCAAGAACACGCTGTATCTGCAAATGAGCAGCCTGAGAGTGGAGGACACGGCTGTGTATTACTGTGCAAAAGA	GAGGTGCAACTGGTGGAGTCTGGGGGAGGCTTGGTCCAGCCTGGGGGGTCCCTGAGACTCTCCTGTGCAGCCCCCGGATTCACCTCGGGTAACTCTGACTTGATCTGGATCCGCCAGGCTCCAGGGAAGGGTCTGGAGTGGGTCTCATACATTAGTAGTGGTGGTAGCATATACTACTCAGACTCTGTCAAGGGCCGATTCACCATCTCCAGAGACAACGCCAAGAACACGCTGTATCTGCAAATGAGCAGCCTGAGAGTGGAGGACACGGCTGTGTATTACTGTGCAAAAGA
IGHV3-NL_13*01_S3940	IGHV3-NL_13	293	IGHV3-32*02	IGHV3-32	293	GAGGTGCAGCTGGTGGAGTCTGGGGGAGGCTTGGTACAGCCTGGGGGGTCCCTGAGACTCTCCTGTGCAGCCTCCGGATTCACCTCGGGTAACTCTGACTTGATCTGGATCCGCCAGGCTCCAGGGAAGGGTCTGGAGTGGGTCTCATACATTAGTAGTGGTGGTAGCATATACTACTCAGACTCTGTGAAGGGCCGATTCACCATCTCCAGAGACAACGCCAAGAACACGCTGTATCTGCAAATGAGCAGCCTGAGAGTGGAGGACACGGCCGTGTATTACTGTGCAAAAGA	GAGGTGCAGCTGGTGGAGTCTGGGGGAGGCTTGGTACAGCCTGGGGGGTCCCTGAGACTCTCCTGTGCAGCCTCCGGATTCACCTCGGGTAACTCTGACTTGATCTGGATCCGCCAGGCTCCAGGGAAGGGTCTGGAGTGGGTCTCATACATTAGTAGTGGTGGTAGCATATACTACTCAGACTCTGTGAAGGGCCGATTCACCATCTCCAGAGACAACGCCAAGAACACGCTGTATCTGCAAATGAGCAGCCTGAGAGTGGAGGACACGGCCGTGTATTACTGTGCAAAAGA
IGHV3-NL_15*01_S5125	IGHV3-NL_15	296	IGHV3-134*01	IGHV3-134	296	GAAGTGCAGCTGGTGGAGTCTGGGGGAGGCTTGGTAAAGCCTGGAGGGTCCCTGAGACTCTCCTGTGCAGCCTCTGGATTCACGTTTGATGATTATGCCATGAGCTGGGTCCGCCAGGCTCCAGGGAAGGGTCTGGAGTGGGTATCTCGGATTAGTTGGGATGGTGGTAGCACATATTACGCAGACTCCGTGAAGGGCCGATTCACCATCTCCAGAGACAACGCCAAGAACACACTGTATCTGCAAATGGACAGGCTGAGAGCTGAGGACACGGCCTTGTATTACTGTAGTAGAGA	GAAGTGCAGCTGGTGGAGTCTGGGGGAGGCTTGGTAAAGCCTGGAGGGTCCCTGAGACTCTCCTGTGCAGCCTCTGGATTCACGTTTGATGATTATGCCATGAGCTGGGTCCGCCAGGCTCCAGGGAAGGGTCTGGAGTGGGTATCTCGGATTAGTTGGGATGGTGGTAGCACATATTACGCAGACTCCGTGAAGGGCCGATTCACCATCTCCAGAGACAACGCCAAGAACACACTGTATCTGCAAATGGACAGGCTGAGAGCTGAGGACACGGCCTTGTATTACTGTAGTAGAGA
IGHV3-NL_17*01_S0507	IGHV3-NL_17	302	IGHV3-30*02	IGHV3-30	302	GAGGTGCAGCTGGTGGAGTCTGGGGCAGGCTTGGTCCAGCCTGGCGGGTCCCTGAGACTCTCCTGTGCAGCCTCTGGATTCACCTTCAGTAACTCCTGGATGAGCTGGGTCCGCCAGGCTCCAGGCAAGGGGCTAGAGTGGGTTGCCCGTATTAAAAGGAAAGCTGACGGTGAGACAGCAGATTACGCCGCATCTGTGAAAGGCAGATTCACCATCTCAAGAGACGATTCAAAGAACACACTGTACCTGCAAATGAACAGCCTGAAAACCGAGGACACGGCCGTGTATTACTGCACCACAGA	GAGGTGCAGCTGGTGGAGTCTGGGGCAGGCTTGGTCCAGCCTGGCGGGTCCCTGAGACTCTCCTGTGCAGCCTCTGGATTCACCTTCAGTAACTCCTGGATGAGCTGGGTCCGCCAGGCTCCAGGCAAGGGGCTAGAGTGGGTTGCCCGTATTAAAAGGAAAGCTGACGGTGAGACAGCAGATTACGCCGCATCTGTGAAAGGCAGATTCACCATCTCAAGAGACGATTCAAAGAACACACTGTACCTGCAAATGAACAGCCTGAAAACCGAGGACACGGCCGTGTATTACTGCACCACAGA
IGHV3-NL_18*01_S3867	IGHV3-NL_18	302	IGHV3-118*01	IGHV3-118	302	GAGGTGCAGCTGGTGGAGTCTGGGGGAGGCCTGGTCCAGCCTGGCGGGTCCCTGAGACTCTCCTGTGCAGCCTCTGGATTCACCTTCAGTAGTTCTGCTATGCACTGGGTCCGCCAGGCTTCTGGGAAAGGACTGGAGTGGGTTGGACGTATTAGAAGCAAATCTAACAATTACGAGACAGGATACGCTGCGTCGGTGAAAGGCAGGTTCACCATCTCCAGAGATGATTCAAAGAACACGGCGTATCTGCAAATGAACAGCCTGAAAACCGAGGACACGGCCGTGTATTACTGTACCACAGA	GAGGTGCAGCTGGTGGAGTCTGGGGGAGGCCTGGTCCAGCCTGGCGGGTCCCTGAGACTCTCCTGTGCAGCCTCTGGATTCACCTTCAGTAGTTCTGCTATGCACTGGGTCCGCCAGGCTTCTGGGAAAGGACTGGAGTGGGTTGGACGTATTAGAAGCAAATCTAACAATTACGAGACAGGATACGCTGCGTCGGTGAAAGGCAGGTTCACCATCTCCAGAGATGATTCAAAGAACACGGCGTATCTGCAAATGAACAGCCTGAAAACCGAGGACACGGCCGTGTATTACTGTACCACAGA
IGHV3-NL_2*01_S1693	IGHV3-NL_2	296	IGHV3-119*01	IGHV3-119	296	GAGGTGCAGCTGGCGGAGTCTGGGGGAGGCTTGGTACAGCCTGGGGGGTCCCTGAGACTCTCCTGTGCAGCCTCTGGATTCACCTTCAGTAGCTACTGGATGTACTGGGTCCGCCAGGCTCCAGGGAAGGGGCTGGAGTGGGTCTCACGTATTAGTAGTGATGGGAGTAGCACAAGCTACGCAGACTCCGTGAAGGGCCGATTCACCATCTCCAGAGAGAACGCCAAGAACTCACTGTATCTGCAAATGAACAGTTTGAGAGCTGAAGACACAGCTGTGTATTACTGTGCGAAAGA	GAGGTGCAGCTGGCGGAGTCTGGGGGAGGCTTGGTACAGCCTGGGGGGTCCCTGAGACTCTCCTGTGCAGCCTCTGGATTCACCTTCAGTAGCTACTGGATGTACTGGGTCCGCCAGGCTCCAGGGAAGGGGCTGGAGTGGGTCTCACGTATTAGTAGTGATGGGAGTAGCACAAGCTACGCAGACTCCGTGAAGGGCCGATTCACCATCTCCAGAGAGAACGCCAAGAACTCACTGTATCTGCAAATGAACAGTTTGAGAGCTGAAGACACAGCTGTGTATTACTGTGCGAAAGA
IGHV4-117*01	IGHV4-117	296	IGHV4-173*01	IGHV4-173	296	CAGCTGCAGCTGCAGGAGTCGGGCCCAGGACTGGTGAAGCCTTCGGAGACCCTGTCCCTCACCTGCGCTGTCTCTGGTGGCTCCATCAGCAGTAACTACTGGAGCTGGATCCGCCAGCCCCCAGGGAAGGGACTGGAGTGGATTGGACGTATCTCTGGTAGTGGTGGGAGCACCGACTACAACCCCTCCCTCAAGAGTCGAGTCACCATTTCAACAGACACGTCCAAGAACCAGTTCTCCCTGAAGCTGAGCTCTGTGACCGCCGCGGACACGGCCGTGTATTACTGTGCGAGAGA	CAGCTGCAGCTGCAGGAGTCGGGCCCAGGACTGGTGAAGCCTTCGGAGACCCTGTCCCTCACCTGCGCTGTCTCTGGTGGCTCCATCAGCAGTAACTACTGGAGCTGGATCCGCCAGCCCCCAGGGAAGGGACTGGAGTGGATTGGACGTATCTCTGGTAGTGGTGGGAGCACCGACTACAACCCCTCCCTCAAGAGTCGAGTCACCATTTCAACAGACACGTCCAAGAACCAGTTCTCCCTGAAGCTGAGCTCTGTGACCGCCGCGGACACGGCCGTGTATTACTGTGCGAGAGA
IGHV4-117*01_S5807	IGHV4-117	296	IGHV4-147*01	IGHV4-147	296	CAGGTGCAGCTGCAGGAGTCGGGCCCAGGACTGGTGAAGCCTTCGGAGACCCTGTCCCTCACCTGCGCTGTCTCTGGTGGCTCCATCAGCAGTAACTACTGGAGCTGGATCCGCCAGCCCCCAGGGAAGGGACTGGAGTGGATTGGACGTATCTATGGTAGTAGTGGGAGCACCAGCTACAACCCCTCCCTCACGAGTCGAGTCACCATTTCAACAGACACGTCCAAGAACCAGTTCTCCCTGAAGCTGAGCTCTGTGACCGCCGCGGACACGGCCGTGTATTACTGTGCGAGAGA	CAGGTGCAGCTGCAGGAGTCGGGCCCAGGACTGGTGAAGCCTTCGGAGACCCTGTCCCTCACCTGCGCTGTCTCTGGTGGCTCCATCAGCAGTAACTACTGGAGCTGGATCCGCCAGCCCCCAGGGAAGGGACTGGAGTGGATTGGACGTATCTATGGTAGTAGTGGGAGCACCAGCTACAACCCCTCCCTCACGAGTCGAGTCACCATTTCAACAGACACGTCCAAGAACCAGTTCTCCCTGAAGCTGAGCTCTGTGACCGCCGCGGACACGGCCGTGTATTACTGTGCGAGAGA
IGHV4-117*01_S5847	IGHV4-117	296	IGHV4-160*01	IGHV4-160	296	CAGGTGCAGCTGCAGGAGTCGGGCCCAGGACTGGTGAAGCCTTCGGAGACCCTGTCCCTCACCTGCGCTGTCTCTGGTGGCTCCATCAGCAGTAACTACTGGAGCTGGATCCGCCAGCCCCCAGGGAAGGGGCTGGAGTGGATTGGACGTATCTATGGTAGTGGTGGGAGCACCGACTACAACCCCTCCCTCAAGAGTCGAGTCACCATTTCAACAGACACGTCCAAGAACCAGTTCTCCCTGAAGCTGAGCTCTGTGACCGCCGCGGACACGGCCGTGTATTACTGTGCGAGAGA	CAGGTGCAGCTGCAGGAGTCGGGCCCAGGACTGGTGAAGCCTTCGGAGACCCTGTCCCTCACCTGCGCTGTCTCTGGTGGCTCCATCAGCAGTAACTACTGGAGCTGGATCCGCCAGCCCCCAGGGAAGGGGCTGGAGTGGATTGGACGTATCTATGGTAGTGGTGGGAGCACCGACTACAACCCCTCCCTCAAGAGTCGAGTCACCATTTCAACAGACACGTCCAAGAACCAGTTCTCCCTGAAGCTGAGCTCTGTGACCGCCGCGGACACGGCCGTGTATTACTGTGCGAGAGA
IGHV4-144*01_S3676	IGHV4-144	299	IGHV4-73*01	IGHV4-73	299	CAGGTGAAGCTGCAGCAGTGGGGCGAAGGACTGGTGAAGCCTTCGGAGACCCTGTCCCTCACCTGCGCTGTCTATGGTGGCTCCATCAGCGGTTACTACTACTGGAGCTGGATCCGCCAGCCCCCAGGGAAGGGGCTGGAGTGGATTGGGTATATCTATGGTAATAGTGCGAGCACCAACTACAACCCCTCCCTCAAGAATCGAGTCACCATTTCAAAAGACACGTCCAAGAACCAGTTCTCCCTGAAGCTGAGCTCTGTGACCGCCGCGGACACGGCCGTGTATTACTGTGCGAGAGA	CAGGTGAAGCTGCAGCAGTGGGGCGAAGGACTGGTGAAGCCTTCGGAGACCCTGTCCCTCACCTGCGCTGTCTATGGTGGCTCCATCAGCGGTTACTACTACTGGAGCTGGATCCGCCAGCCCCCAGGGAAGGGGCTGGAGTGGATTGGGTATATCTATGGTAATAGTGCGAGCACCAACTACAACCCCTCCCTCAAGAATCGAGTCACCATTTCAAAAGACACGTCCAAGAACCAGTTCTCCCTGAAGCTGAGCTCTGTGACCGCCGCGGACACGGCCGTGTATTACTGTGCGAGAGA
IGHV4-149*02_S6878	IGHV4-149	299	IGHV4-57*02	IGHV4-57	299	CAGCTGCAGCTGCAGGAGTCGGGCCCAGGACTGGTGAAGCCTTCGGAGACCCTGTCCCTCACCTGCGCTGTCTCTGGTGGCTCCATCAGCAGTAGTAACTGGTGGAGCTGGATCCGCCAGCCCCCAGGGAAGGGACTGGAGTGGATTGGACGTATCTCTGGTAGTGGTGGGAGCACCAGCGACAACCCCTCCCTCAAGAGTCGAGTCACCATTTCAAAAGACACGTCCAAGAATCAGTTCTCCCTGAAGCTGAGCTCTGTGACCGCCGCGGACACGGCCGTGTATTACTGTGCGAGAAA	CAGCTGCAGCTGCAGGAGTCGGGCCCAGGACTGGTGAAGCCTTCGGAGACCCTGTCCCTCACCTGCGCTGTCTCTGGTGGCTCCATCAGCAGTAGTAACTGGTGGAGCTGGATCCGCCAGCCCCCAGGGAAGGGACTGGAGTGGATTGGACGTATCTCTGGTAGTGGTGGGAGCACCAGCGACAACCCCTCCCTCAAGAGTCGAGTCACCATTTCAAAAGACACGTCCAAGAATCAGTTCTCCCTGAAGCTGAGCTCTGTGACCGCCGCGGACACGGCCGTGTATTACTGTGCGAGAAA
IGHV4-149*02_S8521	IGHV4-149	299	IGHV4-92*01	IGHV4-92	299	CAGGTGCAGCTGCAGGAGTCGGGCCCAGGACTGGTGAAGCCTTCGGAGACCCTGTCCCTCACCTGCGCTGTCTCTGGTGGCTCCATCAGCAGTAGTAACTGGTGGAGCTGGATCCGCCAGCCCCCAGGGAAGGGACTGGAGTGGATTGGACGTATCTCTGGTAGTGGTGGGAGCACCAGCGACAACCCCTCCCTCAAGAGTCGAGTCACCATTTCAAAAGACACGTCCAAGAATCAGTTCTCCCTGAAGCTGAGCTCTGTGACCGCCGCGGACACGGCCGTGTATTACTGTGCGAGAAA	CAGGTGCAGCTGCAGGAGTCGGGCCCAGGACTGGTGAAGCCTTCGGAGACCCTGTCCCTCACCTGCGCTGTCTCTGGTGGCTCCATCAGCAGTAGTAACTGGTGGAGCTGGATCCGCCAGCCCCCAGGGAAGGGACTGGAGTGGATTGGACGTATCTCTGGTAGTGGTGGGAGCACCAGCGACAACCCCTCCCTCAAGAGTCGAGTCACCATTTCAAAAGACACGTCCAAGAATCAGTTCTCCCTGAAGCTGAGCTCTGTGACCGCCGCGGACACGGCCGTGTATTACTGTGCGAGAAA
IGHV4-150*01	IGHV4-150	296	IGHV4-81*01	IGHV4-81	296	CAGCTGCAGCTGCAGGAGTCGGGCCCAGGACTGGTGAAGCCTTCGGAGACCCTGTCCCTCACCTGCGCTGTCTCTGGTGGCTCCATCAGCGGTTACTACTGGAGCTGGATCCGCCAGCCCCCAGGGAAGGGACTGGAGTGGATTGGGAATATTGATGGTAATATTGCGGGCACCAACTACAACCCCTCCCTCAAGAGTCGAGTCACCATTTCAAAAGACACGTCCAAGAATCAGTTCTCCCTGAAGCTGAGCTCTGTGACCGCCGCGGACACGGCCGTGTATTACTGTGCGAGAAA	CAGCTGCAGCTGCAGGAGTCGGGCCCAGGACTGGTGAAGCCTTCGGAGACCCTGTCCCTCACCTGCGCTGTCTCTGGTGGCTCCATCAGCGGTTACTACTGGAGCTGGATCCGCCAGCCCCCAGGGAAGGGACTGGAGTGGATTGGGAATATTGATGGTAATATTGCGGGCACCAACTACAACCCCTCCCTCAAGAGTCGAGTCACCATTTCAAAAGACACGTCCAAGAATCAGTTCTCCCTGAAGCTGAGCTCTGTGACCGCCGCGGACACGGCCGTGTATTACTGTGCGAGAAA
IGHV4-67*01	IGHV4-67	299	IGHV4-93*02	IGHV4-93	299	CAGGTGCAGCTGCAGGAGTCGGGCCCAGCAGTGGTGAAGCCTTCGGAGACCCTGTCCCTCACCTGCGCTGTCTCTGGTGGCTCCATCAGCAGTAGTAACTGGTGGAGCTGGATCCGCCAGTCCCCAGGGAAGGGGCTGGAATGGATTGGGGGTATCTATGGTAGTGGTGGGAGCACCGAATACAACCCCTCCCTCAAGAGTCGAGTCACCATTTCAATAGACACGTCCAAGAACCAGTTCTCCCTGAAGCTGAGCTCTGTGACCGCCGCGGACACCGCCGTGTATTACTGTGCGAGACA	CAGGTGCAGCTGCAGGAGTCGGGCCCAGCAGTGGTGAAGCCTTCGGAGACCCTGTCCCTCACCTGCGCTGTCTCTGGTGGCTCCATCAGCAGTAGTAACTGGTGGAGCTGGATCCGCCAGTCCCCAGGGAAGGGGCTGGAATGGATTGGGGGTATCTATGGTAGTGGTGGGAGCACCGAATACAACCCCTCCCTCAAGAGTCGAGTCACCATTTCAATAGACACGTCCAAGAACCAGTTCTCCCTGAAGCTGAGCTCTGTGACCGCCGCGGACACCGCCGTGTATTACTGTGCGAGACA
IGHV4-67*02	IGHV4-67	299	IGHV4-93*01	IGHV4-93	299	CAGGTGCAGCTGCAGGAGTCGGGCCCAGCAGTGGTGAAGCCTTCGGAGACCCTGTCCCTCACCTGCGCTGTCTCTGGTGGCTCCATCAGCAGTAGTAACTGGTGGAGCTGGATCCGCCAGTCCCCAGGGAAGGGGCTGGAATGGATTGGGGGTATCTATGGTAGTGGTGGGAGCACCGAATACAACCCCTCCCTCAAGAGTCGAGTCACCATTTCAAAAGACACGTCCAAGAACCAGTTCTCCCTGAAGCTGAGCTCTGTGACCGCCGCGGACACCGCCGTGTATTACTGTGCGAGAGA	CAGGTGCAGCTGCAGGAGTCGGGCCCAGCAGTGGTGAAGCCTTCGGAGACCCTGTCCCTCACCTGCGCTGTCTCTGGTGGCTCCATCAGCAGTAGTAACTGGTGGAGCTGGATCCGCCAGTCCCCAGGGAAGGGGCTGGAATGGATTGGGGGTATCTATGGTAGTGGTGGGAGCACCGAATACAACCCCTCCCTCAAGAGTCGAGTCACCATTTCAAAAGACACGTCCAAGAACCAGTTCTCCCTGAAGCTGAGCTCTGTGACCGCCGCGGACACCGCCGTGTATTACTGTGCGAGAGA
IGHV4-72*01	IGHV4-72	299	IGHV4-99*01	IGHV4-99	299	CAGGTGCAGCTGCAGGAGTCGGGCCCAGGACTGGTGAAGCCTTCGGAGACCCTGTCCCTCACCTGCGCTGTCTCTGGTTACTCCATCAGCAGTGGTTACTACTGGGGCTGGATCCGTCAGCCCCCAGGGAAGGGACTGGAGTATATTGGGTATATCAGTGGTAGTAGTGGGAGCACCTACTACAACCCCTCCCTCAAGAGTCGAGTCACCATTTCAAAAGACACGTCCAAGAACCAGTTCTCCCTGAAGCTGAGCTCTGTGACCGCCGCGGACACGGCCGTGTATTACTGTGCGAGACA	CAGGTGCAGCTGCAGGAGTCGGGCCCAGGACTGGTGAAGCCTTCGGAGACCCTGTCCCTCACCTGCGCTGTCTCTGGTTACTCCATCAGCAGTGGTTACTACTGGGGCTGGATCCGTCAGCCCCCAGGGAAGGGACTGGAGTATATTGGGTATATCAGTGGTAGTAGTGGGAGCACCTACTACAACCCCTCCCTCAAGAGTCGAGTCACCATTTCAAAAGACACGTCCAAGAACCAGTTCTCCCTGAAGCTGAGCTCTGTGACCGCCGCGGACACGGCCGTGTATTACTGTGCGAGACA
IGHV4-79*01	IGHV4-79	299	IGHV4-106*01	IGHV4-106	299	CAGGTGCAGCTGCAGGAGTCGGGCCCAGGACTGGTGAAGCCTTCGGAGACCCTGTCCCTCACCTGCGCTGTCTCTGGTGGCTCCATCAGCGATGATTACTACTGGAGCTGGATCCGCCAGCCCCCAGGGAAGGGACTGGAGTGGATTGGGTACATCTATGGTAGTGGTGGGGGCACCAACTACAATCCCTCCCTCAAGAATCGAGTCACCATTTCAATAGACACGTCCAAGAACCAGTTCTCCCTGAAGCTGAGCTCTGTGACCGCCGCGGACACGGCCGTGTATTACTGTGCGAGAGA	CAGGTGCAGCTGCAGGAGTCGGGCCCAGGACTGGTGAAGCCTTCGGAGACCCTGTCCCTCACCTGCGCTGTCTCTGGTGGCTCCATCAGCGATGATTACTACTGGAGCTGGATCCGCCAGCCCCCAGGGAAGGGACTGGAGTGGATTGGGTACATCTATGGTAGTGGTGGGGGCACCAACTACAATCCCTCCCTCAAGAATCGAGTCACCATTTCAATAGACACGTCCAAGAACCAGTTCTCCCTGAAGCTGAGCTCTGTGACCGCCGCGGACACGGCCGTGTATTACTGTGCGAGAGA
IGHV4-93*01	IGHV4-93	299	IGHV4-122*02	IGHV4-122	299	CAGGTGCAGCTGCAGGAGTCGGGCCCAGGACTGGTGAAGCCTTCGGAGACCCTGTCCCTCACCTGCGCTGTCTCTGGTGGCTCCATCAGCAGTGGTTACTACTACTGGAGCTGGATCCGCCAGCCCCCAGGGAAGGGACTGGAGTGGATTGGGTACATCACTTATAGTGGGAGCACCAGCTACAACCCGTCCCTCAAGAGTCGAGTCACCATTTCAAGAGACACGTCCAAGAACCAGTTCTCCCTGAAGCTGAGCTCTGTGACCGCCGCGGACACGGCCGTGTATTACTGTGCGAGAGA	CAGGTGCAGCTGCAGGAGTCGGGCCCAGGACTGGTGAAGCCTTCGGAGACCCTGTCCCTCACCTGCGCTGTCTCTGGTGGCTCCATCAGCAGTGGTTACTACTACTGGAGCTGGATCCGCCAGCCCCCAGGGAAGGGACTGGAGTGGATTGGGTACATCACTTATAGTGGGAGCACCAGCTACAACCCGTCCCTCAAGAGTCGAGTCACCATTTCAAGAGACACGTCCAAGAACCAGTTCTCCCTGAAGCTGAGCTCTGTGACCGCCGCGGACACGGCCGTGTATTACTGTGCGAGAGA
IGHV4-NL_1*01_S8621	IGHV4-NL_1	296	IGHV4-169*02	IGHV4-169	296	CAGCTGCAGCTGCAGGAGTCGGGCCCAGGACTGGTGAAGCCTTCGGAGACCCTGTCTGTCACCTGCGCTGTCTCTGGTGGCTCTATCAGCAGTAGCTACTGGAGCTGGATCCGCCAGGCCCCAGGGAAGGGACTGGAGTGGATTGGGTATATCTATGGTAGTGGTAGTAGCACCAACTACAACCCCTCCCTCAAGAGTCGAGTCACCCTGTCAGTAGACACGTCCAAGAACCAGCTCTCCCTGAAGCTGAGCTCTGTGACCGCCGCGGACACGGCCGTGTATTACTGTGCGAGCGA	CAGCTGCAGCTGCAGGAGTCGGGCCCAGGACTGGTGAAGCCTTCGGAGACCCTGTCTGTCACCTGCGCTGTCTCTGGTGGCTCTATCAGCAGTAGCTACTGGAGCTGGATCCGCCAGGCCCCAGGGAAGGGACTGGAGTGGATTGGGTATATCTATGGTAGTGGTAGTAGCACCAACTACAACCCCTCCCTCAAGAGTCGAGTCACCCTGTCAGTAGACACGTCCAAGAACCAGCTCTCCCTGAAGCTGAGCTCTGTGACCGCCGCGGACACGGCCGTGTATTACTGTGCGAGCGA
IGHV4-NL_16*01_S2324	IGHV4-NL_16	299	IGHV4S10*01	IGHV4S10	299	CAGGTGCAGCTGCAGGAGTCGGGCCCAGGAGTGGTGAAGCCTTCAGAGACCCTGTCCCTCACCTGCGCTGTCTCTGGTGGCTCCATCAGCGATAGTTACTGGTGGAGCTGGATCCGCCAGCCCCCAGGGAAGGGACTGGAGTGGATTGGGTACATCTATGGTAGTAGTACGAGCACCAACTACAACCCCTCCCTCAAGAGTCGAGTCACCATTTCAAAAGACACGTCCAAGAACCAGTTCTCCTTGAAGCTGAGCTCTGTGACCGCCGCGGACACGGCCGTGTATTACTGTGCGAGAGA	CAGGTGCAGCTGCAGGAGTCGGGCCCAGGAGTGGTGAAGCCTTCAGAGACCCTGTCCCTCACCTGCGCTGTCTCTGGTGGCTCCATCAGCGATAGTTACTGGTGGAGCTGGATCCGCCAGCCCCCAGGGAAGGGACTGGAGTGGATTGGGTACATCTATGGTAGTAGTACGAGCACCAACTACAACCCCTCCCTCAAGAGTCGAGTCACCATTTCAAAAGACACGTCCAAGAACCAGTTCTCCTTGAAGCTGAGCTCTGTGACCGCCGCGGACACGGCCGTGTATTACTGTGCGAGAGA
IGHV4-NL_17*01_S4099	IGHV4-NL_17	302	IGHV4S13*01	IGHV4S13	302	CAGGTGCAGCTGCAGGAGTCGGGCCCAGGAGTGGTGAAGCCTTCGGAGACCCTGTCCCTCACCTGCGCTGTCTCTGGTGGCTCCATCAGCAGTGGTTACTACTACTGGAGCTGGATCCGCCAGCCCCCAGGGAAGGGGCTGGAGTGGATTGGGGGTATCTATAGTAATAGTGAGAGTACCAACTACAACCCCTCCCTCAAGAGTCGAGTCACCATTTCAAAAGACACGTCCAAGAACCAGTTCTCCCTGAAGCTGAGCTCTGTGACCGCCGCGGACACGGCCGTGTATTACTGTGCGAGAGA	CAGGTGCAGCTGCAGGAGTCGGGCCCAGGAGTGGTGAAGCCTTCGGAGACCCTGTCCCTCACCTGCGCTGTCTCTGGTGGCTCCATCAGCAGTGGTTACTACTACTGGAGCTGGATCCGCCAGCCCCCAGGGAAGGGGCTGGAGTGGATTGGGGGTATCTATAGTAATAGTGAGAGTACCAACTACAACCCCTCCCTCAAGAGTCGAGTCACCATTTCAAAAGACACGTCCAAGAACCAGTTCTCCCTGAAGCTGAGCTCTGTGACCGCCGCGGACACGGCCGTGTATTACTGTGCGAGAGA
IGHV4-NL_21*01_S0138	IGHV4-NL_21	299	IGHV4-127*01	IGHV4-127	299	CAGGTGCAGCTGCAGGAGTCGGGCCCAGGACTGGTGAAGCCTTCGGAGACCCTGTCCCTCACCTGCGCTGTCTCTGGTTACTCCATCAGCAGTGGTTATGGCTGGAGCTGGATCCGCCAGCCCCCAGGGAAGGGGCTGGAGTGGATTGGGTATATCGGTGGTAGTAGTGGTAGCACCAACTACAACCCCTCCCTCAAGAGTCGAGTCACCATTTCAAAAGACACGTCCAAGAACCAGTTCTCCCTGAAGCTGAGCTCTGTGACCGCCGCGGACACGGCCGTGTATTACTGTGCGAGAGA	CAGGTGCAGCTGCAGGAGTCGGGCCCAGGACTGGTGAAGCCTTCGGAGACCCTGTCCCTCACCTGCGCTGTCTCTGGTTACTCCATCAGCAGTGGTTATGGCTGGAGCTGGATCCGCCAGCCCCCAGGGAAGGGGCTGGAGTGGATTGGGTATATCGGTGGTAGTAGTGGTAGCACCAACTACAACCCCTCCCTCAAGAGTCGAGTCACCATTTCAAAAGACACGTCCAAGAACCAGTTCTCCCTGAAGCTGAGCTCTGTGACCGCCGCGGACACGGCCGTGTATTACTGTGCGAGAGA
IGHV4-NL_33*01_S2532	IGHV4-NL_33	299	IGHV4-65*01	IGHV4-65	299	CAGGTGCAGCTGCAGGAGTCGGGCCCAGGACTGGTGAAGCCTTCGGAGACCCTGTCCCTCACATGCGCTGTCTCTGGTGGCTCTATCAGCAGTAGTAACTGGTGGAGCTGGATCCGCCAGCCCCCAGGGAAAGGGCTGGAGTGGATTGGGTATATCAGTGGTAGTAGTGGTAGCACCTACTACAACCCCTCCCTCAAGAGTCGAGTCACCATTTCAACAGACACGTCCAAGAACCAGTTCTCCCTGAAGCTGAGCTCTGTGACCGCCGCGGACACGGCCGTGTATTACTGTGCGAGACA	CAGGTGCAGCTGCAGGAGTCGGGCCCAGGACTGGTGAAGCCTTCGGAGACCCTGTCCCTCACATGCGCTGTCTCTGGTGGCTCTATCAGCAGTAGTAACTGGTGGAGCTGGATCCGCCAGCCCCCAGGGAAAGGGCTGGAGTGGATTGGGTATATCAGTGGTAGTAGTGGTAGCACCTACTACAACCCCTCCCTCAAGAGTCGAGTCACCATTTCAACAGACACGTCCAAGAACCAGTTCTCCCTGAAGCTGAGCTCTGTGACCGCCGCGGACACGGCCGTGTATTACTGTGCGAGACA
IGHV4-NL_33*01_S4377	IGHV4-NL_33	299	IGHV4-65*02	IGHV4-65	299	CAGGTGCAGCTGCAGGAGTCGGGCCCAGGACTGGTGAAGCCTTCAGAGACCCTGTCCCTCACCTGCGCTGTCTCTGGTGGCTCTATCAGCAGTAGTAACTGGTGGAGCTGGATCCGCCAGCCCCCAGGGAAAGGGCTGGAGTGGATTGGGAATATCGGTGGTAGTAGTGGTAGCACCTACTACAACCCCTCCCTCAAGAGTCGAGTCACCATTTCAAAAGACACGTCCAAGAACCAGTTCTCCCTGAAGCTGAGCTCTGTGACCGCCGCGGACACGGCCGTGTATTACTGTGCGAGACA	CAGGTGCAGCTGCAGGAGTCGGGCCCAGGACTGGTGAAGCCTTCAGAGACCCTGTCCCTCACCTGCGCTGTCTCTGGTGGCTCTATCAGCAGTAGTAACTGGTGGAGCTGGATCCGCCAGCCCCCAGGGAAAGGGCTGGAGTGGATTGGGAATATCGGTGGTAGTAGTGGTAGCACCTACTACAACCCCTCCCTCAAGAGTCGAGTCACCATTTCAAAAGACACGTCCAAGAACCAGTTCTCCCTGAAGCTGAGCTCTGTGACCGCCGCGGACACGGCCGTGTATTACTGTGCGAGACA
IGHV4-NL_36*01_S8200	IGHV4-NL_36	296	IGHV4-165*02	IGHV4-165	296	CAGGTGCAGCTGCAGGAGTCGGGCCCAGGACTGGTGAAGCCTTCGGAGACCCTGTCCCTCACCTGCGCTGTCTCTGGTGGCTCCATCAGCGGTTACTACTGGAACTGGATCCGCCAACCCCCAGGGAAGGGGCTGGAGTGGATTGGGTATATCGGTGGTAGTAGTGGGAGCACCTACTACAACCCCTCCCTCAAGAGTCGAGTCACCATTTCAACGGACACGTCCAAGAACCAGTTCTCCCTGAAGCTGAGCTCTGTGACCGCCGCGGACACGGCCGTGTATTACTGTGCGAGAAA	CAGGTGCAGCTGCAGGAGTCGGGCCCAGGACTGGTGAAGCCTTCGGAGACCCTGTCCCTCACCTGCGCTGTCTCTGGTGGCTCCATCAGCGGTTACTACTGGAACTGGATCCGCCAACCCCCAGGGAAGGGGCTGGAGTGGATTGGGTATATCGGTGGTAGTAGTGGGAGCACCTACTACAACCCCTCCCTCAAGAGTCGAGTCACCATTTCAACGGACACGTCCAAGAACCAGTTCTCCCTGAAGCTGAGCTCTGTGACCGCCGCGGACACGGCCGTGTATTACTGTGCGAGAAA
IGHV4-NL_38*01_S8437	IGHV4-NL_38	299	IGHV4S9*01	IGHV4S9	299	CAGGTGCAGCTGCAGGAGTCGGGCCCAGGACTGGTGAAGCCTTCGGAGACCCTGTCCCTCACCTGCGCTGTCTCTGGTGGCTCCATCAGCGATTACTACTACTGGAACTGGATCCGCCAACCCCCAGGGAAGGGGCTGGAGTGGATTGGGAATATCTATGGTAATAGTGCGAGCACCTACTACAACCCCTCCCTCAAGAGTCGAGTCACCATTTCAAAAGACACGTCCAAGAACCAGTTCTTCCTGAAGCTGAGCTCTGTGACCGCCGCGGACACCGCCGTGTATTACTGTGCGAGAGA	CAGGTGCAGCTGCAGGAGTCGGGCCCAGGACTGGTGAAGCCTTCGGAGACCCTGTCCCTCACCTGCGCTGTCTCTGGTGGCTCCATCAGCGATTACTACTACTGGAACTGGATCCGCCAACCCCCAGGGAAGGGGCTGGAGTGGATTGGGAATATCTATGGTAATAGTGCGAGCACCTACTACAACCCCTCCCTCAAGAGTCGAGTCACCATTTCAAAAGACACGTCCAAGAACCAGTTCTTCCTGAAGCTGAGCTCTGTGACCGCCGCGGACACCGCCGTGTATTACTGTGCGAGAGA
IGHV5-15*01_S4790	IGHV5-15	296	IGHV5-20*02	IGHV5-20	296	GAGGTGCAGCTGGTGCAGTCTGGAGCAGAGGTGAAAAGGCCCGGGGAGTCTCTGAAGATCTCCTGTAAGACTTCTGGATACAGCTTTACCAGCTACTGGATCAGCTGGGTGCGCCAGATGCCCGGAAAAGGCCTGGAGTGGATGGGGGCGATTGATCCTAGTGATTCTGATACCAGATACAGCCCGTCCTTCCAAGGCCAGGTCACCATCTCAGCCGACAAGTCCATCAGCACCGCCTACCTGCAGTGGAGCAGCCTGAAGGCCTCGGACACCGCCACGTATTACTGCGCGAAAGA	GAGGTGCAGCTGGTGCAGTCTGGAGCAGAGGTGAAAAGGCCCGGGGAGTCTCTGAAGATCTCCTGTAAGACTTCTGGATACAGCTTTACCAGCTACTGGATCAGCTGGGTGCGCCAGATGCCCGGAAAAGGCCTGGAGTGGATGGGGGCGATTGATCCTAGTGATTCTGATACCAGATACAGCCCGTCCTTCCAAGGCCAGGTCACCATCTCAGCCGACAAGTCCATCAGCACCGCCTACCTGCAGTGGAGCAGCCTGAAGGCCTCGGACACCGCCACGTATTACTGCGCGAAAGA
IGHV5-157*01_S3631	IGHV5-157	296	IGHV5-43*02	IGHV5-43	296	GAGGTGCAGCTGGTGCAGTCTGGAGCAGAGGTGAAAAGGCCCGGGGAGTCTCTGAAGATCTCCTGTAAGACTTCTGGATACAGCTTTACCAGCAGCTGGATCAGCTGGGTGCGCCAGATGCCCGGGAAAGGCCTGGAGTGGATGGGGAGCATCTATCCTGGTGATTCTGATACCAAATACAACCCGTCCTTCCAAGGCCACGTCACTATCTCAGCCGACAAGTCCATCAGCACCACCTACCTGCAGTGGAGCAGCCTGAAGGCCTCGGACACCGCCACGTATTACTGTGCGAAAGT	GAGGTGCAGCTGGTGCAGTCTGGAGCAGAGGTGAAAAGGCCCGGGGAGTCTCTGAAGATCTCCTGTAAGACTTCTGGATACAGCTTTACCAGCAGCTGGATCAGCTGGGTGCGCCAGATGCCCGGGAAAGGCCTGGAGTGGATGGGGAGCATCTATCCTGGTGATTCTGATACCAAATACAACCCGTCCTTCCAAGGCCACGTCACTATCTCAGCCGACAAGTCCATCAGCACCACCTACCTGCAGTGGAGCAGCCTGAAGGCCTCGGACACCGCCACGTATTACTGTGCGAAAGT
IGHV6-1*02	IGHV6-1	305	IGHV6-1*01	IGHV6-1	305	CAGGTGCAGCTGCAGGAGTCAGGTCCAGGACTGGTGAAGCCCTCACAGACCCTGTCACTCACCTGTGCCATCTCCGGGGACAGTGTCTCTAGCAACAGTGCTACTTGGAACTGGATCAGGCAGTCGCCATCGAGAGGCCTTGAGTGGCTGGGAAGGACATACTACAGGTCCAAGTGGTATAATGATTATGCACAATCTGTGCAAAATCGAATAAGCATCAACCCAGACACATCCAAGAACCAGTTCTCCCTGCAGCTGAACTCTGTGACCCCCGAGGACATGGCCGTGTATTACTGTGCAAGAGA	CAGGTGCAGCTGCAGGAGTCAGGTCCAGGACTGGTGAAGCCCTCACAGACCCTGTCACTCACCTGTGCCATCTCCGGGGACAGTGTCTCTAGCAACAGTGCTACTTGGAACTGGATCAGGCAGTCGCCATCGAGAGGCCTTGAGTGGCTGGGAAGGACATACTACAGGTCCAAGTGGTATAATGATTATGCACAATCTGTGCAAAATCGAATAAGCATCAACCCAGACACATCCAAGAACCAGTTCTCCCTGCAGCTGAACTCTGTGACCCCCGAGGACATGGCCGTGTATTACTGTGCAAGAGA
IGHV7-135*01	IGHV7-135	296	IGHV7-193*02	IGHV7-193	296	CAGGTGCAGCTGGTGCAGTCTGGGCCTGAGGTGAAGCAGCCTGGGGCCTCAGTGAAGGTCTCCTGCAAGGCTTCTGGTTACAGCTTCACCACCTATGGTATGAATTGGGTGCGACAGGCCCCTGGACAGGGCCTTGAGTGGATGGGATGGATGAACACCTACACTGGGAACCCAACGTATGCCCAGGGCTTCACAGAACGGTTTGTCTTCTCCATGGACACCTCTGTCAGCACAGTGTACCTGCAGATCAGCAGCCTAAAGGGTGAGGACACGGCCGTGTATTACTGTGCGAGATA	CAGGTGCAGCTGGTGCAGTCTGGGCCTGAGGTGAAGCAGCCTGGGGCCTCAGTGAAGGTCTCCTGCAAGGCTTCTGGTTACAGCTTCACCACCTATGGTATGAATTGGGTGCGACAGGCCCCTGGACAGGGCCTTGAGTGGATGGGATGGATGAACACCTACACTGGGAACCCAACGTATGCCCAGGGCTTCACAGAACGGTTTGTCTTCTCCATGGACACCTCTGTCAGCACAGTGTACCTGCAGATCAGCAGCCTAAAGGGTGAGGACACGGCCGTGTATTACTGTGCGAGATA
IGHV7-135*02_S1424	IGHV7-135	296	IGHV7-193*01	IGHV7-193	296	CAGGTGCAGCTGGTGCAGTCTGGGCCTGAGGTGAAGCAGCCTGGGGCCTCAGTGAAGGTCTCCTGCAAGGCTTCTGGTTACAGCTCCACCACCTATGGTATGAATTGGGTGCGACAGGCCCCTGGACAGGGCCTTGAGTGGATGGGATGGATGAACACCTACACTGGGAACCCAACGTATGCCCAGGGCTTCACAGAACGGTTTGTCTTCTCCATGGACACCTCTGTCAGCACAGTGTACCTGCAGATCAGCAGCCTAAAGGCTGAGGACACGGCCGTGTATTACTGTGCGAGATA	CAGGTGCAGCTGGTGCAGTCTGGGCCTGAGGTGAAGCAGCCTGGGGCCTCAGTGAAGGTCTCCTGCAAGGCTTCTGGTTACAGCTCCACCACCTATGGTATGAATTGGGTGCGACAGGCCCCTGGACAGGGCCTTGAGTGGATGGGATGGATGAACACCTACACTGGGAACCCAACGTATGCCCAGGGCTTCACAGAACGGTTTGTCTTCTCCATGGACACCTCTGTCAGCACAGTGTACCTGCAGATCAGCAGCCTAAAGGCTGAGGACACGGCCGTGTATTACTGTGCGAGATA
