# Supplementary material for: Addressing IGHV Gene Structural Diversity Enhances Immunoglobulin Repertoire Analysis: Lessons From Rhesus Macaque
Source: Front Immunol. 2022 Mar 28;13:818440. doi: 10.3389/fimmu.2022.818440 (PMC8995469; doi:10.3389/fimmu.2022.818440)
Supplement: Supplementary Table 2 — Database comparisons and reference assembly matching. [file Table_2.xlsx]

## Sheet: BestGenes
kimdb_gene	imgt_gene	dist	identity	recovered	Cirelli	rheMac10	rheMacS	genome	sanger	val
IGHV1-105	IGHV1S2	0	1	False	True	False	True	rheMacS;Cirelli	True	orange
IGHV1-124	IGHV1-180	0	1	False	True	True	True	rheMac10;rheMacS;Cirelli	False	red
IGHV1-138	IGHV1-198	0	1	False	True	True	True	rheMac10;rheMacS;Cirelli	True	orange
IGHV1-170	IGHV1-156	0	1	False	True	True	True	rheMac10;rheMacS;Cirelli	False	red
IGHV1-193	IGHV1-70	0	1	False	True	True	True	rheMac10;rheMacS;Cirelli	False	red
IGHV1-58	IGHV1-198	3	0.989865	False	True	True	True	rheMac10;rheMacS;Cirelli	False	red
IGHV1-60	IGHV1-200	7	0.976351	False	False	False	True	rheMacS	False	red
IGHV1-84	IGHV1-111	0	1	False	True	True	True	rheMac10;rheMacS;Cirelli	True	orange
IGHV1-NL_1	IGHV1-200	5	0.983108	False	False	True	False	rheMac10	False	red
IGHV1-NL_2	IGHV1-138	3	0.989865	False	False	True	True	rheMac10;rheMacS	True	orange
IGHV2-118	IGHV2-174	0	1	False	True	False	True	rheMacS;Cirelli	True	orange
IGHV2-173	IGHV2S1	0	1	False	True	True	True	rheMac10;rheMacS;Cirelli	False	red
IGHV2-69	IGHV2-95	0	1	False	True	True	False	rheMac10;Cirelli	True	orange
IGHV2-7	IGHV2-10	9	0.9701	False	True	False	True	rheMacS;Cirelli	False	red
IGHV2-NL_1	IGHV2-174	1	0.996678	False	False	True	False	rheMac10	False	red
IGHV2-NL_2	IGHV2-161	14	0.953488	False	False	False	True	rheMacS	True	orange
IGHV3-100	IGHV3-132	0	1	False	True	True	True	rheMac10;rheMacS;Cirelli	True	orange
IGHV3-103	IGHV3S4	0	1	False	True	False	True	rheMacS;Cirelli	False	red
IGHV3-119	IGHV3-175	5	0.982759	False	True	True	True	rheMac10;rheMacS;Cirelli	False	red
IGHV3-120	IGHV3-176	2	0.993243	False	True	False	True	rheMacS;Cirelli	False	red
IGHV3-122	IGHV3-178	0	1	False	True	True	True	rheMac10;rheMacS;Cirelli	False	red
IGHV3-127	IGHV3-183	0	1	False	True	True	True	rheMac10;rheMacS;Cirelli	False	red
IGHV3-128	IGHV3-184	0	1	False	True	True	True	rheMac10;rheMacS;Cirelli	False	red
IGHV3-141	IGHV3-201	0	1	False	True	True	True	rheMac10;rheMacS;Cirelli	True	orange
IGHV3-143	IGHV3-72	0	1	False	True	True	True	rheMac10;rheMacS;Cirelli	False	red
IGHV3-152	IGHV3-38	0	1	False	True	True	True	rheMac10;rheMacS;Cirelli	False	red
IGHV3-172	IGHV3-153	0	1	False	True	True	True	rheMac10;rheMacS;Cirelli	False	red
IGHV3-175	IGHV3-16	0	1	False	True	False	True	rheMacS;Cirelli	False	red
IGHV3-177	IGHV3-28	2	0.993243	False	True	True	True	rheMac10;rheMacS;Cirelli	True	orange
IGHV3-187	IGHV3-16	0	1	False	True	True	False	rheMac10;Cirelli	True	orange
IGHV3-28	IGHV3-28	0	1	False	True	True	True	rheMac10;rheMacS;Cirelli	False	red
IGHV3-34	IGHV3S41	0	1	False	False	False	False		False	black
IGHV3-36	IGHV3-37	16	0.946488	False	True	False	False	Cirelli	False	red
IGHV3-37	IGHV3-38	4	0.986755	False	True	True	True	rheMac10;rheMacS;Cirelli	False	red
IGHV3-5	IGHV3-8	0	1	False	True	True	True	rheMac10;rheMacS;Cirelli	False	red
IGHV3-50	IGHV3-54	0	1	False	True	True	True	rheMac10;rheMacS;Cirelli	False	red
IGHV3-52	IGHV3-58	0	1	False	True	True	True	rheMac10;rheMacS;Cirelli	True	orange
IGHV3-53	IGHV3-59	0	1	False	True	True	True	rheMac10;rheMacS;Cirelli	False	red
IGHV3-73	IGHV3-100	0	1	False	True	True	True	rheMac10;rheMacS;Cirelli	True	orange
IGHV3-76	IGHV3S42	0	1	False	True	True	False	rheMac10;Cirelli	False	red
IGHV3-83	IGHV3-110	0	1	False	True	False	True	rheMacS;Cirelli	False	red
IGHV3-87	IGHV3-115	0	1	False	True	True	True	rheMac10;rheMacS;Cirelli	False	red
IGHV3-88	IGHV3-116	0	1	False	True	True	True	rheMac10;rheMacS;Cirelli	True	orange
IGHV3-9	IGHV3-13	0	1	False	True	True	True	rheMac10;rheMacS;Cirelli	True	orange
IGHV3-94	IGHV3-59	7	0.976351	False	True	False	True	rheMacS;Cirelli	False	red
IGHV3-NL_1	IGHV3-136	0	1	False	False	True	True	rheMac10;rheMacS	True	orange
IGHV3-NL_10	IGHV3S42	13	0.956081	False	False	False	False		False	black
IGHV3-NL_11	IGHV3-103	11	0.962838	False	True	True	True	rheMac10;rheMacS;Cirelli	True	orange
IGHV3-NL_12	IGHV3-116	21	0.930464	False	False	False	True	rheMacS	True	orange
IGHV3-NL_13	IGHV3S43	0	1	False	True	True	True	rheMac10;rheMacS;Cirelli	True	orange
IGHV3-NL_14	IGHV3-134	13	0.956081	False	False	False	False		False	black
IGHV3-NL_15	IGHV3-134	0	1	False	False	True	True	rheMac10;rheMacS	False	red
IGHV3-NL_16	IGHV3-46	6	0.97973	False	True	False	True	rheMacS;Cirelli	True	orange
IGHV3-NL_17	IGHV3-30	0	1	False	True	True	True	rheMac10;rheMacS;Cirelli	True	orange
IGHV3-NL_18	IGHV3-118	0	1	False	True	True	True	rheMac10;rheMacS;Cirelli	True	orange
IGHV3-NL_19	IGHV3-186	12	0.960265	False	True	False	True	rheMacS;Cirelli	False	red
IGHV3-NL_2	IGHV3-119	0	1	False	True	True	True	rheMac10;rheMacS;Cirelli	True	orange
IGHV3-NL_4	IGHV3-28	11	0.962838	False	False	False	True	rheMacS	False	red
IGHV3-NL_5	IGHV3-16	16	0.94702	False	False	False	False		True	blue
IGHV3-NL_6	IGHV3-37	1	0.996622	False	True	True	True	rheMac10;rheMacS;Cirelli	False	red
IGHV3-NL_7	IGHV3-54	18	0.939189	False	False	False	False		True	blue
IGHV3-NL_8	IGHV3-8	18	0.939597	False	False	False	True	rheMacS	True	orange
IGHV3-NL_9	IGHV3S42	12	0.959459	False	True	False	False	Cirelli	True	orange
IGHV4-117	IGHV4-173	0	1	False	True	True	True	rheMac10;rheMacS;Cirelli	True	orange
IGHV4-144	IGHV4-73	0	1	False	True	True	True	rheMac10;rheMacS;Cirelli	True	orange
IGHV4-149	IGHV4-57	0	1	False	True	True	False	rheMac10;Cirelli	True	orange
IGHV4-150	IGHV4-81	0	1	False	True	True	False	rheMac10;Cirelli	True	orange
IGHV4-174	IGHV4S2	1	0.996622	False	True	True	True	rheMac10;rheMacS;Cirelli	True	orange
IGHV4-67	IGHV4-93	0	1	False	True	True	False	rheMac10;Cirelli	True	orange
IGHV4-72	IGHV4-99	0	1	False	True	True	False	rheMac10;Cirelli	True	orange
IGHV4-79	IGHV4-106	0	1	False	True	True	False	rheMac10;Cirelli	True	orange
IGHV4-93	IGHV4-122	0	1	False	True	False	True	rheMacS;Cirelli	False	red
IGHV4-NL_1	IGHV4-169	0	1	False	True	True	True	rheMac10;rheMacS;Cirelli	True	orange
IGHV4-NL_10	IGHV4-160	13	0.956081	False	False	False	False		True	blue
IGHV4-NL_11	IGHV4-122	10	0.966887	False	False	False	False		False	black
IGHV4-NL_12	IGHV4-106	11	0.963211	False	False	False	False		False	black
IGHV4-NL_13	IGHV4-122	11	0.963576	False	False	False	False		True	blue
IGHV4-NL_15	IGHV4-127	14	0.953177	False	False	False	True	rheMacS	True	orange
IGHV4-NL_16	IGHV4S10	0	1	False	False	False	True	rheMacS	True	orange
IGHV4-NL_17	IGHV4S13	0	1	False	False	False	True	rheMacS	True	orange
IGHV4-NL_19	IGHV4S13	8	0.97351	False	False	False	False		False	black
IGHV4-NL_20	IGHV4-127	10	0.966555	False	False	False	False		True	blue
IGHV4-NL_21	IGHV4-127	0	1	False	True	True	True	rheMac10;rheMacS;Cirelli	True	orange
IGHV4-NL_22	IGHV4-76	14	0.953177	False	False	False	True	rheMacS	True	orange
IGHV4-NL_23	IGHV4-127	17	0.943144	False	True	False	False	Cirelli	True	orange
IGHV4-NL_24	IGHV4-127	11	0.963211	False	False	False	False		True	blue
IGHV4-NL_25	IGHV4-76	1	0.996656	False	False	True	True	rheMac10;rheMacS	True	orange
IGHV4-NL_26	IGHV4-76	8	0.973244	False	False	False	False		False	black
IGHV4-NL_27	IGHV4-165	15	0.949324	False	False	False	True	rheMacS	True	orange
IGHV4-NL_28	IGHV4-160	23	0.923077	False	False	False	False		True	blue
IGHV4-NL_29	IGHV4-165	6	0.97973	False	False	False	True	rheMacS	True	orange
IGHV4-NL_3	IGHV4-147	12	0.959866	False	False	False	False		False	black
IGHV4-NL_30	IGHV4-160	15	0.949324	False	False	False	False		False	black
IGHV4-NL_31	IGHV4-160	12	0.959459	False	False	False	False		False	black
IGHV4-NL_32	IGHV4-147	9	0.969595	False	False	False	False		False	black
IGHV4-NL_33	IGHV4-65	0	1	False	False	True	False	rheMac10	True	orange
IGHV4-NL_34	IGHV4-65	10	0.966555	False	False	False	True	rheMacS	False	red
IGHV4-NL_36	IGHV4-165	0	1	False	True	True	True	rheMac10;rheMacS;Cirelli	True	orange
IGHV4-NL_38	IGHV4S9	0	1	False	True	False	False	Cirelli	False	red
IGHV4-NL_4	IGHV4-160	5	0.983108	False	False	True	False	rheMac10	False	red
IGHV4-NL_40	IGHV4-165	9	0.9699	False	False	False	True	rheMacS	True	orange
IGHV4-NL_42	IGHV4-169	14	0.952703	False	False	False	False		False	black
IGHV4-NL_43	IGHV4-143	1	0.996656	False	False	True	False	rheMac10	False	red
IGHV4-NL_5	IGHV4-160	6	0.97973	False	False	False	True	rheMacS	True	orange
IGHV4-NL_6	IGHV4-73	16	0.946488	False	False	False	False		False	black
IGHV4-NL_7	IGHV4-147	13	0.956081	False	False	False	False		False	black
IGHV4-NL_8	IGHV4-160	14	0.952703	False	False	False	False		True	blue
IGHV4-NL_9	IGHV4-165	8	0.972973	False	False	False	False		False	black
IGHV5-15	IGHV5-20	0	1	False	True	True	True	rheMac10;rheMacS;Cirelli	False	red
IGHV5-157	IGHV5-43	0	1	False	True	True	True	rheMac10;rheMacS;Cirelli	False	red
IGHV6-1	IGHV6-1	0	1	False	True	True	True	rheMac10;rheMacS;Cirelli	False	red
IGHV7-135	IGHV7-193	0	1	False	True	True	True	rheMac10;rheMacS;Cirelli	False	red
IGHV7-86	IGHV7-114	1	0.996622	False	True	True	True	rheMac10;rheMacS;Cirelli	False	red

## Sheet: BestAlignments
kimdb_name	imgt_name	dist	identity	alnlen	qaln	taln	kimdb_gene	imgt_gene	reverse_query	imgt_type
IGHV1-105*01	IGHV1S2*01	0	1	296	CAGGTGCAGCTGGTGCAGTCTGGGGCTGAGGTGAAGAAGCCTGGGTCCTCAGTGAAGGTATCCTGCAAGGCTTCCGGATACACCTTCACTGACTACTACATGCACTGGGTGCGACAGGCCCCTCGACAAGGGCTTGAGTGGATGGGATGGATCAACCCTTACAATGGCAACACAAAGTATGCACAGAAGTTCCAGGGCAGAGTCACCATGACCAGAGACACATCGACGAGCACAGCCTACATGGAGCTGAGCAGCCTGAGATCTGAGGACACGGCCGTGTATTACTGTGCGAGAGA	CAGGTGCAGCTGGTGCAGTCTGGGGCTGAGGTGAAGAAGCCTGGGTCCTCAGTGAAGGTATCCTGCAAGGCTTCCGGATACACCTTCACTGACTACTACATGCACTGGGTGCGACAGGCCCCTCGACAAGGGCTTGAGTGGATGGGATGGATCAACCCTTACAATGGCAACACAAAGTATGCACAGAAGTTCCAGGGCAGAGTCACCATGACCAGAGACACATCGACGAGCACAGCCTACATGGAGCTGAGCAGCCTGAGATCTGAGGACACGGCCGTGTATTACTGTGCGAGAGA	IGHV1-105	IGHV1S2	False	F
IGHV3-128*01	IGHV3-184*02	0	1	302	GAGGTGCAGCTGGTGGAGTCTGGGGGAGGCTTGGTCCAGCCTGGGGGGTCCCTGAGACTCTCCTGTGCAGCCTCCGGATTCACCTTCAGTGACTACTACATGTACTGGGTCCGCCAGGCTCCAGGAAAGGGGCTGGAGTGGGTGGGTTTCATTAGAAGCAAAGCTTACGGTGGGACAGCAGAATACGCCGCGTCTGTGAAAGGCAGATTCACCATCTCCAGAGATGATTCCAAAAGCATCGCCTATCTGCAAATGAGCAGCCTGAAAACCGAGGACACGGCCGTGTATTACTGTACTAGGGA	GAGGTGCAGCTGGTGGAGTCTGGGGGAGGCTTGGTCCAGCCTGGGGGGTCCCTGAGACTCTCCTGTGCAGCCTCCGGATTCACCTTCAGTGACTACTACATGTACTGGGTCCGCCAGGCTCCAGGAAAGGGGCTGGAGTGGGTGGGTTTCATTAGAAGCAAAGCTTACGGTGGGACAGCAGAATACGCCGCGTCTGTGAAAGGCAGATTCACCATCTCCAGAGATGATTCCAAAAGCATCGCCTATCTGCAAATGAGCAGCCTGAAAACCGAGGACACGGCCGTGTATTACTGTACTAGGGA	IGHV3-128	IGHV3-184	False	F
IGHV3-127*01_S6769	IGHV3-183*02	0	1	296	GAGGTGCAGCTGGTGGAGTCTGGGGGAGGCTTGGTCCAGCCTGGGGGGTCCCTGAGACTCTCCTGTGCAGCCTCTGGATTCACCTTTGGTGATTATGGCATGCACTGGGTCCGCCAGGCTCCGGGAAAGGGACTGGAGTGGGTCTCATCCATTAGTAACACTGGTAAAACCGTATACTACGCTGACTCCGTGAAGGGCCGATTCACCGTCTCCAGAGACAACGCCAAGAACTCGCTGTCTCTGCAAATGAGCAGCCTGAGAGCCGAGGACACGGCCGTGTATTACTGTACTAGAGA	GAGGTGCAGCTGGTGGAGTCTGGGGGAGGCTTGGTCCAGCCTGGGGGGTCCCTGAGACTCTCCTGTGCAGCCTCTGGATTCACCTTTGGTGATTATGGCATGCACTGGGTCCGCCAGGCTCCGGGAAAGGGACTGGAGTGGGTCTCATCCATTAGTAACACTGGTAAAACCGTATACTACGCTGACTCCGTGAAGGGCCGATTCACCGTCTCCAGAGACAACGCCAAGAACTCGCTGTCTCTGCAAATGAGCAGCCTGAGAGCCGAGGACACGGCCGTGTATTACTGTACTAGAGA	IGHV3-127	IGHV3-183	False	F
IGHV3-127*01_S5510	IGHV3-183*01	0	1	296	GAGGTGCAGCTGGTGGAGTCTGGGGGAGGCTTGGTCCAGCCTGGGGGGTCCCTGAGACTCTCCTGTGCAGCCTCTGGATTCACCTTTGGTGATTATGGCATGCACTGGGTCCGCCAGGCTCCGGGAAAGGGACTGGAGTGGGTCTCATCCATTAGTAACACTGGTAAAACCGTATACTACGCTGACTCCGTGAAGGGCCGATTCACCATCTCCAGAGACAACGCCAAGAACTCGCTGTCTCTGCAAATGAGCAGCCTGAGAGCCGAGGACACGGCCGTGTATTACTGTACTAGAGA	GAGGTGCAGCTGGTGGAGTCTGGGGGAGGCTTGGTCCAGCCTGGGGGGTCCCTGAGACTCTCCTGTGCAGCCTCTGGATTCACCTTTGGTGATTATGGCATGCACTGGGTCCGCCAGGCTCCGGGAAAGGGACTGGAGTGGGTCTCATCCATTAGTAACACTGGTAAAACCGTATACTACGCTGACTCCGTGAAGGGCCGATTCACCATCTCCAGAGACAACGCCAAGAACTCGCTGTCTCTGCAAATGAGCAGCCTGAGAGCCGAGGACACGGCCGTGTATTACTGTACTAGAGA	IGHV3-127	IGHV3-183	False	F
IGHV4-149*02_S6878	IGHV4-57*02	0	1	299	CAGCTGCAGCTGCAGGAGTCGGGCCCAGGACTGGTGAAGCCTTCGGAGACCCTGTCCCTCACCTGCGCTGTCTCTGGTGGCTCCATCAGCAGTAGTAACTGGTGGAGCTGGATCCGCCAGCCCCCAGGGAAGGGACTGGAGTGGATTGGACGTATCTCTGGTAGTGGTGGGAGCACCAGCGACAACCCCTCCCTCAAGAGTCGAGTCACCATTTCAAAAGACACGTCCAAGAATCAGTTCTCCCTGAAGCTGAGCTCTGTGACCGCCGCGGACACGGCCGTGTATTACTGTGCGAGAAA	CAGCTGCAGCTGCAGGAGTCGGGCCCAGGACTGGTGAAGCCTTCGGAGACCCTGTCCCTCACCTGCGCTGTCTCTGGTGGCTCCATCAGCAGTAGTAACTGGTGGAGCTGGATCCGCCAGCCCCCAGGGAAGGGACTGGAGTGGATTGGACGTATCTCTGGTAGTGGTGGGAGCACCAGCGACAACCCCTCCCTCAAGAGTCGAGTCACCATTTCAAAAGACACGTCCAAGAATCAGTTCTCCCTGAAGCTGAGCTCTGTGACCGCCGCGGACACGGCCGTGTATTACTGTGCGAGAAA	IGHV4-149	IGHV4-57	False	F
IGHV3-NL_18*01_S3867	IGHV3-118*01	0	1	302	GAGGTGCAGCTGGTGGAGTCTGGGGGAGGCCTGGTCCAGCCTGGCGGGTCCCTGAGACTCTCCTGTGCAGCCTCTGGATTCACCTTCAGTAGTTCTGCTATGCACTGGGTCCGCCAGGCTTCTGGGAAAGGACTGGAGTGGGTTGGACGTATTAGAAGCAAATCTAACAATTACGAGACAGGATACGCTGCGTCGGTGAAAGGCAGGTTCACCATCTCCAGAGATGATTCAAAGAACACGGCGTATCTGCAAATGAACAGCCTGAAAACCGAGGACACGGCCGTGTATTACTGTACCACAGA	GAGGTGCAGCTGGTGGAGTCTGGGGGAGGCCTGGTCCAGCCTGGCGGGTCCCTGAGACTCTCCTGTGCAGCCTCTGGATTCACCTTCAGTAGTTCTGCTATGCACTGGGTCCGCCAGGCTTCTGGGAAAGGACTGGAGTGGGTTGGACGTATTAGAAGCAAATCTAACAATTACGAGACAGGATACGCTGCGTCGGTGAAAGGCAGGTTCACCATCTCCAGAGATGATTCAAAGAACACGGCGTATCTGCAAATGAACAGCCTGAAAACCGAGGACACGGCCGTGTATTACTGTACCACAGA	IGHV3-NL_18	IGHV3-118	False	F
IGHV3-122*01_S8388	IGHV3-178*01	0	1	296	GAGGTGCAGCTGGTGGAGTCTGGGGGCGGCTTGGCAAAGCCTGGGGGGTCCCTGAGACTCTCCTGCGCAGCCTCCGGATTCACCTTCAGTGACTACTACATGGACTGGGTCCGCCAGGCTCCAGGGAAGGGGCTGGAGTGGGTCTCACGTATTAGTAATGGTGGTGGTAGCACATGGTACGCAGACTCCGTGAAGGGCAGATTCACCATCTCCAGAGAGAACGCCAAGAACACACTGTATCTTCAAATGAACAGCCTGAGAGCTGAGGACACGGCTGTCTATTACTGTGCGAGAGA	GAGGTGCAGCTGGTGGAGTCTGGGGGCGGCTTGGCAAAGCCTGGGGGGTCCCTGAGACTCTCCTGCGCAGCCTCCGGATTCACCTTCAGTGACTACTACATGGACTGGGTCCGCCAGGCTCCAGGGAAGGGGCTGGAGTGGGTCTCACGTATTAGTAATGGTGGTGGTAGCACATGGTACGCAGACTCCGTGAAGGGCAGATTCACCATCTCCAGAGAGAACGCCAAGAACACACTGTATCTTCAAATGAACAGCCTGAGAGCTGAGGACACGGCTGTCTATTACTGTGCGAGAGA	IGHV3-122	IGHV3-178	False	F
IGHV4-149*02_S8521	IGHV4-92*01	0	1	299	CAGGTGCAGCTGCAGGAGTCGGGCCCAGGACTGGTGAAGCCTTCGGAGACCCTGTCCCTCACCTGCGCTGTCTCTGGTGGCTCCATCAGCAGTAGTAACTGGTGGAGCTGGATCCGCCAGCCCCCAGGGAAGGGACTGGAGTGGATTGGACGTATCTCTGGTAGTGGTGGGAGCACCAGCGACAACCCCTCCCTCAAGAGTCGAGTCACCATTTCAAAAGACACGTCCAAGAATCAGTTCTCCCTGAAGCTGAGCTCTGTGACCGCCGCGGACACGGCCGTGTATTACTGTGCGAGAAA	CAGGTGCAGCTGCAGGAGTCGGGCCCAGGACTGGTGAAGCCTTCGGAGACCCTGTCCCTCACCTGCGCTGTCTCTGGTGGCTCCATCAGCAGTAGTAACTGGTGGAGCTGGATCCGCCAGCCCCCAGGGAAGGGACTGGAGTGGATTGGACGTATCTCTGGTAGTGGTGGGAGCACCAGCGACAACCCCTCCCTCAAGAGTCGAGTCACCATTTCAAAAGACACGTCCAAGAATCAGTTCTCCCTGAAGCTGAGCTCTGTGACCGCCGCGGACACGGCCGTGTATTACTGTGCGAGAAA	IGHV4-149	IGHV4-92	False	F
IGHV3-122*01	IGHV3-178*02	0	1	296	GAGGTGCAGCTGGTGGAGTCTGGGGGCGGCTTGGCAAAGCCTGGGGGGTCCCTGAGACTCTCCTGCGCAGCCTCCGGATTCACCTTCAGTGACTACTACATGGACTGGGTCCGCCAGGCTCCAGGGAAGGGGCTGGAGTGGGTCTCACGTATTAGTAATGGTGGTGGTAGCACATGGTACGCAGACTCCGTGAAGGGCAGATTCACCATCTCCAGAGAGAACGCCAAGAACACACTGTATCTTCAAATGAACAGCCTGAGAGCTGAGGACACGGCTGTCTATTACTGTGCGAAAGA	GAGGTGCAGCTGGTGGAGTCTGGGGGCGGCTTGGCAAAGCCTGGGGGGTCCCTGAGACTCTCCTGCGCAGCCTCCGGATTCACCTTCAGTGACTACTACATGGACTGGGTCCGCCAGGCTCCAGGGAAGGGGCTGGAGTGGGTCTCACGTATTAGTAATGGTGGTGGTAGCACATGGTACGCAGACTCCGTGAAGGGCAGATTCACCATCTCCAGAGAGAACGCCAAGAACACACTGTATCTTCAAATGAACAGCCTGAGAGCTGAGGACACGGCTGTCTATTACTGTGCGAAAGA	IGHV3-122	IGHV3-178	False	F
IGHV3-83*01	IGHV3-110*02	0	1	299	GAAGTGCAGTTGGTGGAGTCTGGGGGAGGCTTGGTACAGCCTGGGGGGTCCCTGAGACTCTCCTGTGCAGCCTCTGGATTCACCTTCAGTGACCACTACATGGACTGGGTCCGCCAGGCTCCAGGGAAGGGGCTGGAGTGGGTCTCAAGTATTAGCAGTGGTAGTGGTAGTACCACATTGTACCCAGACTCTGTCAAGGGCCGATTCACCATCTCCAGAGACAATGCCAAGAACACAGTGTATCTGCAAATGAACAGCCTGAGAGCCGAGGACACGGCTGTCTATTACTGTGCGAGACA	GAAGTGCAGTTGGTGGAGTCTGGGGGAGGCTTGGTACAGCCTGGGGGGTCCCTGAGACTCTCCTGTGCAGCCTCTGGATTCACCTTCAGTGACCACTACATGGACTGGGTCCGCCAGGCTCCAGGGAAGGGGCTGGAGTGGGTCTCAAGTATTAGCAGTGGTAGTGGTAGTACCACATTGTACCCAGACTCTGTCAAGGGCCGATTCACCATCTCCAGAGACAATGCCAAGAACACAGTGTATCTGCAAATGAACAGCCTGAGAGCCGAGGACACGGCTGTCTATTACTGTGCGAGACA	IGHV3-83	IGHV3-110	False	F
IGHV4-150*01	IGHV4-81*01	0	1	296	CAGCTGCAGCTGCAGGAGTCGGGCCCAGGACTGGTGAAGCCTTCGGAGACCCTGTCCCTCACCTGCGCTGTCTCTGGTGGCTCCATCAGCGGTTACTACTGGAGCTGGATCCGCCAGCCCCCAGGGAAGGGACTGGAGTGGATTGGGAATATTGATGGTAATATTGCGGGCACCAACTACAACCCCTCCCTCAAGAGTCGAGTCACCATTTCAAAAGACACGTCCAAGAATCAGTTCTCCCTGAAGCTGAGCTCTGTGACCGCCGCGGACACGGCCGTGTATTACTGTGCGAGAAA	CAGCTGCAGCTGCAGGAGTCGGGCCCAGGACTGGTGAAGCCTTCGGAGACCCTGTCCCTCACCTGCGCTGTCTCTGGTGGCTCCATCAGCGGTTACTACTGGAGCTGGATCCGCCAGCCCCCAGGGAAGGGACTGGAGTGGATTGGGAATATTGATGGTAATATTGCGGGCACCAACTACAACCCCTCCCTCAAGAGTCGAGTCACCATTTCAAAAGACACGTCCAAGAATCAGTTCTCCCTGAAGCTGAGCTCTGTGACCGCCGCGGACACGGCCGTGTATTACTGTGCGAGAAA	IGHV4-150	IGHV4-81	False	F
IGHV7-135*02_S1424	IGHV7-193*01	0	1	296	CAGGTGCAGCTGGTGCAGTCTGGGCCTGAGGTGAAGCAGCCTGGGGCCTCAGTGAAGGTCTCCTGCAAGGCTTCTGGTTACAGCTCCACCACCTATGGTATGAATTGGGTGCGACAGGCCCCTGGACAGGGCCTTGAGTGGATGGGATGGATGAACACCTACACTGGGAACCCAACGTATGCCCAGGGCTTCACAGAACGGTTTGTCTTCTCCATGGACACCTCTGTCAGCACAGTGTACCTGCAGATCAGCAGCCTAAAGGCTGAGGACACGGCCGTGTATTACTGTGCGAGATA	CAGGTGCAGCTGGTGCAGTCTGGGCCTGAGGTGAAGCAGCCTGGGGCCTCAGTGAAGGTCTCCTGCAAGGCTTCTGGTTACAGCTCCACCACCTATGGTATGAATTGGGTGCGACAGGCCCCTGGACAGGGCCTTGAGTGGATGGGATGGATGAACACCTACACTGGGAACCCAACGTATGCCCAGGGCTTCACAGAACGGTTTGTCTTCTCCATGGACACCTCTGTCAGCACAGTGTACCTGCAGATCAGCAGCCTAAAGGCTGAGGACACGGCCGTGTATTACTGTGCGAGATA	IGHV7-135	IGHV7-193	False	F
IGHV3-76*01	IGHV3S42*01	0	1	296	GAGGTGCAGCTGGTGGAGTCTGGGGGCGGCTTGGCAAAGCCTGGGGGGTCCCTGAGACTCTCCTGTGCAGCCTCTGGATTCACCTTCAGTAGCTACTGGATGAATTGGGTCCGCCAGACTCCAGGGAAGGGGCTGGAGTGGATCTCAGCTATTAATAGTGGTGGGGGTAGCACATACTACGCAGACTCCGTGAAGGGCCGATTCACCATCTCCAGAGACAACTCAAAGAACACGCTCTCCCTGCAAATGAACAGCCTGAGAGCTGAGGACACGGCCGTGTATTACTGTGCTAAAGA	GAGGTGCAGCTGGTGGAGTCTGGGGGCGGCTTGGCAAAGCCTGGGGGGTCCCTGAGACTCTCCTGTGCAGCCTCTGGATTCACCTTCAGTAGCTACTGGATGAATTGGGTCCGCCAGACTCCAGGGAAGGGGCTGGAGTGGATCTCAGCTATTAATAGTGGTGGGGGTAGCACATACTACGCAGACTCCGTGAAGGGCCGATTCACCATCTCCAGAGACAACTCAAAGAACACGCTCTCCCTGCAAATGAACAGCCTGAGAGCTGAGGACACGGCCGTGTATTACTGTGCTAAAGA	IGHV3-76	IGHV3S42	False	F
IGHV4-NL_38*01_S8437	IGHV4S9*01	0	1	299	CAGGTGCAGCTGCAGGAGTCGGGCCCAGGACTGGTGAAGCCTTCGGAGACCCTGTCCCTCACCTGCGCTGTCTCTGGTGGCTCCATCAGCGATTACTACTACTGGAACTGGATCCGCCAACCCCCAGGGAAGGGGCTGGAGTGGATTGGGAATATCTATGGTAATAGTGCGAGCACCTACTACAACCCCTCCCTCAAGAGTCGAGTCACCATTTCAAAAGACACGTCCAAGAACCAGTTCTTCCTGAAGCTGAGCTCTGTGACCGCCGCGGACACCGCCGTGTATTACTGTGCGAGAGA	CAGGTGCAGCTGCAGGAGTCGGGCCCAGGACTGGTGAAGCCTTCGGAGACCCTGTCCCTCACCTGCGCTGTCTCTGGTGGCTCCATCAGCGATTACTACTACTGGAACTGGATCCGCCAACCCCCAGGGAAGGGGCTGGAGTGGATTGGGAATATCTATGGTAATAGTGCGAGCACCTACTACAACCCCTCCCTCAAGAGTCGAGTCACCATTTCAAAAGACACGTCCAAGAACCAGTTCTTCCTGAAGCTGAGCTCTGTGACCGCCGCGGACACCGCCGTGTATTACTGTGCGAGAGA	IGHV4-NL_38	IGHV4S9	False	F
IGHV3-100*01_S4205	IGHV3-132*01	0	1	293	GTGGAGCAGCTGGTGGAGTCTGGGGGAGGCTTGGTACAGCCTGGGGCGTCCCTGAGACTCTCCTGTGCAGCCTCTGAATTCACCTTCAGTAGCTATGACATGCACTGGGTTCGCCAGGCTCCAGGGAAGGGTCTGGAGTGGGTATCAGGTATTAGCATTGGCGGTGGCACATACTACCCAGACTCTGTGAAGGGTCGATTCACCATCTCCAGAGACAATGCCAAGAACTCCTTGTATCTTCAAATGAACAGCCTGAGAGCTGAGGACACTGCTGTGTATTATTGTGCAAGAGA	GTGGAGCAGCTGGTGGAGTCTGGGGGAGGCTTGGTACAGCCTGGGGCGTCCCTGAGACTCTCCTGTGCAGCCTCTGAATTCACCTTCAGTAGCTATGACATGCACTGGGTTCGCCAGGCTCCAGGGAAGGGTCTGGAGTGGGTATCAGGTATTAGCATTGGCGGTGGCACATACTACCCAGACTCTGTGAAGGGTCGATTCACCATCTCCAGAGACAATGCCAAGAACTCCTTGTATCTTCAAATGAACAGCCTGAGAGCTGAGGACACTGCTGTGTATTATTGTGCAAGAGA	IGHV3-100	IGHV3-132	False	F
IGHV3-87*01	IGHV3-115*02	0	1	296	GAGGTGCAGCTGGCGGAGTCTGGGGGAGGCTTGGTCCAGCCTGGGGGGTCCCTGAGACTCTCCTGTGCAGCCTCCGGATTCACCTTCAGTGGCTACGAAATGCACTGGGTCCGCCAGGCTCCAGGGAAGGGGCTGGAGTCCGTCTCAGTTATTGGTGGTGATAGTAGTTACACACACTACGCAGACTCTGTGAAGGGCCGATTCACCATCTCCAGAGACAACGCCAAGAACTCGCTGTCTCTGCAAATGAACAGCCTGAGAGCCGAGGACACGGCCGTGTATTACTGTGCGAGACA	GAGGTGCAGCTGGCGGAGTCTGGGGGAGGCTTGGTCCAGCCTGGGGGGTCCCTGAGACTCTCCTGTGCAGCCTCCGGATTCACCTTCAGTGGCTACGAAATGCACTGGGTCCGCCAGGCTCCAGGGAAGGGGCTGGAGTCCGTCTCAGTTATTGGTGGTGATAGTAGTTACACACACTACGCAGACTCTGTGAAGGGCCGATTCACCATCTCCAGAGACAACGCCAAGAACTCGCTGTCTCTGCAAATGAACAGCCTGAGAGCCGAGGACACGGCCGTGTATTACTGTGCGAGACA	IGHV3-87	IGHV3-115	False	F
IGHV3-100*01	IGHV3-132*02	0	1	293	GTGGAGCAGCTGGTGGAGTCTGGGGGAGCCTTGGTACAGCCTGGGGCGTCCCTGAGACTCTCCTGTGCAGCCTCTGAATTCACCTTCAGTAGCTATGACATGCACTGGGTTCGCCAGGCTCCAGGGAAGGGTCTGGAGTGGGTATCAGCTATTAGCATTGGCGGTGGCACATACTACCCAGACTCTGTGAAGGGTCGATTCACCATCTCCAGAGACAATGCCAAGAACTCCTTGTATCTTCAAATGAACAGCCTGAGAGCTGAGGACACTGCTGTGTATTATTGTGCAAGAGA	GTGGAGCAGCTGGTGGAGTCTGGGGGAGCCTTGGTACAGCCTGGGGCGTCCCTGAGACTCTCCTGTGCAGCCTCTGAATTCACCTTCAGTAGCTATGACATGCACTGGGTTCGCCAGGCTCCAGGGAAGGGTCTGGAGTGGGTATCAGCTATTAGCATTGGCGGTGGCACATACTACCCAGACTCTGTGAAGGGTCGATTCACCATCTCCAGAGACAATGCCAAGAACTCCTTGTATCTTCAAATGAACAGCCTGAGAGCTGAGGACACTGCTGTGTATTATTGTGCAAGAGA	IGHV3-100	IGHV3-132	False	F
IGHV3-88*01	IGHV3-116*02	0	1	302	GAGGTGCGGCTGGTGGAGTCTGGGGGAGGCTTGGTCCAGCCTGGCGGGTCCCTGAGACTCTCCTGTGCAGCCTCTGGATTCACCTTCAGTGACTACTACATGAGCTGGGTCCGCCAGGCTCCAGGGAAGGGGCCGGAGTGGGTAGGTTTCATTAGAAACAAAGCTAATGGTGGGACAGCAGAATACGCCGCGTCTGTGAAAGGCAGATTCACCATCTCAAGAGATGATTCCAAAAGCATTGCCAGTCTGCAAATGAACAGCCTGAAAACCGAGGACACGGCCGTGTATTACTGTGCTAGAGA	GAGGTGCGGCTGGTGGAGTCTGGGGGAGGCTTGGTCCAGCCTGGCGGGTCCCTGAGACTCTCCTGTGCAGCCTCTGGATTCACCTTCAGTGACTACTACATGAGCTGGGTCCGCCAGGCTCCAGGGAAGGGGCCGGAGTGGGTAGGTTTCATTAGAAACAAAGCTAATGGTGGGACAGCAGAATACGCCGCGTCTGTGAAAGGCAGATTCACCATCTCAAGAGATGATTCCAAAAGCATTGCCAGTCTGCAAATGAACAGCCTGAAAACCGAGGACACGGCCGTGTATTACTGTGCTAGAGA	IGHV3-88	IGHV3-116	False	F
IGHV3-NL_17*01_S0507	IGHV3-30*02	0	1	302	GAGGTGCAGCTGGTGGAGTCTGGGGCAGGCTTGGTCCAGCCTGGCGGGTCCCTGAGACTCTCCTGTGCAGCCTCTGGATTCACCTTCAGTAACTCCTGGATGAGCTGGGTCCGCCAGGCTCCAGGCAAGGGGCTAGAGTGGGTTGCCCGTATTAAAAGGAAAGCTGACGGTGAGACAGCAGATTACGCCGCATCTGTGAAAGGCAGATTCACCATCTCAAGAGACGATTCAAAGAACACACTGTACCTGCAAATGAACAGCCTGAAAACCGAGGACACGGCCGTGTATTACTGCACCACAGA	GAGGTGCAGCTGGTGGAGTCTGGGGCAGGCTTGGTCCAGCCTGGCGGGTCCCTGAGACTCTCCTGTGCAGCCTCTGGATTCACCTTCAGTAACTCCTGGATGAGCTGGGTCCGCCAGGCTCCAGGCAAGGGGCTAGAGTGGGTTGCCCGTATTAAAAGGAAAGCTGACGGTGAGACAGCAGATTACGCCGCATCTGTGAAAGGCAGATTCACCATCTCAAGAGACGATTCAAAGAACACACTGTACCTGCAAATGAACAGCCTGAAAACCGAGGACACGGCCGTGTATTACTGCACCACAGA	IGHV3-NL_17	IGHV3-30	False	F
IGHV3-NL_15*01_S5125	IGHV3-134*01	0	1	296	GAAGTGCAGCTGGTGGAGTCTGGGGGAGGCTTGGTAAAGCCTGGAGGGTCCCTGAGACTCTCCTGTGCAGCCTCTGGATTCACGTTTGATGATTATGCCATGAGCTGGGTCCGCCAGGCTCCAGGGAAGGGTCTGGAGTGGGTATCTCGGATTAGTTGGGATGGTGGTAGCACATATTACGCAGACTCCGTGAAGGGCCGATTCACCATCTCCAGAGACAACGCCAAGAACACACTGTATCTGCAAATGGACAGGCTGAGAGCTGAGGACACGGCCTTGTATTACTGTAGTAGAGA	GAAGTGCAGCTGGTGGAGTCTGGGGGAGGCTTGGTAAAGCCTGGAGGGTCCCTGAGACTCTCCTGTGCAGCCTCTGGATTCACGTTTGATGATTATGCCATGAGCTGGGTCCGCCAGGCTCCAGGGAAGGGTCTGGAGTGGGTATCTCGGATTAGTTGGGATGGTGGTAGCACATATTACGCAGACTCCGTGAAGGGCCGATTCACCATCTCCAGAGACAACGCCAAGAACACACTGTATCTGCAAATGGACAGGCTGAGAGCTGAGGACACGGCCTTGTATTACTGTAGTAGAGA	IGHV3-NL_15	IGHV3-134	False	F
IGHV4-NL_17*01_S4099	IGHV4S13*01	0	1	302	CAGGTGCAGCTGCAGGAGTCGGGCCCAGGAGTGGTGAAGCCTTCGGAGACCCTGTCCCTCACCTGCGCTGTCTCTGGTGGCTCCATCAGCAGTGGTTACTACTACTGGAGCTGGATCCGCCAGCCCCCAGGGAAGGGGCTGGAGTGGATTGGGGGTATCTATAGTAATAGTGAGAGTACCAACTACAACCCCTCCCTCAAGAGTCGAGTCACCATTTCAAAAGACACGTCCAAGAACCAGTTCTCCCTGAAGCTGAGCTCTGTGACCGCCGCGGACACGGCCGTGTATTACTGTGCGAGAGA	CAGGTGCAGCTGCAGGAGTCGGGCCCAGGAGTGGTGAAGCCTTCGGAGACCCTGTCCCTCACCTGCGCTGTCTCTGGTGGCTCCATCAGCAGTGGTTACTACTACTGGAGCTGGATCCGCCAGCCCCCAGGGAAGGGGCTGGAGTGGATTGGGGGTATCTATAGTAATAGTGAGAGTACCAACTACAACCCCTCCCTCAAGAGTCGAGTCACCATTTCAAAAGACACGTCCAAGAACCAGTTCTCCCTGAAGCTGAGCTCTGTGACCGCCGCGGACACGGCCGTGTATTACTGTGCGAGAGA	IGHV4-NL_17	IGHV4S13	False	F
IGHV4-NL_36*01_S8200	IGHV4-165*02	0	1	296	CAGGTGCAGCTGCAGGAGTCGGGCCCAGGACTGGTGAAGCCTTCGGAGACCCTGTCCCTCACCTGCGCTGTCTCTGGTGGCTCCATCAGCGGTTACTACTGGAACTGGATCCGCCAACCCCCAGGGAAGGGGCTGGAGTGGATTGGGTATATCGGTGGTAGTAGTGGGAGCACCTACTACAACCCCTCCCTCAAGAGTCGAGTCACCATTTCAACGGACACGTCCAAGAACCAGTTCTCCCTGAAGCTGAGCTCTGTGACCGCCGCGGACACGGCCGTGTATTACTGTGCGAGAAA	CAGGTGCAGCTGCAGGAGTCGGGCCCAGGACTGGTGAAGCCTTCGGAGACCCTGTCCCTCACCTGCGCTGTCTCTGGTGGCTCCATCAGCGGTTACTACTGGAACTGGATCCGCCAACCCCCAGGGAAGGGGCTGGAGTGGATTGGGTATATCGGTGGTAGTAGTGGGAGCACCTACTACAACCCCTCCCTCAAGAGTCGAGTCACCATTTCAACGGACACGTCCAAGAACCAGTTCTCCCTGAAGCTGAGCTCTGTGACCGCCGCGGACACGGCCGTGTATTACTGTGCGAGAAA	IGHV4-NL_36	IGHV4-165	False	F
IGHV4-NL_21*01_S0138	IGHV4-127*01	0	1	299	CAGGTGCAGCTGCAGGAGTCGGGCCCAGGACTGGTGAAGCCTTCGGAGACCCTGTCCCTCACCTGCGCTGTCTCTGGTTACTCCATCAGCAGTGGTTATGGCTGGAGCTGGATCCGCCAGCCCCCAGGGAAGGGGCTGGAGTGGATTGGGTATATCGGTGGTAGTAGTGGTAGCACCAACTACAACCCCTCCCTCAAGAGTCGAGTCACCATTTCAAAAGACACGTCCAAGAACCAGTTCTCCCTGAAGCTGAGCTCTGTGACCGCCGCGGACACGGCCGTGTATTACTGTGCGAGAGA	CAGGTGCAGCTGCAGGAGTCGGGCCCAGGACTGGTGAAGCCTTCGGAGACCCTGTCCCTCACCTGCGCTGTCTCTGGTTACTCCATCAGCAGTGGTTATGGCTGGAGCTGGATCCGCCAGCCCCCAGGGAAGGGGCTGGAGTGGATTGGGTATATCGGTGGTAGTAGTGGTAGCACCAACTACAACCCCTCCCTCAAGAGTCGAGTCACCATTTCAAAAGACACGTCCAAGAACCAGTTCTCCCTGAAGCTGAGCTCTGTGACCGCCGCGGACACGGCCGTGTATTACTGTGCGAGAGA	IGHV4-NL_21	IGHV4-127	False	F
IGHV3-9*01	IGHV3-13*01	0	1	300	GAGGTGCAGCTGGTGGAGTCTGGGGGAGGCTTGGTGCAGCCTGGGGGGTCCCTGAGACTCTCCTGTGCAGCCTCTGGATTCACCTTCAGTAACTACTACATGCACTGGGTCCGCCAGGCTCAAGGGAAAGGGCTAGAGTGGGTAGGTTTAATAAGAAACAAAGCTAACAGTTACACGACAGAATATGCTGCGGCTGTGAAAGGCAGATTCACCATCTCAAGAGATGATTCAAAGAACACGCTGTATCTGCAAATGAGCAGCCTGAAAACCGAGGACACAGCCCTGTATTACTGTACTAAA	GAGGTGCAGCTGGTGGAGTCTGGGGGAGGCTTGGTGCAGCCTGGGGGGTCCCTGAGACTCTCCTGTGCAGCCTCTGGATTCACCTTCAGTAACTACTACATGCACTGGGTCCGCCAGGCTCAAGGGAAAGGGCTAGAGTGGGTAGGTTTAATAAGAAACAAAGCTAACAGTTACACGACAGAATATGCTGCGGCTGTGAAAGGCAGATTCACCATCTCAAGAGATGATTCAAAGAACACGCTGTATCTGCAAATGAGCAGCCTGAAAACCGAGGACACAGCCCTGTATTACTGTACTAAA	IGHV3-9	IGHV3-13	False	F
IGHV4-67*01	IGHV4-93*02	0	1	299	CAGGTGCAGCTGCAGGAGTCGGGCCCAGCAGTGGTGAAGCCTTCGGAGACCCTGTCCCTCACCTGCGCTGTCTCTGGTGGCTCCATCAGCAGTAGTAACTGGTGGAGCTGGATCCGCCAGTCCCCAGGGAAGGGGCTGGAATGGATTGGGGGTATCTATGGTAGTGGTGGGAGCACCGAATACAACCCCTCCCTCAAGAGTCGAGTCACCATTTCAATAGACACGTCCAAGAACCAGTTCTCCCTGAAGCTGAGCTCTGTGACCGCCGCGGACACCGCCGTGTATTACTGTGCGAGACA	CAGGTGCAGCTGCAGGAGTCGGGCCCAGCAGTGGTGAAGCCTTCGGAGACCCTGTCCCTCACCTGCGCTGTCTCTGGTGGCTCCATCAGCAGTAGTAACTGGTGGAGCTGGATCCGCCAGTCCCCAGGGAAGGGGCTGGAATGGATTGGGGGTATCTATGGTAGTGGTGGGAGCACCGAATACAACCCCTCCCTCAAGAGTCGAGTCACCATTTCAATAGACACGTCCAAGAACCAGTTCTCCCTGAAGCTGAGCTCTGTGACCGCCGCGGACACCGCCGTGTATTACTGTGCGAGACA	IGHV4-67	IGHV4-93	False	F
IGHV3-103*01	IGHV3S4*01	0	1	296	GAGGTGCAGCTAGTGGAGTCTGGGGGAGGCTTGGTCCAGCCTGGGGGGTCCCTGAGACTCTCCTGTGCAGCCTCTGGATTCACCTTCAGTAGTTACGACATGAGCTGGGTCCGCCAGGCTCTGGGAAAGGGACTGGAGTGGGTCTCATCCATTAGTAACACTGGTAAAACCATATACTACGCTGACTCCGTGAAGGGCCGATTCACCATCTCCAGAGACAACGCCAAGAACTCGCTGTCTCTGCAAATGAACAGCCTGAAAACCGAGGACACGGCCGTGTATTACTGTACTAGGGA	GAGGTGCAGCTAGTGGAGTCTGGGGGAGGCTTGGTCCAGCCTGGGGGGTCCCTGAGACTCTCCTGTGCAGCCTCTGGATTCACCTTCAGTAGTTACGACATGAGCTGGGTCCGCCAGGCTCTGGGAAAGGGACTGGAGTGGGTCTCATCCATTAGTAACACTGGTAAAACCATATACTACGCTGACTCCGTGAAGGGCCGATTCACCATCTCCAGAGACAACGCCAAGAACTCGCTGTCTCTGCAAATGAACAGCCTGAAAACCGAGGACACGGCCGTGTATTACTGTACTAGGGA	IGHV3-103	IGHV3S4	False	F
IGHV3-73*02_S7955	IGHV3-100*01	0	1	296	GAGGTGCAGCTGGTGGAGTCTGGGGGAGGCTTGGTAAAGCCTGGGGGGTCCCTGAGACTCTCTTGTGTAGCCTCTGGGTTCACCTTCAGTAGCTATGTTATGCACTGGGTCCGCCAAGCTCCAGGAAAGGGTCTGGAGTGGGTCTCAGTTATTAGTGAAAGTGGTGGTACCACATACTACGCAGACTCTGTGAAGGGCCGATTCACCATCTCCAGAGACAACGCCAAGAACTCACTGTTTCTGCAAATGAACAGCCTGAGAGCCGAGGACACGGCCGTGTATTACTGTACTAGAGA	GAGGTGCAGCTGGTGGAGTCTGGGGGAGGCTTGGTAAAGCCTGGGGGGTCCCTGAGACTCTCTTGTGTAGCCTCTGGGTTCACCTTCAGTAGCTATGTTATGCACTGGGTCCGCCAAGCTCCAGGAAAGGGTCTGGAGTGGGTCTCAGTTATTAGTGAAAGTGGTGGTACCACATACTACGCAGACTCTGTGAAGGGCCGATTCACCATCTCCAGAGACAACGCCAAGAACTCACTGTTTCTGCAAATGAACAGCCTGAGAGCCGAGGACACGGCCGTGTATTACTGTACTAGAGA	IGHV3-73	IGHV3-100	False	F
IGHV3-73*01	IGHV3-100*02	0	1	296	GACGTGCAGCTGGTGGAGTCTGGGGGAGGCTTGGTAAAGCCTGGGGGGTCCCTGAGACTCTCTTGTGTAGCCTCTGGGTTCACCTTCAGTAGCTACGAAATGCACTGGGTCCGCCAGGCTCCAGGAAAGGGTCTGGAGTGGGTCTCAGTTATTAGTGAAAGTGGTGGTACCACATACTACGCAGACTCCGTGAAGGGCCGATTCACCATCTCCAGAGACAACGCCAAGAACTCACTGTTTCTGCAAATGAACAGCCTGAGAGCCGAGGACACGGCCGTGTATTACTGTACTAGAGA	GACGTGCAGCTGGTGGAGTCTGGGGGAGGCTTGGTAAAGCCTGGGGGGTCCCTGAGACTCTCTTGTGTAGCCTCTGGGTTCACCTTCAGTAGCTACGAAATGCACTGGGTCCGCCAGGCTCCAGGAAAGGGTCTGGAGTGGGTCTCAGTTATTAGTGAAAGTGGTGGTACCACATACTACGCAGACTCCGTGAAGGGCCGATTCACCATCTCCAGAGACAACGCCAAGAACTCACTGTTTCTGCAAATGAACAGCCTGAGAGCCGAGGACACGGCCGTGTATTACTGTACTAGAGA	IGHV3-73	IGHV3-100	False	F
IGHV3-53*01_S3647	IGHV3-59*02	0	1	296	GAGGTGCAGCTGGTGGAGTCTGGGGGCGGCCTGGTAAAGCCTGGGGGGTCCCTGAGACTCTCCTGCGCAGCCTCTGGATTCACCTTCAGTGACTACTACATGCACTGGGTCCGCCAGGCTTCAGGGAAGGGGCTGGAGTGGGTCTCACGTATTAGTAATGGTGGTGGTAGCACATGGTACGCAGACTCCGTGAAGGGCAGATTCACCATCTCCAGAGAGAACGCCAAGAACACACTGTATTTTCAAATGGACAGCCTGAGAGCTGAGGACACGGCTGTCTATTACTGTGCGAGAGA	GAGGTGCAGCTGGTGGAGTCTGGGGGCGGCCTGGTAAAGCCTGGGGGGTCCCTGAGACTCTCCTGCGCAGCCTCTGGATTCACCTTCAGTGACTACTACATGCACTGGGTCCGCCAGGCTTCAGGGAAGGGGCTGGAGTGGGTCTCACGTATTAGTAATGGTGGTGGTAGCACATGGTACGCAGACTCCGTGAAGGGCAGATTCACCATCTCCAGAGAGAACGCCAAGAACACACTGTATTTTCAAATGGACAGCCTGAGAGCTGAGGACACGGCTGTCTATTACTGTGCGAGAGA	IGHV3-53	IGHV3-59	False	F
IGHV3-5*01	IGHV3-8*01	0	1	298	GAGGTGCAGTTGGTGGAGTCTGGGGGAGGCTTGGTACAGCCTGGGGGCTCCCTGAGACTCTCTTGTACAGGCTCTGGATTCACCTTCAGTAGCTACTACATGTACTGGGTCCGCCAGGCTCCAGGGAAGGGGCTGGAGTGGGTCTCAGCTATTAATACTGGTGGGGGTAGCACATGGTACACAGACTCCGTGAAGGGCCGATTCACCATCTCCAAAGAGAACGCCAAGAACACACTGTATCTTCAAATGGACAGCCTGAGAGCTGAGGACACGGCTGTCTATTACTGTGCGAAAGACA	GAGGTGCAGTTGGTGGAGTCTGGGGGAGGCTTGGTACAGCCTGGGGGCTCCCTGAGACTCTCTTGTACAGGCTCTGGATTCACCTTCAGTAGCTACTACATGTACTGGGTCCGCCAGGCTCCAGGGAAGGGGCTGGAGTGGGTCTCAGCTATTAATACTGGTGGGGGTAGCACATGGTACACAGACTCCGTGAAGGGCCGATTCACCATCTCCAAAGAGAACGCCAAGAACACACTGTATCTTCAAATGGACAGCCTGAGAGCTGAGGACACGGCTGTCTATTACTGTGCGAAAGACA	IGHV3-5	IGHV3-8	False	F
IGHV3-50*01_S1879	IGHV3-54*02	0	1	296	GAGGTGCAGCTGGTGGAGTCTGGAGGAGGCTTGGTTCAGCCTGGGGGGTCCCTGAGACTCTCCTGTGCAGCCTCTGGATTCACCTTCAGTAGCTATGGCATGCACTGGGTCCGCCAGGCTCCAGGGAAGGGGCTGGAGTGGGTGGCAGTTATATGGTATGATGGAAGTAAGAAATACTACGCAGACTCTGTGAAGGACCGATTCACCATCTCCAGAGACAATTCCAAGAACATGCTATATCTTCAAATGAACAACCTGAAATTGGAGGACACGGCCGTGTATTACTGTGCGAGAGA	GAGGTGCAGCTGGTGGAGTCTGGAGGAGGCTTGGTTCAGCCTGGGGGGTCCCTGAGACTCTCCTGTGCAGCCTCTGGATTCACCTTCAGTAGCTATGGCATGCACTGGGTCCGCCAGGCTCCAGGGAAGGGGCTGGAGTGGGTGGCAGTTATATGGTATGATGGAAGTAAGAAATACTACGCAGACTCTGTGAAGGACCGATTCACCATCTCCAGAGACAATTCCAAGAACATGCTATATCTTCAAATGAACAACCTGAAATTGGAGGACACGGCCGTGTATTACTGTGCGAGAGA	IGHV3-50	IGHV3-54	False	F
IGHV5-15*01_S4790	IGHV5-20*02	0	1	296	GAGGTGCAGCTGGTGCAGTCTGGAGCAGAGGTGAAAAGGCCCGGGGAGTCTCTGAAGATCTCCTGTAAGACTTCTGGATACAGCTTTACCAGCTACTGGATCAGCTGGGTGCGCCAGATGCCCGGAAAAGGCCTGGAGTGGATGGGGGCGATTGATCCTAGTGATTCTGATACCAGATACAGCCCGTCCTTCCAAGGCCAGGTCACCATCTCAGCCGACAAGTCCATCAGCACCGCCTACCTGCAGTGGAGCAGCCTGAAGGCCTCGGACACCGCCACGTATTACTGCGCGAAAGA	GAGGTGCAGCTGGTGCAGTCTGGAGCAGAGGTGAAAAGGCCCGGGGAGTCTCTGAAGATCTCCTGTAAGACTTCTGGATACAGCTTTACCAGCTACTGGATCAGCTGGGTGCGCCAGATGCCCGGAAAAGGCCTGGAGTGGATGGGGGCGATTGATCCTAGTGATTCTGATACCAGATACAGCCCGTCCTTCCAAGGCCAGGTCACCATCTCAGCCGACAAGTCCATCAGCACCGCCTACCTGCAGTGGAGCAGCCTGAAGGCCTCGGACACCGCCACGTATTACTGCGCGAAAGA	IGHV5-15	IGHV5-20	False	F
IGHV3-34*01_S1309	IGHV3S41*01	0	1	296	GAGGTGCAGCTGGTAGAGTCTGGGGGAGGCTTAGTCCAGCCTGGCGGGTCCCTGAGACTCTCCTGTGCAACCTCTGGATTCACCTTCAGTAACTACTGGATGTACTGGTTCCGCCAGGCTCCAGGGAAGGGGCTGGAGTGGGTCTCAAGTATTAGTGGTAGCAGTAGTAACACATACTACCCAGACTCTGTCAAGGGCCGATTCACCATCTCCAGAGACAACGCCAAGAACACGCTGTATCTGCAAATGAACAGCCTGAGAGCCGAGGACACGGCTGTCTATTACTGTGCGAGAGA	GAGGTGCAGCTGGTAGAGTCTGGGGGAGGCTTAGTCCAGCCTGGCGGGTCCCTGAGACTCTCCTGTGCAACCTCTGGATTCACCTTCAGTAACTACTGGATGTACTGGTTCCGCCAGGCTCCAGGGAAGGGGCTGGAGTGGGTCTCAAGTATTAGTGGTAGCAGTAGTAACACATACTACCCAGACTCTGTCAAGGGCCGATTCACCATCTCCAGAGACAACGCCAAGAACACGCTGTATCTGCAAATGAACAGCCTGAGAGCCGAGGACACGGCTGTCTATTACTGTGCGAGAGA	IGHV3-34	IGHV3S41	False	F
IGHV4-NL_1*01_S8621	IGHV4-169*02	0	1	296	CAGCTGCAGCTGCAGGAGTCGGGCCCAGGACTGGTGAAGCCTTCGGAGACCCTGTCTGTCACCTGCGCTGTCTCTGGTGGCTCTATCAGCAGTAGCTACTGGAGCTGGATCCGCCAGGCCCCAGGGAAGGGACTGGAGTGGATTGGGTATATCTATGGTAGTGGTAGTAGCACCAACTACAACCCCTCCCTCAAGAGTCGAGTCACCCTGTCAGTAGACACGTCCAAGAACCAGCTCTCCCTGAAGCTGAGCTCTGTGACCGCCGCGGACACGGCCGTGTATTACTGTGCGAGCGA	CAGCTGCAGCTGCAGGAGTCGGGCCCAGGACTGGTGAAGCCTTCGGAGACCCTGTCTGTCACCTGCGCTGTCTCTGGTGGCTCTATCAGCAGTAGCTACTGGAGCTGGATCCGCCAGGCCCCAGGGAAGGGACTGGAGTGGATTGGGTATATCTATGGTAGTGGTAGTAGCACCAACTACAACCCCTCCCTCAAGAGTCGAGTCACCCTGTCAGTAGACACGTCCAAGAACCAGCTCTCCCTGAAGCTGAGCTCTGTGACCGCCGCGGACACGGCCGTGTATTACTGTGCGAGCGA	IGHV4-NL_1	IGHV4-169	False	F
IGHV3-28*01	IGHV3-28*01	0	1	296	GAGGTGCAGCTGGTGGAGTCTGGGGGCGGCTTGGCAAAGCCTGGGGGGTCCCTGAGACTCTCCTGTGCAGCCTCTGGATTCACCTTCAGTAGCTACTGGATGCACTGGGTTCGCCAGGCACCAGGGAAGGGGCTGGAGTGGATCTCAGCTATTAATAGTGCTGGTAGTAGCACATACTATGCAGACTCCGTGAAGGGCAGATTCACCATCTCCAGAGAGAACGCCAAGAACACACTGTATCTTCAAATGGACAGCCTGAGAGCTGAGGACACGGCTCTCTATTACTGTGCGGGAGA	GAGGTGCAGCTGGTGGAGTCTGGGGGCGGCTTGGCAAAGCCTGGGGGGTCCCTGAGACTCTCCTGTGCAGCCTCTGGATTCACCTTCAGTAGCTACTGGATGCACTGGGTTCGCCAGGCACCAGGGAAGGGGCTGGAGTGGATCTCAGCTATTAATAGTGCTGGTAGTAGCACATACTATGCAGACTCCGTGAAGGGCAGATTCACCATCTCCAGAGAGAACGCCAAGAACACACTGTATCTTCAAATGGACAGCCTGAGAGCTGAGGACACGGCTCTCTATTACTGTGCGGGAGA	IGHV3-28	IGHV3-28	False	F
IGHV3-187*02	IGHV3-16*01	0	1	302	GAGGTGCAGCTGGTGGAGTCTGGGGGAGGCTTGGTCCAGCCTGGGGGATCCCTGAGACTCTCCTGTGCAGCCTCTGGATTCACCTTCAGTAACTACTGGATGAACTGGGTCCGCCAGGCTCCAGGGAAGGGGCTGGAGTGGGTTGGATTTATTAAAAACAAAGCCGATGGTGGAACAGCAGCATACGCCGAATCTGTGAAAGGCAGATTCACTATCTCAAGAGATGATTCAAAGAACACACTGTACCTGCAAATGAACAGCCTGAAAACCGAGGACACGGCCGTGTATTACTGTACTAGAGA	GAGGTGCAGCTGGTGGAGTCTGGGGGAGGCTTGGTCCAGCCTGGGGGATCCCTGAGACTCTCCTGTGCAGCCTCTGGATTCACCTTCAGTAACTACTGGATGAACTGGGTCCGCCAGGCTCCAGGGAAGGGGCTGGAGTGGGTTGGATTTATTAAAAACAAAGCCGATGGTGGAACAGCAGCATACGCCGAATCTGTGAAAGGCAGATTCACTATCTCAAGAGATGATTCAAAGAACACACTGTACCTGCAAATGAACAGCCTGAAAACCGAGGACACGGCCGTGTATTACTGTACTAGAGA	IGHV3-187	IGHV3-16	False	F
IGHV3-50*02_S9583	IGHV3-54*01	0	1	296	GAGGTGCAGCTGGTGGAGTCTGGAGGAGGCTTGGTTCAGCCTGGGGGGTCCCTGAGACTCTCCTGTGCAGCCTCTGGATTCACCTTCAGTAGCTATGGCATGAGCTGGGTCCGCCAGACTCCAGGGAAGGGGCTGGAGTGGGTGGCAGTTATATGGTATGATGGAAGTAAGAAATACTACGCAGACTCTGTGAAGGACCGATTCACCATCTCCAGAGACAATTCCAAGAACATGCTATATCTTCAAATGAACAACCTGAAATTGGAGGACACGGCCGTGTATTACTGTGGGAGAGA	GAGGTGCAGCTGGTGGAGTCTGGAGGAGGCTTGGTTCAGCCTGGGGGGTCCCTGAGACTCTCCTGTGCAGCCTCTGGATTCACCTTCAGTAGCTATGGCATGAGCTGGGTCCGCCAGACTCCAGGGAAGGGGCTGGAGTGGGTGGCAGTTATATGGTATGATGGAAGTAAGAAATACTACGCAGACTCTGTGAAGGACCGATTCACCATCTCCAGAGACAATTCCAAGAACATGCTATATCTTCAAATGAACAACCTGAAATTGGAGGACACGGCCGTGTATTACTGTGGGAGAGA	IGHV3-50	IGHV3-54	False	F
IGHV4-117*01_S5807	IGHV4-147*01	0	1	296	CAGGTGCAGCTGCAGGAGTCGGGCCCAGGACTGGTGAAGCCTTCGGAGACCCTGTCCCTCACCTGCGCTGTCTCTGGTGGCTCCATCAGCAGTAACTACTGGAGCTGGATCCGCCAGCCCCCAGGGAAGGGACTGGAGTGGATTGGACGTATCTATGGTAGTAGTGGGAGCACCAGCTACAACCCCTCCCTCACGAGTCGAGTCACCATTTCAACAGACACGTCCAAGAACCAGTTCTCCCTGAAGCTGAGCTCTGTGACCGCCGCGGACACGGCCGTGTATTACTGTGCGAGAGA	CAGGTGCAGCTGCAGGAGTCGGGCCCAGGACTGGTGAAGCCTTCGGAGACCCTGTCCCTCACCTGCGCTGTCTCTGGTGGCTCCATCAGCAGTAACTACTGGAGCTGGATCCGCCAGCCCCCAGGGAAGGGACTGGAGTGGATTGGACGTATCTATGGTAGTAGTGGGAGCACCAGCTACAACCCCTCCCTCACGAGTCGAGTCACCATTTCAACAGACACGTCCAAGAACCAGTTCTCCCTGAAGCTGAGCTCTGTGACCGCCGCGGACACGGCCGTGTATTACTGTGCGAGAGA	IGHV4-117	IGHV4-147	False	F
IGHV4-117*01_S5847	IGHV4-160*01	0	1	296	CAGGTGCAGCTGCAGGAGTCGGGCCCAGGACTGGTGAAGCCTTCGGAGACCCTGTCCCTCACCTGCGCTGTCTCTGGTGGCTCCATCAGCAGTAACTACTGGAGCTGGATCCGCCAGCCCCCAGGGAAGGGGCTGGAGTGGATTGGACGTATCTATGGTAGTGGTGGGAGCACCGACTACAACCCCTCCCTCAAGAGTCGAGTCACCATTTCAACAGACACGTCCAAGAACCAGTTCTCCCTGAAGCTGAGCTCTGTGACCGCCGCGGACACGGCCGTGTATTACTGTGCGAGAGA	CAGGTGCAGCTGCAGGAGTCGGGCCCAGGACTGGTGAAGCCTTCGGAGACCCTGTCCCTCACCTGCGCTGTCTCTGGTGGCTCCATCAGCAGTAACTACTGGAGCTGGATCCGCCAGCCCCCAGGGAAGGGGCTGGAGTGGATTGGACGTATCTATGGTAGTGGTGGGAGCACCGACTACAACCCCTCCCTCAAGAGTCGAGTCACCATTTCAACAGACACGTCCAAGAACCAGTTCTCCCTGAAGCTGAGCTCTGTGACCGCCGCGGACACGGCCGTGTATTACTGTGCGAGAGA	IGHV4-117	IGHV4-160	False	F
IGHV5-157*01_S3631	IGHV5-43*02	0	1	296	GAGGTGCAGCTGGTGCAGTCTGGAGCAGAGGTGAAAAGGCCCGGGGAGTCTCTGAAGATCTCCTGTAAGACTTCTGGATACAGCTTTACCAGCAGCTGGATCAGCTGGGTGCGCCAGATGCCCGGGAAAGGCCTGGAGTGGATGGGGAGCATCTATCCTGGTGATTCTGATACCAAATACAACCCGTCCTTCCAAGGCCACGTCACTATCTCAGCCGACAAGTCCATCAGCACCACCTACCTGCAGTGGAGCAGCCTGAAGGCCTCGGACACCGCCACGTATTACTGTGCGAAAGT	GAGGTGCAGCTGGTGCAGTCTGGAGCAGAGGTGAAAAGGCCCGGGGAGTCTCTGAAGATCTCCTGTAAGACTTCTGGATACAGCTTTACCAGCAGCTGGATCAGCTGGGTGCGCCAGATGCCCGGGAAAGGCCTGGAGTGGATGGGGAGCATCTATCCTGGTGATTCTGATACCAAATACAACCCGTCCTTCCAAGGCCACGTCACTATCTCAGCCGACAAGTCCATCAGCACCACCTACCTGCAGTGGAGCAGCCTGAAGGCCTCGGACACCGCCACGTATTACTGTGCGAAAGT	IGHV5-157	IGHV5-43	False	F
IGHV3-52*02_S5117	IGHV3-58*02	0	1	302	GAGGCGCAGCTGATGGAAACTGGCGGAGGCTTGGTACAGCCTGGGGGGTCCCTGAGACTCTCCTGTGCAGACTCTGGATTCACCTTCAGTGACCACTACATGCAGTGGGTCCGCCAGGCTCCAGGGAAGGGGTTGGAGTGGGTAGGATTAATTAGAAACAAAGCTGATGGTGAGACAACAGACTATGCTGCATCTGTGAAAGGCAGATTCACCATCTCCAGAGATGATTCGAAAAGCATCACCTATCTGCAAATGAACAACCTGAAAACCGAGGACACGGCCGTGTATTACTGTGCGAGGAA	GAGGCGCAGCTGATGGAAACTGGCGGAGGCTTGGTACAGCCTGGGGGGTCCCTGAGACTCTCCTGTGCAGACTCTGGATTCACCTTCAGTGACCACTACATGCAGTGGGTCCGCCAGGCTCCAGGGAAGGGGTTGGAGTGGGTAGGATTAATTAGAAACAAAGCTGATGGTGAGACAACAGACTATGCTGCATCTGTGAAAGGCAGATTCACCATCTCCAGAGATGATTCGAAAAGCATCACCTATCTGCAAATGAACAACCTGAAAACCGAGGACACGGCCGTGTATTACTGTGCGAGGAA	IGHV3-52	IGHV3-58	False	F
IGHV3-53*01	IGHV3-59*01	0	1	296	GAGGTGCAGCTGGTGGAGTCTGGGGGCGGCTTGGCAAAGCCTGGGGGGTCCCTGAGACTCTCCTGCGCAGCCTCTGGATTCACCTTCAGTGACTACTACATGCACTGGGTCCGCCAGGCTTCAGGGAAGGGGCTGGAGTGGGTCTCACGTATTAGTAATGGTGGTGGTAGCACATGGTACGCAGACTCCGTGAAGGGCAGATTCACCATCTCCAGAGAGAACGCCAAGAACACACTGTATCTTCAAATGGACAGCCTGAGAGCTGAGGACACGGCTGTCTATTACTGTGCGAGAGA	GAGGTGCAGCTGGTGGAGTCTGGGGGCGGCTTGGCAAAGCCTGGGGGGTCCCTGAGACTCTCCTGCGCAGCCTCTGGATTCACCTTCAGTGACTACTACATGCACTGGGTCCGCCAGGCTTCAGGGAAGGGGCTGGAGTGGGTCTCACGTATTAGTAATGGTGGTGGTAGCACATGGTACGCAGACTCCGTGAAGGGCAGATTCACCATCTCCAGAGAGAACGCCAAGAACACACTGTATCTTCAAATGGACAGCCTGAGAGCTGAGGACACGGCTGTCTATTACTGTGCGAGAGA	IGHV3-53	IGHV3-59	False	F
IGHV3-175*01	IGHV3-16*02	0	1	302	GAGGTGCAGCTGGTGGAGTCTGGGGGAGGCTTGGTCCAGCCTGGGGGATCCCTGAGACTCTCCTGTGCAGCCTCTGGATTCACCTTCAGTAACTACTGGATGAGCTGGGTCCGCCAGGCTCCAGGGAAGGGGCTGGACTGGGTTGGATTTATTAAAAACAAAGCTGATGGTGGAACAGCAGCATACGCCGAATCTGTGAAAGGCAGATTCACCATCTCAAGAGATGATTCAAAGAACACACTGTATCTGCAAATGAGCAGCCTGAACACCGAGGACACGGCCGTGTATTACTGTACTAGAGA	GAGGTGCAGCTGGTGGAGTCTGGGGGAGGCTTGGTCCAGCCTGGGGGATCCCTGAGACTCTCCTGTGCAGCCTCTGGATTCACCTTCAGTAACTACTGGATGAGCTGGGTCCGCCAGGCTCCAGGGAAGGGGCTGGACTGGGTTGGATTTATTAAAAACAAAGCTGATGGTGGAACAGCAGCATACGCCGAATCTGTGAAAGGCAGATTCACCATCTCAAGAGATGATTCAAAGAACACACTGTATCTGCAAATGAGCAGCCTGAACACCGAGGACACGGCCGTGTATTACTGTACTAGAGA	IGHV3-175	IGHV3-16	False	F
IGHV3-172*01_S8824	IGHV3-153*01	0	1	302	GAGGTGCAGCTGGTGGAGTCCGGGGGAGGCTTGGTCCAGCCTGGCGGGTCCCTGAGACTCTCCTGTGCAGCCTCTGGATTCACCTTCAGTGATTATGCTATGGACTGGGTCCGCCAGGCTCCAGGAAAGGGGCCGGAGTGGGTAGGTTTCATTAGAAGCAAAGCTTATGGTGGGACAGCAGAATACGCCGCGTCTGTGAAAGGCAGATTCACCATCTCCAGAGATGATTCAAAGAACACGGCGTATCTGCAAATGAGCAGCCTGAAAACCGAGGACACGGCCGTGTATTACTGTACTAGAGA	GAGGTGCAGCTGGTGGAGTCCGGGGGAGGCTTGGTCCAGCCTGGCGGGTCCCTGAGACTCTCCTGTGCAGCCTCTGGATTCACCTTCAGTGATTATGCTATGGACTGGGTCCGCCAGGCTCCAGGAAAGGGGCCGGAGTGGGTAGGTTTCATTAGAAGCAAAGCTTATGGTGGGACAGCAGAATACGCCGCGTCTGTGAAAGGCAGATTCACCATCTCCAGAGATGATTCAAAGAACACGGCGTATCTGCAAATGAGCAGCCTGAAAACCGAGGACACGGCCGTGTATTACTGTACTAGAGA	IGHV3-172	IGHV3-153	False	F
IGHV3-172*01_S8488	IGHV3-153D*01	0	1	302	GAGGTGCAGCTGGTGGAGTCCGGGGGAGGCTTGGTCCAGCCTGGCGGGTCCCTGAGACTCTCCTGTGCAGCCTCTGGATTCACCTTCAGTGATTATGCTATGGACTGGGTCCGCCAGGCTCCAGGAAAGGGGCTGGAGTGGGTAGGTTTCATTAGAAGCAAAGCTTATGGTGGGACAGCAGAATACGCCGCGTCTGTGAAAGGCAGATTCACCATCTCCAGAGATGATTCAAAGAACACGGCGTATCTGCAAATGAGCAGCCTGAAAACCGAGGACACGGCCGTGTATTACTGTACTAGAGA	GAGGTGCAGCTGGTGGAGTCCGGGGGAGGCTTGGTCCAGCCTGGCGGGTCCCTGAGACTCTCCTGTGCAGCCTCTGGATTCACCTTCAGTGATTATGCTATGGACTGGGTCCGCCAGGCTCCAGGAAAGGGGCTGGAGTGGGTAGGTTTCATTAGAAGCAAAGCTTATGGTGGGACAGCAGAATACGCCGCGTCTGTGAAAGGCAGATTCACCATCTCCAGAGATGATTCAAAGAACACGGCGTATCTGCAAATGAGCAGCCTGAAAACCGAGGACACGGCCGTGTATTACTGTACTAGAGA	IGHV3-172	IGHV3-153D	False	F
IGHV3-172*01	IGHV3-153*02	0	1	302	GAGGTGCAGCTGGTGGAGTCCGGGGGAGGCTTGGTCCAGCCTGGCGGGTCCCTGAGACTCTCCTGTGCAGCCTCTGGATTCACCTTCAGTGATTATGCTATGGACTGGGTCCGCCAGGCTCCAGGAAAGGGGCTGGAGTGGGTGGGTTTCATTAGAAGCAAAGCTTATGGTGGGACAGCAGAATACGCCGCGTCTGTGAAAGGCAGATTCACCATCTCCAGAGATGATTCAAAGAACACGGCGTATCTGCAAATGAGCAGCCTGAAAACCGAGGACACGGCCGTGTATTACTGTACTAGAGA	GAGGTGCAGCTGGTGGAGTCCGGGGGAGGCTTGGTCCAGCCTGGCGGGTCCCTGAGACTCTCCTGTGCAGCCTCTGGATTCACCTTCAGTGATTATGCTATGGACTGGGTCCGCCAGGCTCCAGGAAAGGGGCTGGAGTGGGTGGGTTTCATTAGAAGCAAAGCTTATGGTGGGACAGCAGAATACGCCGCGTCTGTGAAAGGCAGATTCACCATCTCCAGAGATGATTCAAAGAACACGGCGTATCTGCAAATGAGCAGCCTGAAAACCGAGGACACGGCCGTGTATTACTGTACTAGAGA	IGHV3-172	IGHV3-153	False	F
IGHV3-NL_2*01_S1693	IGHV3-119*01	0	1	296	GAGGTGCAGCTGGCGGAGTCTGGGGGAGGCTTGGTACAGCCTGGGGGGTCCCTGAGACTCTCCTGTGCAGCCTCTGGATTCACCTTCAGTAGCTACTGGATGTACTGGGTCCGCCAGGCTCCAGGGAAGGGGCTGGAGTGGGTCTCACGTATTAGTAGTGATGGGAGTAGCACAAGCTACGCAGACTCCGTGAAGGGCCGATTCACCATCTCCAGAGAGAACGCCAAGAACTCACTGTATCTGCAAATGAACAGTTTGAGAGCTGAAGACACAGCTGTGTATTACTGTGCGAAAGA	GAGGTGCAGCTGGCGGAGTCTGGGGGAGGCTTGGTACAGCCTGGGGGGTCCCTGAGACTCTCCTGTGCAGCCTCTGGATTCACCTTCAGTAGCTACTGGATGTACTGGGTCCGCCAGGCTCCAGGGAAGGGGCTGGAGTGGGTCTCACGTATTAGTAGTGATGGGAGTAGCACAAGCTACGCAGACTCCGTGAAGGGCCGATTCACCATCTCCAGAGAGAACGCCAAGAACTCACTGTATCTGCAAATGAACAGTTTGAGAGCTGAAGACACAGCTGTGTATTACTGTGCGAAAGA	IGHV3-NL_2	IGHV3-119	False	F
IGHV4-144*01_S3676	IGHV4-73*01	0	1	299	CAGGTGAAGCTGCAGCAGTGGGGCGAAGGACTGGTGAAGCCTTCGGAGACCCTGTCCCTCACCTGCGCTGTCTATGGTGGCTCCATCAGCGGTTACTACTACTGGAGCTGGATCCGCCAGCCCCCAGGGAAGGGGCTGGAGTGGATTGGGTATATCTATGGTAATAGTGCGAGCACCAACTACAACCCCTCCCTCAAGAATCGAGTCACCATTTCAAAAGACACGTCCAAGAACCAGTTCTCCCTGAAGCTGAGCTCTGTGACCGCCGCGGACACGGCCGTGTATTACTGTGCGAGAGA	CAGGTGAAGCTGCAGCAGTGGGGCGAAGGACTGGTGAAGCCTTCGGAGACCCTGTCCCTCACCTGCGCTGTCTATGGTGGCTCCATCAGCGGTTACTACTACTGGAGCTGGATCCGCCAGCCCCCAGGGAAGGGGCTGGAGTGGATTGGGTATATCTATGGTAATAGTGCGAGCACCAACTACAACCCCTCCCTCAAGAATCGAGTCACCATTTCAAAAGACACGTCCAAGAACCAGTTCTCCCTGAAGCTGAGCTCTGTGACCGCCGCGGACACGGCCGTGTATTACTGTGCGAGAGA	IGHV4-144	IGHV4-73	False	F
IGHV3-152*01	IGHV3-38*02	0	1	302	GAGGTGCAGCTGGTGGAGTCTGGGGGCGGCTTGGCACAGCCTGGGGGGTCCCTGAGACTCTCCTGTGCAGCCTCTGGATTCACCTTCAGTGACCACTACATGGACTGGGTCCGCCAGGCTCCAGGGAAGGGCCTGGAGTGGGTTAGCCGTATTAGAAACAAAGCTAACAGTTACACAACAGAATACGCCGCGTCTGTGAAAGGCAGATTCACCATCTCAAGGGATGATTCAAAGAACACACTGTATCTGCAAATGAGCAGCCTGAAAACCGAGGACACGGCTGTGTATTACTGTGCTAGAGA	GAGGTGCAGCTGGTGGAGTCTGGGGGCGGCTTGGCACAGCCTGGGGGGTCCCTGAGACTCTCCTGTGCAGCCTCTGGATTCACCTTCAGTGACCACTACATGGACTGGGTCCGCCAGGCTCCAGGGAAGGGCCTGGAGTGGGTTAGCCGTATTAGAAACAAAGCTAACAGTTACACAACAGAATACGCCGCGTCTGTGAAAGGCAGATTCACCATCTCAAGGGATGATTCAAAGAACACACTGTATCTGCAAATGAGCAGCCTGAAAACCGAGGACACGGCTGTGTATTACTGTGCTAGAGA	IGHV3-152	IGHV3-38	False	F
IGHV3-143*01	IGHV3-72*01	0	1	293	GAGGTGCAACTGGTGGAGTCTGGGGGAGGCTTGGTACAGCCTGGCGGGTCCCTGAGACTGTCCTGTGCAGCCTCTGGATTCACCTTCAGTAGCTATGCTATGCAGTGGGTTCACCAGGCTCCAGGGAAGGGTCTGGAGTGGGTATCAGCTATTGGTCCTGGTGGTGACACATACTATGCAGACGCCGTGAAGGGCAGATTCACCATCTCCAGAGACAACGCCAAGAACTCCTTGTATCTTCAAATGAACAGCCTGAGAGCCGAGGACACGGCTGTGTATTACTGTGCGAGAGA	GAGGTGCAACTGGTGGAGTCTGGGGGAGGCTTGGTACAGCCTGGCGGGTCCCTGAGACTGTCCTGTGCAGCCTCTGGATTCACCTTCAGTAGCTATGCTATGCAGTGGGTTCACCAGGCTCCAGGGAAGGGTCTGGAGTGGGTATCAGCTATTGGTCCTGGTGGTGACACATACTATGCAGACGCCGTGAAGGGCAGATTCACCATCTCCAGAGACAACGCCAAGAACTCCTTGTATCTTCAAATGAACAGCCTGAGAGCCGAGGACACGGCTGTGTATTACTGTGCGAGAGA	IGHV3-143	IGHV3-72	False	F
IGHV3-141*01_S8690	IGHV3-201*01	0	1	298	GAAGTGCAGCTGGTGGAGTCTGGGGGAGGCGTGGTACAGCCTGGGGGGTCCCTGAGACTCTCGTGTGCAGCCTCTGGATTCACCTTTGATGATTACGCCATGCACTGGGTCCGCCAAGCTCCAGGGAAGGGTCTGGAGTGGGTCTCTGGTATTAGTTGGAGTGGTGGTAGCACATACTATGCAGACTCCGTCAAGGGCCGATTCACCATCTCCAGAGACAACGCCAAGAACTCCCTGTATCTGCAAATGGGCAGCCTGAGAGCTGAGGACACCGCCTTGTATTACTGTGCAAAAGATA	GAAGTGCAGCTGGTGGAGTCTGGGGGAGGCGTGGTACAGCCTGGGGGGTCCCTGAGACTCTCGTGTGCAGCCTCTGGATTCACCTTTGATGATTACGCCATGCACTGGGTCCGCCAAGCTCCAGGGAAGGGTCTGGAGTGGGTCTCTGGTATTAGTTGGAGTGGTGGTAGCACATACTATGCAGACTCCGTCAAGGGCCGATTCACCATCTCCAGAGACAACGCCAAGAACTCCCTGTATCTGCAAATGGGCAGCCTGAGAGCTGAGGACACCGCCTTGTATTACTGTGCAAAAGATA	IGHV3-141	IGHV3-201	False	F
IGHV4-NL_16*01_S2324	IGHV4S10*01	0	1	299	CAGGTGCAGCTGCAGGAGTCGGGCCCAGGAGTGGTGAAGCCTTCAGAGACCCTGTCCCTCACCTGCGCTGTCTCTGGTGGCTCCATCAGCGATAGTTACTGGTGGAGCTGGATCCGCCAGCCCCCAGGGAAGGGACTGGAGTGGATTGGGTACATCTATGGTAGTAGTACGAGCACCAACTACAACCCCTCCCTCAAGAGTCGAGTCACCATTTCAAAAGACACGTCCAAGAACCAGTTCTCCTTGAAGCTGAGCTCTGTGACCGCCGCGGACACGGCCGTGTATTACTGTGCGAGAGA	CAGGTGCAGCTGCAGGAGTCGGGCCCAGGAGTGGTGAAGCCTTCAGAGACCCTGTCCCTCACCTGCGCTGTCTCTGGTGGCTCCATCAGCGATAGTTACTGGTGGAGCTGGATCCGCCAGCCCCCAGGGAAGGGACTGGAGTGGATTGGGTACATCTATGGTAGTAGTACGAGCACCAACTACAACCCCTCCCTCAAGAGTCGAGTCACCATTTCAAAAGACACGTCCAAGAACCAGTTCTCCTTGAAGCTGAGCTCTGTGACCGCCGCGGACACGGCCGTGTATTACTGTGCGAGAGA	IGHV4-NL_16	IGHV4S10	False	F
IGHV6-1*02	IGHV6-1*01	0	1	305	CAGGTGCAGCTGCAGGAGTCAGGTCCAGGACTGGTGAAGCCCTCACAGACCCTGTCACTCACCTGTGCCATCTCCGGGGACAGTGTCTCTAGCAACAGTGCTACTTGGAACTGGATCAGGCAGTCGCCATCGAGAGGCCTTGAGTGGCTGGGAAGGACATACTACAGGTCCAAGTGGTATAATGATTATGCACAATCTGTGCAAAATCGAATAAGCATCAACCCAGACACATCCAAGAACCAGTTCTCCCTGCAGCTGAACTCTGTGACCCCCGAGGACATGGCCGTGTATTACTGTGCAAGAGA	CAGGTGCAGCTGCAGGAGTCAGGTCCAGGACTGGTGAAGCCCTCACAGACCCTGTCACTCACCTGTGCCATCTCCGGGGACAGTGTCTCTAGCAACAGTGCTACTTGGAACTGGATCAGGCAGTCGCCATCGAGAGGCCTTGAGTGGCTGGGAAGGACATACTACAGGTCCAAGTGGTATAATGATTATGCACAATCTGTGCAAAATCGAATAAGCATCAACCCAGACACATCCAAGAACCAGTTCTCCCTGCAGCTGAACTCTGTGACCCCCGAGGACATGGCCGTGTATTACTGTGCAAGAGA	IGHV6-1	IGHV6-1	False	F
IGHV7-135*01	IGHV7-193*02	0	1	296	CAGGTGCAGCTGGTGCAGTCTGGGCCTGAGGTGAAGCAGCCTGGGGCCTCAGTGAAGGTCTCCTGCAAGGCTTCTGGTTACAGCTTCACCACCTATGGTATGAATTGGGTGCGACAGGCCCCTGGACAGGGCCTTGAGTGGATGGGATGGATGAACACCTACACTGGGAACCCAACGTATGCCCAGGGCTTCACAGAACGGTTTGTCTTCTCCATGGACACCTCTGTCAGCACAGTGTACCTGCAGATCAGCAGCCTAAAGGGTGAGGACACGGCCGTGTATTACTGTGCGAGATA	CAGGTGCAGCTGGTGCAGTCTGGGCCTGAGGTGAAGCAGCCTGGGGCCTCAGTGAAGGTCTCCTGCAAGGCTTCTGGTTACAGCTTCACCACCTATGGTATGAATTGGGTGCGACAGGCCCCTGGACAGGGCCTTGAGTGGATGGGATGGATGAACACCTACACTGGGAACCCAACGTATGCCCAGGGCTTCACAGAACGGTTTGTCTTCTCCATGGACACCTCTGTCAGCACAGTGTACCTGCAGATCAGCAGCCTAAAGGGTGAGGACACGGCCGTGTATTACTGTGCGAGATA	IGHV7-135	IGHV7-193	False	F
IGHV2-69*01	IGHV2-95*01	0	1	301	CAGGTCACCTTGAAGGAGTCTGGTCCTGCGCTCGTGAAACCCACACAGACCCTCACGCTGACCTGCACCTTCTCTGGGTTCTCAATCAGCACTACTGGAACAGGTGTGGGCTGGATCCGTCAGCCCCCAGGGAAGGCCCTGGAATGGCTTGCAAGCATTTATTGGAATGATAGTAAATACTACAGCACATCGCTGAAGAGCAGGCTCACCATCTCCAAGGACACCTCCAAAAACCAGGTGGTTCTAACAATGACCAACATGGACCCTGTGGACACAGCCACATATTACTGTGCACGGGTAC	CAGGTCACCTTGAAGGAGTCTGGTCCTGCGCTCGTGAAACCCACACAGACCCTCACGCTGACCTGCACCTTCTCTGGGTTCTCAATCAGCACTACTGGAACAGGTGTGGGCTGGATCCGTCAGCCCCCAGGGAAGGCCCTGGAATGGCTTGCAAGCATTTATTGGAATGATAGTAAATACTACAGCACATCGCTGAAGAGCAGGCTCACCATCTCCAAGGACACCTCCAAAAACCAGGTGGTTCTAACAATGACCAACATGGACCCTGTGGACACAGCCACATATTACTGTGCACGGGTAC	IGHV2-69	IGHV2-95	False	F
IGHV2-173*01	IGHV2S1*01	0	1	301	CAGGTGACCTTGAAGGAGTCTGGTCCTGCGCTGGTGAAACCCACACAGACCCTCACGCTGACCTGCACCTTCTCTGGGTTCTCACTCAGCACTAGTGGTATGGGTGTGGGCTGGATCCGTCAGCCCCCAGGGAAGGCCCTGGAATGGCTTGCAAGCATTTATTGGGATGATGATAAATACTACAGCACATCTCTGAAGAGCAGGCTCACCATCTCCAAGGACACCTCCAAAAACCAGGTGGTTCTAACAATGACCAACATGGACCCTGTGGACACAGCCACATATTACTGTGCACGGGTAC	CAGGTGACCTTGAAGGAGTCTGGTCCTGCGCTGGTGAAACCCACACAGACCCTCACGCTGACCTGCACCTTCTCTGGGTTCTCACTCAGCACTAGTGGTATGGGTGTGGGCTGGATCCGTCAGCCCCCAGGGAAGGCCCTGGAATGGCTTGCAAGCATTTATTGGGATGATGATAAATACTACAGCACATCTCTGAAGAGCAGGCTCACCATCTCCAAGGACACCTCCAAAAACCAGGTGGTTCTAACAATGACCAACATGGACCCTGTGGACACAGCCACATATTACTGTGCACGGGTAC	IGHV2-173	IGHV2S1	False	F
IGHV4-117*01	IGHV4-173*01	0	1	296	CAGCTGCAGCTGCAGGAGTCGGGCCCAGGACTGGTGAAGCCTTCGGAGACCCTGTCCCTCACCTGCGCTGTCTCTGGTGGCTCCATCAGCAGTAACTACTGGAGCTGGATCCGCCAGCCCCCAGGGAAGGGACTGGAGTGGATTGGACGTATCTCTGGTAGTGGTGGGAGCACCGACTACAACCCCTCCCTCAAGAGTCGAGTCACCATTTCAACAGACACGTCCAAGAACCAGTTCTCCCTGAAGCTGAGCTCTGTGACCGCCGCGGACACGGCCGTGTATTACTGTGCGAGAGA	CAGCTGCAGCTGCAGGAGTCGGGCCCAGGACTGGTGAAGCCTTCGGAGACCCTGTCCCTCACCTGCGCTGTCTCTGGTGGCTCCATCAGCAGTAACTACTGGAGCTGGATCCGCCAGCCCCCAGGGAAGGGACTGGAGTGGATTGGACGTATCTCTGGTAGTGGTGGGAGCACCGACTACAACCCCTCCCTCAAGAGTCGAGTCACCATTTCAACAGACACGTCCAAGAACCAGTTCTCCCTGAAGCTGAGCTCTGTGACCGCCGCGGACACGGCCGTGTATTACTGTGCGAGAGA	IGHV4-117	IGHV4-173	False	F
IGHV4-67*02	IGHV4-93*01	0	1	299	CAGGTGCAGCTGCAGGAGTCGGGCCCAGCAGTGGTGAAGCCTTCGGAGACCCTGTCCCTCACCTGCGCTGTCTCTGGTGGCTCCATCAGCAGTAGTAACTGGTGGAGCTGGATCCGCCAGTCCCCAGGGAAGGGGCTGGAATGGATTGGGGGTATCTATGGTAGTGGTGGGAGCACCGAATACAACCCCTCCCTCAAGAGTCGAGTCACCATTTCAAAAGACACGTCCAAGAACCAGTTCTCCCTGAAGCTGAGCTCTGTGACCGCCGCGGACACCGCCGTGTATTACTGTGCGAGAGA	CAGGTGCAGCTGCAGGAGTCGGGCCCAGCAGTGGTGAAGCCTTCGGAGACCCTGTCCCTCACCTGCGCTGTCTCTGGTGGCTCCATCAGCAGTAGTAACTGGTGGAGCTGGATCCGCCAGTCCCCAGGGAAGGGGCTGGAATGGATTGGGGGTATCTATGGTAGTGGTGGGAGCACCGAATACAACCCCTCCCTCAAGAGTCGAGTCACCATTTCAAAAGACACGTCCAAGAACCAGTTCTCCCTGAAGCTGAGCTCTGTGACCGCCGCGGACACCGCCGTGTATTACTGTGCGAGAGA	IGHV4-67	IGHV4-93	False	F
IGHV4-72*01	IGHV4-99*01	0	1	299	CAGGTGCAGCTGCAGGAGTCGGGCCCAGGACTGGTGAAGCCTTCGGAGACCCTGTCCCTCACCTGCGCTGTCTCTGGTTACTCCATCAGCAGTGGTTACTACTGGGGCTGGATCCGTCAGCCCCCAGGGAAGGGACTGGAGTATATTGGGTATATCAGTGGTAGTAGTGGGAGCACCTACTACAACCCCTCCCTCAAGAGTCGAGTCACCATTTCAAAAGACACGTCCAAGAACCAGTTCTCCCTGAAGCTGAGCTCTGTGACCGCCGCGGACACGGCCGTGTATTACTGTGCGAGACA	CAGGTGCAGCTGCAGGAGTCGGGCCCAGGACTGGTGAAGCCTTCGGAGACCCTGTCCCTCACCTGCGCTGTCTCTGGTTACTCCATCAGCAGTGGTTACTACTGGGGCTGGATCCGTCAGCCCCCAGGGAAGGGACTGGAGTATATTGGGTATATCAGTGGTAGTAGTGGGAGCACCTACTACAACCCCTCCCTCAAGAGTCGAGTCACCATTTCAAAAGACACGTCCAAGAACCAGTTCTCCCTGAAGCTGAGCTCTGTGACCGCCGCGGACACGGCCGTGTATTACTGTGCGAGACA	IGHV4-72	IGHV4-99	False	F
IGHV3-NL_13*01_S3940	IGHV3-32*02	0	1	293	GAGGTGCAGCTGGTGGAGTCTGGGGGAGGCTTGGTACAGCCTGGGGGGTCCCTGAGACTCTCCTGTGCAGCCTCCGGATTCACCTCGGGTAACTCTGACTTGATCTGGATCCGCCAGGCTCCAGGGAAGGGTCTGGAGTGGGTCTCATACATTAGTAGTGGTGGTAGCATATACTACTCAGACTCTGTGAAGGGCCGATTCACCATCTCCAGAGACAACGCCAAGAACACGCTGTATCTGCAAATGAGCAGCCTGAGAGTGGAGGACACGGCCGTGTATTACTGTGCAAAAGA	GAGGTGCAGCTGGTGGAGTCTGGGGGAGGCTTGGTACAGCCTGGGGGGTCCCTGAGACTCTCCTGTGCAGCCTCCGGATTCACCTCGGGTAACTCTGACTTGATCTGGATCCGCCAGGCTCCAGGGAAGGGTCTGGAGTGGGTCTCATACATTAGTAGTGGTGGTAGCATATACTACTCAGACTCTGTGAAGGGCCGATTCACCATCTCCAGAGACAACGCCAAGAACACGCTGTATCTGCAAATGAGCAGCCTGAGAGTGGAGGACACGGCCGTGTATTACTGTGCAAAAGA	IGHV3-NL_13	IGHV3-32	False	F
IGHV1-138*02	IGHV1-198*01	0	1	296	CAGGTCCAGCTGGTGCAGTCTGGGGCTGAGGTGAAGAAGCCTGGGGCCTCAGTGAAGGTTTCCTGCAAGGCTTCTGGATTCACCTTTGGCAGCTATGCTATCAGCTGGGTGCGACAGGCCCCTGGACAAGGGCTTGAGTGGATGGGAGTGATCATCCCTCTTGTTGGTGTAACAAACTACGCAGAGAAGTTCCAGGGCAGAGTCACGATTACCGCGGACACGTCCACAAGCACAGCCTACATGGAGCTGAGCAGCCTGAGATCTGAGGACACGGCCGTGTATTACTGTGCGAGAGG	CAGGTCCAGCTGGTGCAGTCTGGGGCTGAGGTGAAGAAGCCTGGGGCCTCAGTGAAGGTTTCCTGCAAGGCTTCTGGATTCACCTTTGGCAGCTATGCTATCAGCTGGGTGCGACAGGCCCCTGGACAAGGGCTTGAGTGGATGGGAGTGATCATCCCTCTTGTTGGTGTAACAAACTACGCAGAGAAGTTCCAGGGCAGAGTCACGATTACCGCGGACACGTCCACAAGCACAGCCTACATGGAGCTGAGCAGCCTGAGATCTGAGGACACGGCCGTGTATTACTGTGCGAGAGG	IGHV1-138	IGHV1-198	False	F
IGHV1-170*01	IGHV1-156*01	0	1	296	GAGGTCCAGCTGGTGCAGTCTGGGGCTGAAGTGAAGAAGCCTGGGGCCTCAGTGAAGGTCTCCTGCAAGGTTTCCGGATACACCTTCACCGAATTATCCATGCACTGGGTGCGACAGGCCCCTGGAAAAGGGCTTGAGTGGATGGGAGGTGTTGATCCTGTATATGGTGAAATAATACACGCAGAGAAGTTCCAGGGCAGAGTCACCATGACCGAGGACACGTCTACAGACACAGCCTACATGGAGCTGAGCAGCCTGAGATCTGAGGACACGGCCGTGTATTACTGTGCGAGAGA	GAGGTCCAGCTGGTGCAGTCTGGGGCTGAAGTGAAGAAGCCTGGGGCCTCAGTGAAGGTCTCCTGCAAGGTTTCCGGATACACCTTCACCGAATTATCCATGCACTGGGTGCGACAGGCCCCTGGAAAAGGGCTTGAGTGGATGGGAGGTGTTGATCCTGTATATGGTGAAATAATACACGCAGAGAAGTTCCAGGGCAGAGTCACCATGACCGAGGACACGTCTACAGACACAGCCTACATGGAGCTGAGCAGCCTGAGATCTGAGGACACGGCCGTGTATTACTGTGCGAGAGA	IGHV1-170	IGHV1-156	False	F
IGHV3-NL_13*01_S3277	IGHV3S43*01	0	1	293	GAGGTGCAACTGGTGGAGTCTGGGGGAGGCTTGGTCCAGCCTGGGGGGTCCCTGAGACTCTCCTGTGCAGCCCCCGGATTCACCTCGGGTAACTCTGACTTGATCTGGATCCGCCAGGCTCCAGGGAAGGGTCTGGAGTGGGTCTCATACATTAGTAGTGGTGGTAGCATATACTACTCAGACTCTGTCAAGGGCCGATTCACCATCTCCAGAGACAACGCCAAGAACACGCTGTATCTGCAAATGAGCAGCCTGAGAGTGGAGGACACGGCTGTGTATTACTGTGCAAAAGA	GAGGTGCAACTGGTGGAGTCTGGGGGAGGCTTGGTCCAGCCTGGGGGGTCCCTGAGACTCTCCTGTGCAGCCCCCGGATTCACCTCGGGTAACTCTGACTTGATCTGGATCCGCCAGGCTCCAGGGAAGGGTCTGGAGTGGGTCTCATACATTAGTAGTGGTGGTAGCATATACTACTCAGACTCTGTCAAGGGCCGATTCACCATCTCCAGAGACAACGCCAAGAACACGCTGTATCTGCAAATGAGCAGCCTGAGAGTGGAGGACACGGCTGTGTATTACTGTGCAAAAGA	IGHV3-NL_13	IGHV3S43	False	F
IGHV1-170*01_S3055	IGHV1-156D*01	0	1	296	GAGGTCCAGCTGGTGCAGTCTGGGGCTGAGGTGAAGAAGCCTGGGGCCTCAGTGAAGGTCTCCTGCAAGGTTTCCGGATACACCTTCACCGAATTATCCATGCACTGGGTGCGACAGGCCCCTGGAAAAGGGCTTGAGTGGATGGGAGGTGTTGATCCTGTATATGGTGAAATAATACACGCAGAGAAGTTCCAGGGCAGAGTCACCATGACCGAGGACACGTCTACAGACACAGCCTACATGGAGCTGAGCAGCCTGAGATCTGAGGACACGGCCGTGTATTACTGTGCGAGAGA	GAGGTCCAGCTGGTGCAGTCTGGGGCTGAGGTGAAGAAGCCTGGGGCCTCAGTGAAGGTCTCCTGCAAGGTTTCCGGATACACCTTCACCGAATTATCCATGCACTGGGTGCGACAGGCCCCTGGAAAAGGGCTTGAGTGGATGGGAGGTGTTGATCCTGTATATGGTGAAATAATACACGCAGAGAAGTTCCAGGGCAGAGTCACCATGACCGAGGACACGTCTACAGACACAGCCTACATGGAGCTGAGCAGCCTGAGATCTGAGGACACGGCCGTGTATTACTGTGCGAGAGA	IGHV1-170	IGHV1-156D	False	F
IGHV1-138*01_S2593	IGHV1-151*01	0	1	296	CAGGTCCAGCTGGTGCAGTCCGGGGCTGAGGTGAAGAAGCCTGGGGCCTCAGTGAAGCTCTCCTGCAAGGCTTCTGGATACACCTTCAGCATCTATGCCATCAGTTGGGTGCGACAGGCCCCTGGACAAGGGCTTGAGTGGATGGGAGGGATCATCCCTCTTGTTGGTATAACAAACTACGCACAGAAGTTCCAGGGCAGAGTCACGATTACCGCGGACACGTCCACAAGCACAGCCTACATGGAGCTGAGCAGCCTGAGATCTGAGGACACGGCCGTGTATTACTGTGCGAGAGG	CAGGTCCAGCTGGTGCAGTCCGGGGCTGAGGTGAAGAAGCCTGGGGCCTCAGTGAAGCTCTCCTGCAAGGCTTCTGGATACACCTTCAGCATCTATGCCATCAGTTGGGTGCGACAGGCCCCTGGACAAGGGCTTGAGTGGATGGGAGGGATCATCCCTCTTGTTGGTATAACAAACTACGCACAGAAGTTCCAGGGCAGAGTCACGATTACCGCGGACACGTCCACAAGCACAGCCTACATGGAGCTGAGCAGCCTGAGATCTGAGGACACGGCCGTGTATTACTGTGCGAGAGG	IGHV1-138	IGHV1-151	False	F
IGHV1-138*01_S2054	IGHV1-198*02	0	1	296	CAGGTCCAGCTGGTGCAGTCCGGGGCTGAGGTGAAGAAGCCTGGGGCCTCAGTGAAGGTTTCCTGCAAGGCTTCTGGATTCACCTTCGGCAGCTATGCTATCAGCTGGGTGCGACAGGCCCCTGGACAAGGGCTTGAGTGGATGGGAGTGATCATCCCTCTTGTTGGTATAACAAACTACGCAGAGAAGTTCCAGGGCAGAGTCACGATTACCGCGGACACGTCCACAAGCACAGCCTACATGGAGCTGAGCAGCCTGAGATCTGAGGACACGGCCGTGTATTACTGTGCGAGAGG	CAGGTCCAGCTGGTGCAGTCCGGGGCTGAGGTGAAGAAGCCTGGGGCCTCAGTGAAGGTTTCCTGCAAGGCTTCTGGATTCACCTTCGGCAGCTATGCTATCAGCTGGGTGCGACAGGCCCCTGGACAAGGGCTTGAGTGGATGGGAGTGATCATCCCTCTTGTTGGTATAACAAACTACGCAGAGAAGTTCCAGGGCAGAGTCACGATTACCGCGGACACGTCCACAAGCACAGCCTACATGGAGCTGAGCAGCCTGAGATCTGAGGACACGGCCGTGTATTACTGTGCGAGAGG	IGHV1-138	IGHV1-198	False	F
IGHV1-193*01_S6037	IGHV1-70*01	0	1	296	CAGGAGCAGCTGGTGCAGTCTGGGGCTGAGGTGAAGAAGCCTGGGGCCTCAGTGAAGGTCTCCTGCAAAGCTTCTGGATACATTTTCACCAGTTATGTTATCAGCTGGCTGCGACAGGCCCCTGGACAAGGGTTTGAGTGGATGGGAGGAATCCACCCTGGTTATGGTAGCACAAGCTACGCACAGAAGTTCCAGGGCAGAGTCACGATTACCGCGGACATGTCCACGAGCACAGTCTACATGGAGCTGAGCAGTCTGAGATCTGAGGACATGGCCGTGTATTACTGTGCAGCAGA	CAGGAGCAGCTGGTGCAGTCTGGGGCTGAGGTGAAGAAGCCTGGGGCCTCAGTGAAGGTCTCCTGCAAAGCTTCTGGATACATTTTCACCAGTTATGTTATCAGCTGGCTGCGACAGGCCCCTGGACAAGGGTTTGAGTGGATGGGAGGAATCCACCCTGGTTATGGTAGCACAAGCTACGCACAGAAGTTCCAGGGCAGAGTCACGATTACCGCGGACATGTCCACGAGCACAGTCTACATGGAGCTGAGCAGTCTGAGATCTGAGGACATGGCCGTGTATTACTGTGCAGCAGA	IGHV1-193	IGHV1-70	False	F
IGHV2-118*01	IGHV2-174*02	0	1	301	CAGGTGACCTTGAAGGAGTCTGGTCCTGCGCTGGTGAAACCCACACAGACCCTCACGCTGACCTGCACCTTCTCTGGGTTCTCACTCAGCACTAGTGGTATGGGTGTGGGCTGGATCCGTCAGCCCTCACGGAAGACCCTGGAGTGGCTTGCACACATTTATTGGGATGATGATAAGCGCTACAGCACATCTCTGAAGAGCAGGCTCACCATCTCCAAGGACACCTCCAAAAACCAGGTGGTTCTAACAATGACCAACATGGACCCTATGGACACAGCCACATATTACTGTGCACGGAGAC	CAGGTGACCTTGAAGGAGTCTGGTCCTGCGCTGGTGAAACCCACACAGACCCTCACGCTGACCTGCACCTTCTCTGGGTTCTCACTCAGCACTAGTGGTATGGGTGTGGGCTGGATCCGTCAGCCCTCACGGAAGACCCTGGAGTGGCTTGCACACATTTATTGGGATGATGATAAGCGCTACAGCACATCTCTGAAGAGCAGGCTCACCATCTCCAAGGACACCTCCAAAAACCAGGTGGTTCTAACAATGACCAACATGGACCCTATGGACACAGCCACATATTACTGTGCACGGAGAC	IGHV2-118	IGHV2-174	False	F
IGHV4-NL_33*01_S4377	IGHV4-65*02	0	1	299	CAGGTGCAGCTGCAGGAGTCGGGCCCAGGACTGGTGAAGCCTTCAGAGACCCTGTCCCTCACCTGCGCTGTCTCTGGTGGCTCTATCAGCAGTAGTAACTGGTGGAGCTGGATCCGCCAGCCCCCAGGGAAAGGGCTGGAGTGGATTGGGAATATCGGTGGTAGTAGTGGTAGCACCTACTACAACCCCTCCCTCAAGAGTCGAGTCACCATTTCAAAAGACACGTCCAAGAACCAGTTCTCCCTGAAGCTGAGCTCTGTGACCGCCGCGGACACGGCCGTGTATTACTGTGCGAGACA	CAGGTGCAGCTGCAGGAGTCGGGCCCAGGACTGGTGAAGCCTTCAGAGACCCTGTCCCTCACCTGCGCTGTCTCTGGTGGCTCTATCAGCAGTAGTAACTGGTGGAGCTGGATCCGCCAGCCCCCAGGGAAAGGGCTGGAGTGGATTGGGAATATCGGTGGTAGTAGTGGTAGCACCTACTACAACCCCTCCCTCAAGAGTCGAGTCACCATTTCAAAAGACACGTCCAAGAACCAGTTCTCCCTGAAGCTGAGCTCTGTGACCGCCGCGGACACGGCCGTGTATTACTGTGCGAGACA	IGHV4-NL_33	IGHV4-65	False	F
IGHV3-34*01_S1309	IGHV3S41*01	0	1	296	GAGGTGCAGCTGGTAGAGTCTGGGGGAGGCTTAGTCCAGCCTGGCGGGTCCCTGAGACTCTCCTGTGCAACCTCTGGATTCACCTTCAGTAACTACTGGATGTACTGGTTCCGCCAGGCTCCAGGGAAGGGGCTGGAGTGGGTCTCAAGTATTAGTGGTAGCAGTAGTAACACATACTACCCAGACTCTGTCAAGGGCCGATTCACCATCTCCAGAGACAACGCCAAGAACACGCTGTATCTGCAAATGAACAGCCTGAGAGCCGAGGACACGGCTGTCTATTACTGTGCGAGAGA	GAGGTGCAGCTGGTAGAGTCTGGGGGAGGCTTAGTCCAGCCTGGCGGGTCCCTGAGACTCTCCTGTGCAACCTCTGGATTCACCTTCAGTAACTACTGGATGTACTGGTTCCGCCAGGCTCCAGGGAAGGGGCTGGAGTGGGTCTCAAGTATTAGTGGTAGCAGTAGTAACACATACTACCCAGACTCTGTCAAGGGCCGATTCACCATCTCCAGAGACAACGCCAAGAACACGCTGTATCTGCAAATGAACAGCCTGAGAGCCGAGGACACGGCTGTCTATTACTGTGCGAGAGA	IGHV3-34	IGHV3S41	False	F
IGHV4-NL_33*01_S2532	IGHV4-65*01	0	1	299	CAGGTGCAGCTGCAGGAGTCGGGCCCAGGACTGGTGAAGCCTTCGGAGACCCTGTCCCTCACATGCGCTGTCTCTGGTGGCTCTATCAGCAGTAGTAACTGGTGGAGCTGGATCCGCCAGCCCCCAGGGAAAGGGCTGGAGTGGATTGGGTATATCAGTGGTAGTAGTGGTAGCACCTACTACAACCCCTCCCTCAAGAGTCGAGTCACCATTTCAACAGACACGTCCAAGAACCAGTTCTCCCTGAAGCTGAGCTCTGTGACCGCCGCGGACACGGCCGTGTATTACTGTGCGAGACA	CAGGTGCAGCTGCAGGAGTCGGGCCCAGGACTGGTGAAGCCTTCGGAGACCCTGTCCCTCACATGCGCTGTCTCTGGTGGCTCTATCAGCAGTAGTAACTGGTGGAGCTGGATCCGCCAGCCCCCAGGGAAAGGGCTGGAGTGGATTGGGTATATCAGTGGTAGTAGTGGTAGCACCTACTACAACCCCTCCCTCAAGAGTCGAGTCACCATTTCAACAGACACGTCCAAGAACCAGTTCTCCCTGAAGCTGAGCTCTGTGACCGCCGCGGACACGGCCGTGTATTACTGTGCGAGACA	IGHV4-NL_33	IGHV4-65	False	F
IGHV4-79*01	IGHV4-106*01	0	1	299	CAGGTGCAGCTGCAGGAGTCGGGCCCAGGACTGGTGAAGCCTTCGGAGACCCTGTCCCTCACCTGCGCTGTCTCTGGTGGCTCCATCAGCGATGATTACTACTGGAGCTGGATCCGCCAGCCCCCAGGGAAGGGACTGGAGTGGATTGGGTACATCTATGGTAGTGGTGGGGGCACCAACTACAATCCCTCCCTCAAGAATCGAGTCACCATTTCAATAGACACGTCCAAGAACCAGTTCTCCCTGAAGCTGAGCTCTGTGACCGCCGCGGACACGGCCGTGTATTACTGTGCGAGAGA	CAGGTGCAGCTGCAGGAGTCGGGCCCAGGACTGGTGAAGCCTTCGGAGACCCTGTCCCTCACCTGCGCTGTCTCTGGTGGCTCCATCAGCGATGATTACTACTGGAGCTGGATCCGCCAGCCCCCAGGGAAGGGACTGGAGTGGATTGGGTACATCTATGGTAGTGGTGGGGGCACCAACTACAATCCCTCCCTCAAGAATCGAGTCACCATTTCAATAGACACGTCCAAGAACCAGTTCTCCCTGAAGCTGAGCTCTGTGACCGCCGCGGACACGGCCGTGTATTACTGTGCGAGAGA	IGHV4-79	IGHV4-106	False	F
IGHV3-NL_1*01_S4331	IGHV3-136*01	0	1	296	GAGGTGCAGCTGGTGGAGTCTGGGGGAGGCTTGGTCCAGCCTGGAGGGTCCCTGAGACTCTCCTGTGCAGCCTCTGGATTCACCTTCAGTAGTTACGACATGAGCTGGGTCCGCCAGGCTCCGGGAAAGGGGCTGGAGTGGGTCTCATATATTAGTTACACTGGTAAAACCATATACTACGCTGACTCCGTGAAGGGCCGATTCACCATCTCCAGAGACAACGCCAAGAACTCGCTGTCTCTGCAAATGAGCAGCCTGAGAGCCGAGGACACGGCCGTGTATTACTGTACTAGAGA	GAGGTGCAGCTGGTGGAGTCTGGGGGAGGCTTGGTCCAGCCTGGAGGGTCCCTGAGACTCTCCTGTGCAGCCTCTGGATTCACCTTCAGTAGTTACGACATGAGCTGGGTCCGCCAGGCTCCGGGAAAGGGGCTGGAGTGGGTCTCATATATTAGTTACACTGGTAAAACCATATACTACGCTGACTCCGTGAAGGGCCGATTCACCATCTCCAGAGACAACGCCAAGAACTCGCTGTCTCTGCAAATGAGCAGCCTGAGAGCCGAGGACACGGCCGTGTATTACTGTACTAGAGA	IGHV3-NL_1	IGHV3-136	False	F
IGHV4-93*01	IGHV4-122*02	0	1	299	CAGGTGCAGCTGCAGGAGTCGGGCCCAGGACTGGTGAAGCCTTCGGAGACCCTGTCCCTCACCTGCGCTGTCTCTGGTGGCTCCATCAGCAGTGGTTACTACTACTGGAGCTGGATCCGCCAGCCCCCAGGGAAGGGACTGGAGTGGATTGGGTACATCACTTATAGTGGGAGCACCAGCTACAACCCGTCCCTCAAGAGTCGAGTCACCATTTCAAGAGACACGTCCAAGAACCAGTTCTCCCTGAAGCTGAGCTCTGTGACCGCCGCGGACACGGCCGTGTATTACTGTGCGAGAGA	CAGGTGCAGCTGCAGGAGTCGGGCCCAGGACTGGTGAAGCCTTCGGAGACCCTGTCCCTCACCTGCGCTGTCTCTGGTGGCTCCATCAGCAGTGGTTACTACTACTGGAGCTGGATCCGCCAGCCCCCAGGGAAGGGACTGGAGTGGATTGGGTACATCACTTATAGTGGGAGCACCAGCTACAACCCGTCCCTCAAGAGTCGAGTCACCATTTCAAGAGACACGTCCAAGAACCAGTTCTCCCTGAAGCTGAGCTCTGTGACCGCCGCGGACACGGCCGTGTATTACTGTGCGAGAGA	IGHV4-93	IGHV4-122	False	F
IGHV1-124*01	IGHV1-180*01	0	1	296	CAGGTGCAGCTGGTGCAGTCTGGGGCTGAGATTAAGCAGCCTGGGGCCTCAGTGAAGCTCTCCTGCAAGGCTTCTGGATATACCTTCACTAGCTACTACATGCACTGGGTGAGACAGGCCCCTGGACAAGGCCTTGAGTGGATAGGACTGATCTCCCCTTACAATGGTAACAAAGGCTACGCACAGAACTTCCAGGGCAGAGTCACCATAACTACGGACACGTCCACGAGCACAGGCTACATGGAGCTGAGCAGCCTGAGATCTGAGGACACAGCCGTGTATTACTGTACGAGAGA	CAGGTGCAGCTGGTGCAGTCTGGGGCTGAGATTAAGCAGCCTGGGGCCTCAGTGAAGCTCTCCTGCAAGGCTTCTGGATATACCTTCACTAGCTACTACATGCACTGGGTGAGACAGGCCCCTGGACAAGGCCTTGAGTGGATAGGACTGATCTCCCCTTACAATGGTAACAAAGGCTACGCACAGAACTTCCAGGGCAGAGTCACCATAACTACGGACACGTCCACGAGCACAGGCTACATGGAGCTGAGCAGCCTGAGATCTGAGGACACAGCCGTGTATTACTGTACGAGAGA	IGHV1-124	IGHV1-180	False	F
IGHV1-84*01	IGHV1-111*02	0	1	296	GAGGTCCAGCTGGTGCAGTCTGGGGCTGAGGTGAAGAAGCCTGGGGCCTCCGTGAAAATCTCCTGCAAGGCTTCTGGATACACCTTCACCGACTACTACCTGCACTGGGTGCGACAGGCTCCTGGAAAAGGGCTTGAGTGGATGGGACGTGTTGATCCTGAAGATGGTGAAGCAATACACGCACAGAAGTTCCAGGACAGAGTCACCATCACCGCGGACACGTCTACAGACACAGCCTACATGGAGCTGAGCAGCCTGAGATCTGAGGACACGGCCGTGTATTACTGTGCAACAGA	GAGGTCCAGCTGGTGCAGTCTGGGGCTGAGGTGAAGAAGCCTGGGGCCTCCGTGAAAATCTCCTGCAAGGCTTCTGGATACACCTTCACCGACTACTACCTGCACTGGGTGCGACAGGCTCCTGGAAAAGGGCTTGAGTGGATGGGACGTGTTGATCCTGAAGATGGTGAAGCAATACACGCACAGAAGTTCCAGGACAGAGTCACCATCACCGCGGACACGTCTACAGACACAGCCTACATGGAGCTGAGCAGCCTGAGATCTGAGGACACGGCCGTGTATTACTGTGCAACAGA	IGHV1-84	IGHV1-111	False	F
IGHV3-172*01_S2175	IGHV3-153D*01	1	0.996689	302	GAGGTGCAGCTGGTGGAGTCCGGGGGAGGCTTGGTCCAGCCTGGCGGGTCCCTGAGACTCTCCTGTGCAGCCTCTGGATTCACCTTCAGTGATTATGCTATGGACTGGGTCCGCCAGGCTCCAGGAAAGGGGCTGGAGTGGGTAGGTTTCATTAGAAGCAAAGCTTATGGTGGGACAGCAGAATACGCCGCGTCTGTGAAAGGCAGATTCACCATCTCCAGAGATGATTCAAAGAACACGGCGTATCTGCAAATGAGCAGCCTGAAAACCGAGGACTCGGCCGTGTATTACTGTACTAGAGA	GAGGTGCAGCTGGTGGAGTCCGGGGGAGGCTTGGTCCAGCCTGGCGGGTCCCTGAGACTCTCCTGTGCAGCCTCTGGATTCACCTTCAGTGATTATGCTATGGACTGGGTCCGCCAGGCTCCAGGAAAGGGGCTGGAGTGGGTAGGTTTCATTAGAAGCAAAGCTTATGGTGGGACAGCAGAATACGCCGCGTCTGTGAAAGGCAGATTCACCATCTCCAGAGATGATTCAAAGAACACGGCGTATCTGCAAATGAGCAGCCTGAAAACCGAGGACACGGCCGTGTATTACTGTACTAGAGA	IGHV3-172	IGHV3-153D	False	F
IGHV3-172*01_S1597	IGHV3-153D*01	1	0.996689	302	GAGGTGCAGCTGGTGGAGTCCGGGGGAGGCTTGGTCCAGCCTGGCGGGTCCCTGAGACTCTCCTGTGCAGCCTCTGGATTCACCTTCAGTGATTATGCTATGGACTGGGTCCGCCAGGCTCCAGGAAAGGGGCTGGAGTGGGTAGGTTTCATTAGAAGCAAAGCTTATGGTGGGACAGCAGAATACGCCGCGTCTGTGAAAGGCAGATTCACCATCTCCAGAGATGATTCAAAGAACACGGCGTATCTGCAAATGAGCAGCCTGAAAACCGAGGACACGGCCGTGTATTACTGTACTAGGGA	GAGGTGCAGCTGGTGGAGTCCGGGGGAGGCTTGGTCCAGCCTGGCGGGTCCCTGAGACTCTCCTGTGCAGCCTCTGGATTCACCTTCAGTGATTATGCTATGGACTGGGTCCGCCAGGCTCCAGGAAAGGGGCTGGAGTGGGTAGGTTTCATTAGAAGCAAAGCTTATGGTGGGACAGCAGAATACGCCGCGTCTGTGAAAGGCAGATTCACCATCTCCAGAGATGATTCAAAGAACACGGCGTATCTGCAAATGAGCAGCCTGAAAACCGAGGACACGGCCGTGTATTACTGTACTAGAGA	IGHV3-172	IGHV3-153D	False	F
IGHV3-172*01_S0645	IGHV3-153D*01	1	0.996689	302	GAGGTGCAGCTGGTGGAGTCCGGGGGAGGCTTGGTCCAGCCTGGCGGGTCCCTGAGACTCTCCTGTGCAGCCTCTGGATTCACCTTCAGTGATTATGCTATGGACTGGGTCCGCCAGGCTCCAGGAAAGGGGCTGGAGTGGGTAGGTTTCATTAGAAGCAAAGCTTATGGTGGGACAGCAGAATACGCCGCGTCTGTGAAAGGCAGATTCACCATCTCCAGAGATGATTCAAAGAACACGGCGTATCTGCAAATGAGCAGCCTGAACACCGAGGACACGGCCGTGTATTACTGTACTAGAGA	GAGGTGCAGCTGGTGGAGTCCGGGGGAGGCTTGGTCCAGCCTGGCGGGTCCCTGAGACTCTCCTGTGCAGCCTCTGGATTCACCTTCAGTGATTATGCTATGGACTGGGTCCGCCAGGCTCCAGGAAAGGGGCTGGAGTGGGTAGGTTTCATTAGAAGCAAAGCTTATGGTGGGACAGCAGAATACGCCGCGTCTGTGAAAGGCAGATTCACCATCTCCAGAGATGATTCAAAGAACACGGCGTATCTGCAAATGAGCAGCCTGAAAACCGAGGACACGGCCGTGTATTACTGTACTAGAGA	IGHV3-172	IGHV3-153D	False	F
IGHV4-79*02_S9501	IGHV4-80*01	1	0.996622	296	CAGGTGCAGCTGCAGGAGTCGGGCCCAGGACTGGTGAAGCCTTCGGAGACCCTGTCCCTCACCTGCGCTGTCTCTGGTGCCTCCATCAGTAGTTACTGGTGGAGCTGGATCCGCCAGCCCCCAGGGAAGGGACTGGAGTGGATTGGGGAGATCAATGGTAATAGTGGTAGCACCTACTACAACCCCTCCCTCAAGAGTCGAGTCACCATTTCAAAAGACGCGTCCAAGAACCAGTTCTCCCTGAAGCTGAGCTCTGTGACCGCCGCGGACACGGCCGTGTATTACTGTGCGAGAGA	CAGGTGCAGCTGCAGGAGTCGGGCCCAGGACTGGTGAAGCCTTCGGAGACCCTGTCCCTCACCTGCGCTGTCTCTGGTGCCTCCATCAGTAGTTACTGGTGGAGCTGGATCCGCCAGCCCCCAGGGAAGGGACTGGAGTGGATTGGGGAGATCAATGGTAATAGTGGTAGCACCTACTACAACCCCTCCCTCAAGAGTCGAGTCACCATTTCAAAAGACGCGTCCAAGAACCAGTTCTCCCTGAAGCTGAGCTCTGTGACCGCCGCGGACACGGCCGTGTATTACTGTGCGAGATA	IGHV4-79	IGHV4-80	False	F
IGHV3-172*01_S0072	IGHV3-153*02	1	0.996689	302	GAGGTGCAGCTGGTGGAGTCCGGGGGAGGCTTGGTCCAGCCTGGCGGGTCCCTGAGACTCTCCTGTGCAGCCTCTGGATTCACCTTCAGTGATTATGCTATGGACTGGGTCCGCCAGGCTCCAGGAAAGGGGCTGGAGTGGGTGGGTTTCATTAGAAGCAAAGCTTATGGTGGGACAGCAGAATACGCCGCGTCTGTGAAAGGCAGATTCACCATCTCCAGAGATGATTCAAAGAACACGGCGTATCTGCAAATGAGCAGCCTGAACACCGAGGACACGGCCGTGTATTACTGTACTAGAGA	GAGGTGCAGCTGGTGGAGTCCGGGGGAGGCTTGGTCCAGCCTGGCGGGTCCCTGAGACTCTCCTGTGCAGCCTCTGGATTCACCTTCAGTGATTATGCTATGGACTGGGTCCGCCAGGCTCCAGGAAAGGGGCTGGAGTGGGTGGGTTTCATTAGAAGCAAAGCTTATGGTGGGACAGCAGAATACGCCGCGTCTGTGAAAGGCAGATTCACCATCTCCAGAGATGATTCAAAGAACACGGCGTATCTGCAAATGAGCAGCCTGAAAACCGAGGACACGGCCGTGTATTACTGTACTAGAGA	IGHV3-172	IGHV3-153	False	F
IGHV3-NL_2*01_S3900	IGHV3-119*01	1	0.996622	296	GAGGTGCAGCTGGTGGAGTCTGGGGGAGGCTTGGTACAGCCTGGGGGGTCCCTGAGACTCTCCTGTGCAGCCTCTGGATTCACCTTCAGTAGCTACTGGATGTACTGGGTCCGCCAGGCTCCAGGGAAGGGGCTGGAGTGGGTCTCACGTATTAGTAGTGATGGGAGTAGCACAAGCTACGCAGACTCCGTGAAGGGCCGATTCACCATCTCCAGAGAGAACGCCAAGAACTCACTGTATCTGCAAATGAACAGTTTGAGAGCTGAAGACACAGCTGTGTATTACTGTGCGAAAGA	GAGGTGCAGCTGGCGGAGTCTGGGGGAGGCTTGGTACAGCCTGGGGGGTCCCTGAGACTCTCCTGTGCAGCCTCTGGATTCACCTTCAGTAGCTACTGGATGTACTGGGTCCGCCAGGCTCCAGGGAAGGGGCTGGAGTGGGTCTCACGTATTAGTAGTGATGGGAGTAGCACAAGCTACGCAGACTCCGTGAAGGGCCGATTCACCATCTCCAGAGAGAACGCCAAGAACTCACTGTATCTGCAAATGAACAGTTTGAGAGCTGAAGACACAGCTGTGTATTACTGTGCGAAAGA	IGHV3-NL_2	IGHV3-119	False	F
IGHV3-9*01_S7896	IGHV3-13*01	1	0.996667	300	GAGGTGCAGCTGGTGGAGTCTGGGGGAGGTTTGGTGCAGCCTGGGGGGTCCCTGAGACTCTCCTGTGCAGCCTCTGGATTCACCTTCAGTAACTACTACATGCACTGGGTCCGCCAGGCTCAAGGGAAAGGGCTAGAGTGGGTAGGTTTAATAAGAAACAAAGCTAACAGTTACACGACAGAATATGCTGCGGCTGTGAAAGGCAGATTCACCATCTCAAGAGATGATTCAAAGAACACGCTGTATCTGCAAATGAGCAGCCTGAAAACCGAGGACACAGCCCTGTATTACTGTACTAAA	GAGGTGCAGCTGGTGGAGTCTGGGGGAGGCTTGGTGCAGCCTGGGGGGTCCCTGAGACTCTCCTGTGCAGCCTCTGGATTCACCTTCAGTAACTACTACATGCACTGGGTCCGCCAGGCTCAAGGGAAAGGGCTAGAGTGGGTAGGTTTAATAAGAAACAAAGCTAACAGTTACACGACAGAATATGCTGCGGCTGTGAAAGGCAGATTCACCATCTCAAGAGATGATTCAAAGAACACGCTGTATCTGCAAATGAGCAGCCTGAAAACCGAGGACACAGCCCTGTATTACTGTACTAAA	IGHV3-9	IGHV3-13	False	F
IGHV3-53*01_S7463	IGHV3-59*01	1	0.996622	296	GAGGTGCAGCTGGTGGAGTCTGGGGGCGGCTTGGCAAAGCCTGGGGGGTCCCTGAGACTCTCCTGTGCAGCCTCTGGATTCACCTTCAGTGACTACTACATGCACTGGGTCCGCCAGGCTTCAGGGAAGGGGCTGGAGTGGGTCTCACGTATTAGTAATGGTGGTGGTAGCACATGGTACGCAGACTCCGTGAAGGGCAGATTCACCATCTCCAGAGAGAACGCCAAGAACACACTGTATCTTCAAATGGACAGCCTGAGAGCTGAGGACACGGCTGTCTATTACTGTGCGAGAGA	GAGGTGCAGCTGGTGGAGTCTGGGGGCGGCTTGGCAAAGCCTGGGGGGTCCCTGAGACTCTCCTGCGCAGCCTCTGGATTCACCTTCAGTGACTACTACATGCACTGGGTCCGCCAGGCTTCAGGGAAGGGGCTGGAGTGGGTCTCACGTATTAGTAATGGTGGTGGTAGCACATGGTACGCAGACTCCGTGAAGGGCAGATTCACCATCTCCAGAGAGAACGCCAAGAACACACTGTATCTTCAAATGGACAGCCTGAGAGCTGAGGACACGGCTGTCTATTACTGTGCGAGAGA	IGHV3-53	IGHV3-59	False	F
IGHV6-1*01	IGHV6-1*01	1	0.996721	305	CAGGTGCAGCTGCAGGAGTCAGGTCCAGGACTGGTGAAGCCCTCACAGACCCTGTCACTCACCTGTGCCATCTCCGGGGACAGTGTCTCTAGCAACAGTGCTACTTGGAACTGGATCAGGCAGTCGCCATCGAGAGGCCTTGAGTGGCTGGGAAGGACATACTACAGGTCCAAGTGGTATAATGATTATGCACAATCTGTGCAAAATCGAATAACCATCAACCCAGACACATCCAAGAACCAGTTCTCCCTGCAGCTGAACTCTGTGACCCCCGAGGACATGGCCGTGTATTACTGTGCAAGAGA	CAGGTGCAGCTGCAGGAGTCAGGTCCAGGACTGGTGAAGCCCTCACAGACCCTGTCACTCACCTGTGCCATCTCCGGGGACAGTGTCTCTAGCAACAGTGCTACTTGGAACTGGATCAGGCAGTCGCCATCGAGAGGCCTTGAGTGGCTGGGAAGGACATACTACAGGTCCAAGTGGTATAATGATTATGCACAATCTGTGCAAAATCGAATAAGCATCAACCCAGACACATCCAAGAACCAGTTCTCCCTGCAGCTGAACTCTGTGACCCCCGAGGACATGGCCGTGTATTACTGTGCAAGAGA	IGHV6-1	IGHV6-1	False	F
IGHV4-NL_33*01_S5330	IGHV4-65*02	1	0.996656	299	CAGGTGCAGCTGCAGGAGTCGGGCCCAGGACTGGTGAAGCCTTCGGAGACCCTGTCCCTCACCTGCGCTGTCTCTGGTGGCTCTATCAGCAGTAGTAACTGGTGGAGCTGGATCCGCCAGCCCCCAGGGAAAGGGCTGGAGTGGATTGGGAATATCGGTGGTAGTAGTGGTAGCACCTACTACAACCCCTCCCTCAAGAGTCGAGTCACCATTTCAAAAGACACGTCCAAGAACCAGTTCTCCCTGAAGCTGAGCTCTGTGACCGCCGCGGACACGGCCGTGTATTACTGTGCGAGACA	CAGGTGCAGCTGCAGGAGTCGGGCCCAGGACTGGTGAAGCCTTCAGAGACCCTGTCCCTCACCTGCGCTGTCTCTGGTGGCTCTATCAGCAGTAGTAACTGGTGGAGCTGGATCCGCCAGCCCCCAGGGAAAGGGCTGGAGTGGATTGGGAATATCGGTGGTAGTAGTGGTAGCACCTACTACAACCCCTCCCTCAAGAGTCGAGTCACCATTTCAAAAGACACGTCCAAGAACCAGTTCTCCCTGAAGCTGAGCTCTGTGACCGCCGCGGACACGGCCGTGTATTACTGTGCGAGACA	IGHV4-NL_33	IGHV4-65	False	F
IGHV3-53*01_S4071	IGHV3-59*01	1	0.996622	296	GAGGTGCAGCTGGTGGAGTCTGGGGGCGGCTTGGCAAAGCCTGGGGGGTCCCTGAGACTCTCCTGCGCAGCCTCTGGATTCACCTTCAGTGACTACTACATGCACTGGGTCCGCCAGGCTTCAGGGAAGGGACTGGAGTGGGTCTCACGTATTAGTAATGGTGGTGGTAGCACATGGTACGCAGACTCCGTGAAGGGCAGATTCACCATCTCCAGAGAGAACGCCAAGAACACACTGTATCTTCAAATGGACAGCCTGAGAGCTGAGGACACGGCTGTCTATTACTGTGCGAGAGA	GAGGTGCAGCTGGTGGAGTCTGGGGGCGGCTTGGCAAAGCCTGGGGGGTCCCTGAGACTCTCCTGCGCAGCCTCTGGATTCACCTTCAGTGACTACTACATGCACTGGGTCCGCCAGGCTTCAGGGAAGGGGCTGGAGTGGGTCTCACGTATTAGTAATGGTGGTGGTAGCACATGGTACGCAGACTCCGTGAAGGGCAGATTCACCATCTCCAGAGAGAACGCCAAGAACACACTGTATCTTCAAATGGACAGCCTGAGAGCTGAGGACACGGCTGTCTATTACTGTGCGAGAGA	IGHV3-53	IGHV3-59	False	F
IGHV3-143*01_S1151	IGHV3-72*01	1	0.996587	293	GAGGTGCAACTGGTGGAGTCTGGGGGAGGCTTGGTACAGCCTGGCGGGTCCCTGAGACTGTCCTGTGCAGCCTCTGGATTCACCTTCAGTAGCTATGCTATGCAGTGGGTTCACCAGGCTCCAGGGAAGGGTCTGGAGTGGGTATCAGCTATTGGTCCTGGTGGTGACACATACTATGCAGATGCCGTGAAGGGCAGATTCACCATCTCCAGAGACAACGCCAAGAACTCCTTGTATCTTCAAATGAACAGCCTGAGAGCCGAGGACACGGCTGTGTATTACTGTGCGAGAGA	GAGGTGCAACTGGTGGAGTCTGGGGGAGGCTTGGTACAGCCTGGCGGGTCCCTGAGACTGTCCTGTGCAGCCTCTGGATTCACCTTCAGTAGCTATGCTATGCAGTGGGTTCACCAGGCTCCAGGGAAGGGTCTGGAGTGGGTATCAGCTATTGGTCCTGGTGGTGACACATACTATGCAGACGCCGTGAAGGGCAGATTCACCATCTCCAGAGACAACGCCAAGAACTCCTTGTATCTTCAAATGAACAGCCTGAGAGCCGAGGACACGGCTGTGTATTACTGTGCGAGAGA	IGHV3-143	IGHV3-72	False	F
IGHV3-53*01_S2949	IGHV3-59*01	1	0.996622	296	GAGGTGCAGCTGGTGGAGTCTGGGGGCGGCTTGGCAAAGCCTGGGGGGTCCCTGAGACTCTCCTGCGCAGCCTCTGGATTCACCTTCAGTGACTACTACATGCACTGGGTCCGCCAGGCTTCAGGGAAGGGGCTGGAGTGGGTCTCACGTATTAGTAATGGTGGTGGTAGCACATGGTACGCAGACTCCGTGAAGGGCAGATTCACCATCTCCAGAGAGAACGCCAAGAACACACTGTATCTTCAAATGGACAGCCTGAGAGCTGAGGACACGGCTCTCTATTACTGTGCGAGAGA	GAGGTGCAGCTGGTGGAGTCTGGGGGCGGCTTGGCAAAGCCTGGGGGGTCCCTGAGACTCTCCTGCGCAGCCTCTGGATTCACCTTCAGTGACTACTACATGCACTGGGTCCGCCAGGCTTCAGGGAAGGGGCTGGAGTGGGTCTCACGTATTAGTAATGGTGGTGGTAGCACATGGTACGCAGACTCCGTGAAGGGCAGATTCACCATCTCCAGAGAGAACGCCAAGAACACACTGTATCTTCAAATGGACAGCCTGAGAGCTGAGGACACGGCTGTCTATTACTGTGCGAGAGA	IGHV3-53	IGHV3-59	False	F
IGHV1-138*01_S8860	IGHV1-198*02	1	0.996622	296	CAGGTCCAGCTGGTGCAGTCCGGGGCTGAGGTGAAGAAGCCTGGGGCCTCAGTGAAGGTTTCCTGCAAGGCTTCTGGATTCACCTTCGGCAGCTATGCTATCAGCTGGGTGCGACAGGCCCCTGGACAAGGGCTTGAGTGGATGGGAGTGATCATCCCTCTTGTTGGTGTAACAAACTACGCAGAGAAGTTCCAGGGCAGAGTCACGATTACCGCGGACACGTCCACAAGCACAGCCTACATGGAGCTGAGCAGCCTGAGATCTGAGGACACGGCCGTGTATTACTGTGCGAGAGG	CAGGTCCAGCTGGTGCAGTCCGGGGCTGAGGTGAAGAAGCCTGGGGCCTCAGTGAAGGTTTCCTGCAAGGCTTCTGGATTCACCTTCGGCAGCTATGCTATCAGCTGGGTGCGACAGGCCCCTGGACAAGGGCTTGAGTGGATGGGAGTGATCATCCCTCTTGTTGGTATAACAAACTACGCAGAGAAGTTCCAGGGCAGAGTCACGATTACCGCGGACACGTCCACAAGCACAGCCTACATGGAGCTGAGCAGCCTGAGATCTGAGGACACGGCCGTGTATTACTGTGCGAGAGG	IGHV1-138	IGHV1-198	False	F
IGHV6-1*02_S1768	IGHV6-1*01	1	0.996721	305	CAGGTGCAGCTGCAGGAGTCAGGTCCAGGACTGGTGAAGCCCTCACAGACCCTGTCACTCACCTGTGCCATCTCCGGGGACAGTGTCTCTAGCAACAGTGCTACTTGGAACTGGATCAGGCAGTCGCCATCGAGAGGCCTTGAGTGGCTGGGAAGGATATACTACAGGTCCAAGTGGTATAATGATTATGCACAATCTGTGCAAAATCGAATAAGCATCAACCCAGACACATCCAAGAACCAGTTCTCCCTGCAGCTGAACTCTGTGACCCCCGAGGACATGGCCGTGTATTACTGTGCAAGAGA	CAGGTGCAGCTGCAGGAGTCAGGTCCAGGACTGGTGAAGCCCTCACAGACCCTGTCACTCACCTGTGCCATCTCCGGGGACAGTGTCTCTAGCAACAGTGCTACTTGGAACTGGATCAGGCAGTCGCCATCGAGAGGCCTTGAGTGGCTGGGAAGGACATACTACAGGTCCAAGTGGTATAATGATTATGCACAATCTGTGCAAAATCGAATAAGCATCAACCCAGACACATCCAAGAACCAGTTCTCCCTGCAGCTGAACTCTGTGACCCCCGAGGACATGGCCGTGTATTACTGTGCAAGAGA	IGHV6-1	IGHV6-1	False	F
IGHV4-144*02	IGHV4-73*01	1	0.996656	299	CAGGTGAAGCTGCAGCAGTGGGGCGAAGGACTGCTGAAGCCTTCGGAGACCCTGTCCCTCACCTGCGCTGTCTATGGTGGCTCCATCAGCGGTTACTACTACTGGAGCTGGATCCGCCAGCCCCCAGGGAAGGGGCTGGAGTGGATTGGGTATATCTATGGTAATAGTGCGAGCACCAACTACAACCCCTCCCTCAAGAATCGAGTCACCATTTCAAAAGACACGTCCAAGAACCAGTTCTCCCTGAAGCTGAGCTCTGTGACCGCCGCGGACACGGCCGTGTATTACTGTGCGAGAGA	CAGGTGAAGCTGCAGCAGTGGGGCGAAGGACTGGTGAAGCCTTCGGAGACCCTGTCCCTCACCTGCGCTGTCTATGGTGGCTCCATCAGCGGTTACTACTACTGGAGCTGGATCCGCCAGCCCCCAGGGAAGGGGCTGGAGTGGATTGGGTATATCTATGGTAATAGTGCGAGCACCAACTACAACCCCTCCCTCAAGAATCGAGTCACCATTTCAAAAGACACGTCCAAGAACCAGTTCTCCCTGAAGCTGAGCTCTGTGACCGCCGCGGACACGGCCGTGTATTACTGTGCGAGAGA	IGHV4-144	IGHV4-73	False	F
IGHV4-NL_43*01_S4510	IGHV4-143*01	1	0.996656	299	CAGGTGCAGCTGCAGGAGTCGGGCCCAGGACTGGTGAAGCCTTCGGAGACCCTGTCCCTCACCTGCACTGTCTCTGGTGGCTCCATCAGCGGTTACTACTACTGGAGCTGGATCCGCCAGCCCCCAGGGAAGGGACTGGAGTGGATTGGGGGTATCTATGGTAATAGTGCGAGCACCTACTACAACCCCTCCCTCAAGAGTCGAGTCACCATTTCAAAAGACACGTCCAAGAACCAGTTCTCCCTGAAGCTGAGCTCTGTGACCGCCGCGGACACGGCCGTGTATTACTGTGCGAGAGA	CAGGTGCAGCTGCAGGAGTCGGGCCCAGGACTGGTGAAGCCTTCGGAGACCCTGTCCCTCACCTGCACTGTCTCTGGTGGCTCCATCAGCGGTTACTACTACTGGAGCTGGATCCGCCAGCCCCCAGGGAAGGGACTGGAGTGGATTGGGGGTATCTATGGTAATAGTGCGAGCACCTACTACAACCCCTCCCTCAAGAGTCGAGTCACCATTTCAAAAGACACGTCCAAGAACCAGTTCTCCCTGAAGCTGAGCTCTGTGACCGCCGCGGACACGGCCGTGTATTACTGTGCGAGACA	IGHV4-NL_43	IGHV4-143	False	F
IGHV2-118*01_S8501	IGHV2-174*02	1	0.996678	301	CAGGTGACCTTGAAGGAGTCTGGTCCTGCGCTGGTGAAACCCACACAGACCCTCACGCTGACCTGCACCTTCTCTGGGTTCTCACTCAGCACTAGTGGTATGGGTGTGGGCTGGATCCGTCAGCCCTCACGGAAGACCCTGGAGTGGCTTGCACACATTTATTGGGATGATGATAAGCGCTACAGCACATCTCTGAAGAGCAGGCTCACCATCTCCAAGGACACCTCCAAAAACCAGGTGGTTCTAACAATGACCAACATGGACCCTGTGGACACAGCCACATATTACTGTGCACGGAGAC	CAGGTGACCTTGAAGGAGTCTGGTCCTGCGCTGGTGAAACCCACACAGACCCTCACGCTGACCTGCACCTTCTCTGGGTTCTCACTCAGCACTAGTGGTATGGGTGTGGGCTGGATCCGTCAGCCCTCACGGAAGACCCTGGAGTGGCTTGCACACATTTATTGGGATGATGATAAGCGCTACAGCACATCTCTGAAGAGCAGGCTCACCATCTCCAAGGACACCTCCAAAAACCAGGTGGTTCTAACAATGACCAACATGGACCCTATGGACACAGCCACATATTACTGTGCACGGAGAC	IGHV2-118	IGHV2-174	False	F
IGHV5-157*01_S8185	IGHV5-43*02	1	0.996622	296	GAGGTGCAGCTGGTGCAGTCTGGAGCAGAGGTGAAAAGGCCCGGGGAGTCTCTGAGGATCTCCTGTAAGACTTCTGGATACAGCTTTACCAGCAGCTGGATCAGCTGGGTGCGCCAGATGCCCGGGAAAGGCCTGGAGTGGATGGGGAGCATCTATCCTGGTGATTCTGATACCAAATACAACCCGTCCTTCCAAGGCCACGTCACTATCTCAGCCGACAAGTCCATCAGCACCACCTACCTGCAGTGGAGCAGCCTGAAGGCCTCGGACACCGCCACGTATTACTGTGCGAAAGT	GAGGTGCAGCTGGTGCAGTCTGGAGCAGAGGTGAAAAGGCCCGGGGAGTCTCTGAAGATCTCCTGTAAGACTTCTGGATACAGCTTTACCAGCAGCTGGATCAGCTGGGTGCGCCAGATGCCCGGGAAAGGCCTGGAGTGGATGGGGAGCATCTATCCTGGTGATTCTGATACCAAATACAACCCGTCCTTCCAAGGCCACGTCACTATCTCAGCCGACAAGTCCATCAGCACCACCTACCTGCAGTGGAGCAGCCTGAAGGCCTCGGACACCGCCACGTATTACTGTGCGAAAGT	IGHV5-157	IGHV5-43	False	F
IGHV3-175*01_S1614	IGHV3-16*02	1	0.996689	302	GAGGTGCAGCTGGTGGAGTCTGGGGGAGGCTTGGTCCAGCCTGGGGGATCCCTGAGACTCTCCTGTGCAGCCTCTGGATTCACCTTCAGTAACTCCTGGATGAGCTGGGTCCGCCAGGCTCCAGGGAAGGGGCTGGACTGGGTTGGATTTATTAAAAACAAAGCTGATGGTGGAACAGCAGCATACGCCGAATCTGTGAAAGGCAGATTCACCATCTCAAGAGATGATTCAAAGAACACACTGTATCTGCAAATGAGCAGCCTGAACACCGAGGACACGGCCGTGTATTACTGTACTAGAGA	GAGGTGCAGCTGGTGGAGTCTGGGGGAGGCTTGGTCCAGCCTGGGGGATCCCTGAGACTCTCCTGTGCAGCCTCTGGATTCACCTTCAGTAACTACTGGATGAGCTGGGTCCGCCAGGCTCCAGGGAAGGGGCTGGACTGGGTTGGATTTATTAAAAACAAAGCTGATGGTGGAACAGCAGCATACGCCGAATCTGTGAAAGGCAGATTCACCATCTCAAGAGATGATTCAAAGAACACACTGTATCTGCAAATGAGCAGCCTGAACACCGAGGACACGGCCGTGTATTACTGTACTAGAGA	IGHV3-175	IGHV3-16	False	F
IGHV1-105*01_S0606	IGHV1S2*01	1	0.996622	296	CAGGTGCAGCTGGTGCAGTCTGGGGCTGAGGTGAAGAAGCCTGGGTCCTCAGTGAAGGTATCCTGCAAGGCTTCCGGATACACCTTCACTGACTACTACATGCACTGGGTGCGACAGGCCCCTCGACAAGGGCTTGAGTGGATGGGATGGATCAACCCTTACAATGGCAACACAAAGTATGCACAGAAGTTCCAGGGCAGAGTCACCATGACCAGAGACACATCGACGAGCACAGCCTACATGGAGCTGAGCAGCCTGAGATCTGAGGACACGGCCGTGTATTACTGTGAGAGAGA	CAGGTGCAGCTGGTGCAGTCTGGGGCTGAGGTGAAGAAGCCTGGGTCCTCAGTGAAGGTATCCTGCAAGGCTTCCGGATACACCTTCACTGACTACTACATGCACTGGGTGCGACAGGCCCCTCGACAAGGGCTTGAGTGGATGGGATGGATCAACCCTTACAATGGCAACACAAAGTATGCACAGAAGTTCCAGGGCAGAGTCACCATGACCAGAGACACATCGACGAGCACAGCCTACATGGAGCTGAGCAGCCTGAGATCTGAGGACACGGCCGTGTATTACTGTGCGAGAGA	IGHV1-105	IGHV1S2	False	F
IGHV5-15*01_S0203	IGHV5-20*02	1	0.996622	296	GAGGTGCAGCTGGTGCAGTCTGGAGCAGAGGTGAAAAGGCCCGGGGAGTCTCTGAAGATCTCCTGTAAGACTTCTGGATACAGCTTTACCAGCTACTGGATCAGCTGGGTGCGCCAGATGCCCGGAAAAGGCCTGGAGTGGATGGGGGCGATTGATCCTAGTGATTCTGATACCAGATACAGCCCGTCCTTCCAAGGCCAGGTCACCATCTCAGCCGACAAGTCCATCAGCACCGCCTACCTGCAGTGGAGCAGCCTGAAGGCCTCGGACACCGCCACGTATTACTGTGCGAAAGA	GAGGTGCAGCTGGTGCAGTCTGGAGCAGAGGTGAAAAGGCCCGGGGAGTCTCTGAAGATCTCCTGTAAGACTTCTGGATACAGCTTTACCAGCTACTGGATCAGCTGGGTGCGCCAGATGCCCGGAAAAGGCCTGGAGTGGATGGGGGCGATTGATCCTAGTGATTCTGATACCAGATACAGCCCGTCCTTCCAAGGCCAGGTCACCATCTCAGCCGACAAGTCCATCAGCACCGCCTACCTGCAGTGGAGCAGCCTGAAGGCCTCGGACACCGCCACGTATTACTGCGCGAAAGA	IGHV5-15	IGHV5-20	False	F
IGHV4-NL_1*01_S9508	IGHV4-169*01	1	0.996622	296	CAGCTGCAGCTGCAGGAGTCGGGCCCAGGACTGGTGAAGCCTTCGGAGACCCTGTCTGTCACCTGCGCTGTCTCTGGTGGCTCTATCAGCAGTAGCTACTGGAGCTGGATCCGCCAGGCCCCAGGGAAGGGACTGGAGTGGATTGGGTATATCTATGGTAGTGGTAGTAGCACCAACTACAACCCCTCCCTCAAGAGTCGAGTCACCCTGTCAGTAGACACGTCCAAGAACCAGCTCTCCCTGAAGCTGAGCTCTGTGACCGCCGCGGACACGGCCGTGTATTACTGTGCGAGAGA	CAGCTGCAGCTGCAGGAGTCGGGCCCAGGACTGGTGAAGCCTTCGGAGACCCTGTCTGTCACCTGCGCTGTCTCTGGTGGCTCTATCAGCAGTAGCTACTGGAGCTGGATCCGCCAGGCCCCAGGGAAGGGACTGGAGTGGATTGGGTATATCTATGGTAGTGGTAGTAGCACCAACTACAACCCCTCCCTCAAGAGTCGAGTCACCCTGTCAGTAGACACGTCCAAGAACCAGCTCTCCCTGAAGCTGAGCTCTGTGACCGCCGCGGACACGGCCGTGTATTACTGTGCGAGA-A	IGHV4-NL_1	IGHV4-169	False	F
IGHV4-117*01_S0312	IGHV4-173*01	1	0.996622	296	CAGGTGCAGCTGCAGGAGTCGGGCCCAGGACTGGTGAAGCCTTCGGAGACCCTGTCCCTCACCTGCGCTGTCTCTGGTGGCTCCATCAGCAGTAACTACTGGAGCTGGATCCGCCAGCCCCCAGGGAAGGGACTGGAGTGGATTGGACGTATCTCTGGTAGTGGTGGGAGCACCGACTACAACCCCTCCCTCAAGAGTCGAGTCACCATTTCAACAGACACGTCCAAGAACCAGTTCTCCCTGAAGCTGAGCTCTGTGACCGCCGCGGACACGGCCGTGTATTACTGTGCGAGAGA	CAGCTGCAGCTGCAGGAGTCGGGCCCAGGACTGGTGAAGCCTTCGGAGACCCTGTCCCTCACCTGCGCTGTCTCTGGTGGCTCCATCAGCAGTAACTACTGGAGCTGGATCCGCCAGCCCCCAGGGAAGGGACTGGAGTGGATTGGACGTATCTCTGGTAGTGGTGGGAGCACCGACTACAACCCCTCCCTCAAGAGTCGAGTCACCATTTCAACAGACACGTCCAAGAACCAGTTCTCCCTGAAGCTGAGCTCTGTGACCGCCGCGGACACGGCCGTGTATTACTGTGCGAGAGA	IGHV4-117	IGHV4-173	False	F
IGHV3-5*01_S6059	IGHV3-8*01	1	0.996644	298	GAGGTGCAGTTGGTGGAGTCTGGGGGAGGCTTGGTACAGCCTGGGGGCTCCCTGAGACTCTCTTGTACAGGCTCTGGATTCACCTTCAGTAGCTACTACATGTACTGGGTCCGCCAGGCTCCAGGGAAGGGGCTGGAGTGGGTCTCAGCTATTAATACTGGTGGGGGTAGCACATGGTACACAGACTCCGTGAAGGGCCGATTCACCATCTCCAAAGAGAACGCCAAGAACACACTGTATCTTCAAATGGACAGCCTGAGAGCTGAGGACACGGCTGTCTATTACTGTGCAAAAGACA	GAGGTGCAGTTGGTGGAGTCTGGGGGAGGCTTGGTACAGCCTGGGGGCTCCCTGAGACTCTCTTGTACAGGCTCTGGATTCACCTTCAGTAGCTACTACATGTACTGGGTCCGCCAGGCTCCAGGGAAGGGGCTGGAGTGGGTCTCAGCTATTAATACTGGTGGGGGTAGCACATGGTACACAGACTCCGTGAAGGGCCGATTCACCATCTCCAAAGAGAACGCCAAGAACACACTGTATCTTCAAATGGACAGCCTGAGAGCTGAGGACACGGCTGTCTATTACTGTGCGAAAGACA	IGHV3-5	IGHV3-8	False	F
IGHV3-50*01	IGHV3-54*02	1	0.996622	296	GAGGTGCAGCTGGTGGAGTCTGGAGGAGGCTTGGTTCAGCCTGGGGGGTCCCTGAGACTCTCCTGTGCAGCCTCTGGATTCACCTTCAGTAGCTATGGCATGCACTGGGTCCGCCAGGCTCCAGGGAAGGGGCTGGAGTGGGTGGCAGTTATATCGTATGATGGAAGTAAGAAATACTACGCAGACTCTGTGAAGGACCGATTCACCATCTCCAGAGACAATTCCAAGAACATGCTATATCTTCAAATGAACAACCTGAAATTGGAGGACACGGCCGTGTATTACTGTGCGAGAGA	GAGGTGCAGCTGGTGGAGTCTGGAGGAGGCTTGGTTCAGCCTGGGGGGTCCCTGAGACTCTCCTGTGCAGCCTCTGGATTCACCTTCAGTAGCTATGGCATGCACTGGGTCCGCCAGGCTCCAGGGAAGGGGCTGGAGTGGGTGGCAGTTATATGGTATGATGGAAGTAAGAAATACTACGCAGACTCTGTGAAGGACCGATTCACCATCTCCAGAGACAATTCCAAGAACATGCTATATCTTCAAATGAACAACCTGAAATTGGAGGACACGGCCGTGTATTACTGTGCGAGAGA	IGHV3-50	IGHV3-54	False	F
IGHV5-15*01_S2952	IGHV5-20*02	1	0.996622	296	GAGGTGCAGCTGGTGCAGTCTGGAGCAGAGGTGAAAAGGCCCGGGGAGTCTCTGAAGATCTCCTGTAAGACTTCTGGATACAGCTTTACCAGCTACTGGATCAGCTGGGTGCGCCAGATGCCCGGGAAAGGCCTGGAGTGGATGGGGGCGATTGATCCTAGTGATTCTGATACCAGATACAGCCCGTCCTTCCAAGGCCAGGTCACCATCTCAGCCGACAAGTCCATCAGCACCGCCTACCTGCAGTGGAGCAGCCTGAAGGCCTCGGACACCGCCACGTATTACTGCGCGAAAGA	GAGGTGCAGCTGGTGCAGTCTGGAGCAGAGGTGAAAAGGCCCGGGGAGTCTCTGAAGATCTCCTGTAAGACTTCTGGATACAGCTTTACCAGCTACTGGATCAGCTGGGTGCGCCAGATGCCCGGAAAAGGCCTGGAGTGGATGGGGGCGATTGATCCTAGTGATTCTGATACCAGATACAGCCCGTCCTTCCAAGGCCAGGTCACCATCTCAGCCGACAAGTCCATCAGCACCGCCTACCTGCAGTGGAGCAGCCTGAAGGCCTCGGACACCGCCACGTATTACTGCGCGAAAGA	IGHV5-15	IGHV5-20	False	F
IGHV1-124*01_S1765	IGHV1-180*01	1	0.996622	296	CAGGTGCAGCTGGTGCAGTCTGGGGGTGAGATTAAGCAGCCTGGGGCCTCAGTGAAGCTCTCCTGCAAGGCTTCTGGATATACCTTCACTAGCTACTACATGCACTGGGTGAGACAGGCCCCTGGACAAGGCCTTGAGTGGATAGGACTGATCTCCCCTTACAATGGTAACAAAGGCTACGCACAGAACTTCCAGGGCAGAGTCACCATAACTACGGACACGTCCACGAGCACAGGCTACATGGAGCTGAGCAGCCTGAGATCTGAGGACACAGCCGTGTATTACTGTACGAGAGA	CAGGTGCAGCTGGTGCAGTCTGGGGCTGAGATTAAGCAGCCTGGGGCCTCAGTGAAGCTCTCCTGCAAGGCTTCTGGATATACCTTCACTAGCTACTACATGCACTGGGTGAGACAGGCCCCTGGACAAGGCCTTGAGTGGATAGGACTGATCTCCCCTTACAATGGTAACAAAGGCTACGCACAGAACTTCCAGGGCAGAGTCACCATAACTACGGACACGTCCACGAGCACAGGCTACATGGAGCTGAGCAGCCTGAGATCTGAGGACACAGCCGTGTATTACTGTACGAGAGA	IGHV1-124	IGHV1-180	False	F
IGHV4-NL_1*01_S9508	IGHV4-169*02	1	0.996622	296	CAGCTGCAGCTGCAGGAGTCGGGCCCAGGACTGGTGAAGCCTTCGGAGACCCTGTCTGTCACCTGCGCTGTCTCTGGTGGCTCTATCAGCAGTAGCTACTGGAGCTGGATCCGCCAGGCCCCAGGGAAGGGACTGGAGTGGATTGGGTATATCTATGGTAGTGGTAGTAGCACCAACTACAACCCCTCCCTCAAGAGTCGAGTCACCCTGTCAGTAGACACGTCCAAGAACCAGCTCTCCCTGAAGCTGAGCTCTGTGACCGCCGCGGACACGGCCGTGTATTACTGTGCGAGAGA	CAGCTGCAGCTGCAGGAGTCGGGCCCAGGACTGGTGAAGCCTTCGGAGACCCTGTCTGTCACCTGCGCTGTCTCTGGTGGCTCTATCAGCAGTAGCTACTGGAGCTGGATCCGCCAGGCCCCAGGGAAGGGACTGGAGTGGATTGGGTATATCTATGGTAGTGGTAGTAGCACCAACTACAACCCCTCCCTCAAGAGTCGAGTCACCCTGTCAGTAGACACGTCCAAGAACCAGCTCTCCCTGAAGCTGAGCTCTGTGACCGCCGCGGACACGGCCGTGTATTACTGTGCGAGCGA	IGHV4-NL_1	IGHV4-169	False	F
IGHV1-124*01_S6748	IGHV1-180*01	1	0.996622	296	CAGGTGCAGCTGGTGCAGTCTGGGGCTGAGATTAAGCAGCCTGGGGCCTCAGTGAAGCTCTCCTGCAAGGCTTCTGGATATACCTTCACTAGCTACTACATGCACTGGGTGAGACAGGCCCCTGGACAAGGCCTTGAGTGGATAGGACTGATCTCCCCTTACAATGGTAACAAAGGCTACGCACAGAACTTCCAGGGCAGAGTCACCATAACTACGGACACGTCCACGAGCACAGGCTACATGGAGCTGAGCAGCCTGAGATCTGAGGACACAGCCGTGTATTACTGTACAAGAGA	CAGGTGCAGCTGGTGCAGTCTGGGGCTGAGATTAAGCAGCCTGGGGCCTCAGTGAAGCTCTCCTGCAAGGCTTCTGGATATACCTTCACTAGCTACTACATGCACTGGGTGAGACAGGCCCCTGGACAAGGCCTTGAGTGGATAGGACTGATCTCCCCTTACAATGGTAACAAAGGCTACGCACAGAACTTCCAGGGCAGAGTCACCATAACTACGGACACGTCCACGAGCACAGGCTACATGGAGCTGAGCAGCCTGAGATCTGAGGACACAGCCGTGTATTACTGTACGAGAGA	IGHV1-124	IGHV1-180	False	F
IGHV3-28*01_S7540	IGHV3-28*02	1	0.996622	296	GAGGTGCAGCTGGTGGAGTCTGGGGGCGGCTTGGCAAAGCCTGGGGGGTCCCTGAGACTCTCCTGTGCAGCCTCTGGATTCACCTTCAGTAGCTACTGGATGCACTGGGTTCGCCAGGCACCAGGGAAGGGGCTGGAGTGGATCTCAGCTATTAATAGTGCTGGTAGTAGCACATACTATGCAGACTCCGTGAAGGGCAGATTCACCATCTCCAGAGAGAACGCCAAGAACACACTGTATCTTCAAATGGACGGCCTGAGAGCTGAGGACACGGCTGTCTATTACTGTGCGGGAGA	GAGGTGCAGCTGGTGGAGTCTGGGGGCGGCTTGGCAAAGCCTGGGGGGTCCCTGAGACTCTCCTGTGCAGCCTCTGGATTCACCTTCAGTAACTACTGGATGCACTGGGTTCGCCAGGCACCAGGGAAGGGGCTGGAGTGGATCTCAGCTATTAATAGTGCTGGTAGTAGCACATACTATGCAGACTCCGTGAAGGGCAGATTCACCATCTCCAGAGAGAACGCCAAGAACACACTGTATCTTCAAATGGACGGCCTGAGAGCTGAGGACACGGCTGTCTATTACTGTGCGGGAGA	IGHV3-28	IGHV3-28	False	F
IGHV3-28*01_S5419	IGHV3-28*01	1	0.996622	296	GAGGTGCAGCTGGTGGAGTCTGGGGGCGGCTTGGCAAAGCCTGGGGGGTCCCTGAGACTCTCCTGTGCAGCCTCTGGATTCACCTTCAGTAGCTACTGGATGCACTGGGTTCGCCAGGCACCAGGGAAGGGGCTGGAGTGGATCTCAGCTATTAATAGTGCTGGTAGTAGCACATACTATGCAGACTCCGTGAAGGGCAGATTCACCATCTCCAGAGAGAATGCCAAGAACACACTGTATCTTCAAATGGACAGCCTGAGAGCTGAGGACACGGCTCTCTATTACTGTGCGGGAGA	GAGGTGCAGCTGGTGGAGTCTGGGGGCGGCTTGGCAAAGCCTGGGGGGTCCCTGAGACTCTCCTGTGCAGCCTCTGGATTCACCTTCAGTAGCTACTGGATGCACTGGGTTCGCCAGGCACCAGGGAAGGGGCTGGAGTGGATCTCAGCTATTAATAGTGCTGGTAGTAGCACATACTATGCAGACTCCGTGAAGGGCAGATTCACCATCTCCAGAGAGAACGCCAAGAACACACTGTATCTTCAAATGGACAGCCTGAGAGCTGAGGACACGGCTCTCTATTACTGTGCGGGAGA	IGHV3-28	IGHV3-28	False	F
IGHV1-124*01_S7834	IGHV1-180*01	1	0.996622	296	CAGGTGCAGCTGGTGCAGTCTGGGGCCGAGATTAAGCAGCCTGGGGCCTCAGTGAAGCTCTCCTGCAAGGCTTCTGGATATACCTTCACTAGCTACTACATGCACTGGGTGAGACAGGCCCCTGGACAAGGCCTTGAGTGGATAGGACTGATCTCCCCTTACAATGGTAACAAAGGCTACGCACAGAACTTCCAGGGCAGAGTCACCATAACTACGGACACGTCCACGAGCACAGGCTACATGGAGCTGAGCAGCCTGAGATCTGAGGACACAGCCGTGTATTACTGTACGAGAGA	CAGGTGCAGCTGGTGCAGTCTGGGGCTGAGATTAAGCAGCCTGGGGCCTCAGTGAAGCTCTCCTGCAAGGCTTCTGGATATACCTTCACTAGCTACTACATGCACTGGGTGAGACAGGCCCCTGGACAAGGCCTTGAGTGGATAGGACTGATCTCCCCTTACAATGGTAACAAAGGCTACGCACAGAACTTCCAGGGCAGAGTCACCATAACTACGGACACGTCCACGAGCACAGGCTACATGGAGCTGAGCAGCCTGAGATCTGAGGACACAGCCGTGTATTACTGTACGAGAGA	IGHV1-124	IGHV1-180	False	F
IGHV1-138*01_S8712	IGHV1-198*02	1	0.996622	296	CAGGTCCAGCTGGTGCAGTCCGGGGCTGAGGTGAAGAAGCCTGGGTCCTCAGTGAAGGTTTCCTGCAAGGCTTCTGGATTCACCTTCGGCAGCTATGCTATCAGCTGGGTGCGACAGGCCCCTGGACAAGGGCTTGAGTGGATGGGAGTGATCATCCCTCTTGTTGGTATAACAAACTACGCAGAGAAGTTCCAGGGCAGAGTCACGATTACCGCGGACACGTCCACAAGCACAGCCTACATGGAGCTGAGCAGCCTGAGATCTGAGGACACGGCCGTGTATTACTGTGCGAGAGG	CAGGTCCAGCTGGTGCAGTCCGGGGCTGAGGTGAAGAAGCCTGGGGCCTCAGTGAAGGTTTCCTGCAAGGCTTCTGGATTCACCTTCGGCAGCTATGCTATCAGCTGGGTGCGACAGGCCCCTGGACAAGGGCTTGAGTGGATGGGAGTGATCATCCCTCTTGTTGGTATAACAAACTACGCAGAGAAGTTCCAGGGCAGAGTCACGATTACCGCGGACACGTCCACAAGCACAGCCTACATGGAGCTGAGCAGCCTGAGATCTGAGGACACGGCCGTGTATTACTGTGCGAGAGG	IGHV1-138	IGHV1-198	False	F
IGHV3-28*01_S0096	IGHV3-28*01	1	0.996622	296	GAGGTGCAGCTGGTGGAGTCTGGGGGCGGCTTGGCAAAGCCTGGGGGGTCCCTGAGACTCTCCTGTGCAGCCTCTGGATTCACCTTCAGTAGCTACTGGATGCACTGGGTTCGCCAGGCACCAGGGAAGGGGCTGGAGTGGATCTCAGCTATTAATAGTGCTGGTAGTAGCACATACTATGCAGACTCCGTGAAGGGCAGATTCACCATCTCCAGAGAGAACGCCAAGAACACACTGTATCTTCAAATGGACAGCCTGAGAGCTGAGGACACGGCTGTCTATTACTGTGCGGGAGA	GAGGTGCAGCTGGTGGAGTCTGGGGGCGGCTTGGCAAAGCCTGGGGGGTCCCTGAGACTCTCCTGTGCAGCCTCTGGATTCACCTTCAGTAGCTACTGGATGCACTGGGTTCGCCAGGCACCAGGGAAGGGGCTGGAGTGGATCTCAGCTATTAATAGTGCTGGTAGTAGCACATACTATGCAGACTCCGTGAAGGGCAGATTCACCATCTCCAGAGAGAACGCCAAGAACACACTGTATCTTCAAATGGACAGCCTGAGAGCTGAGGACACGGCTCTCTATTACTGTGCGGGAGA	IGHV3-28	IGHV3-28	False	F
IGHV3-187*02_S8458	IGHV3-16*01	1	0.996689	302	GAGGTGCAGCTGGTGGAGTCTGGGGGAGGCTTGGTCCAGCCTGGGGGATCCCTGAGACTCTCCTGTGCAGCCTCTGGATTCACCTTCAGTAACTACTGGATGAACTGGGTCCGCCAGGCTCCAGGGAAGGGGCTGGAGTGGGTTGGATTTATTAAAAACAAAGCCGATGGTGGAACAGCAGCATACGCCGAATCTGTGAAAGGCAGATTCACTATCTCAAGAGATGATTCAAAGAACACACTGTACCTGCAAATGAGCAGCCTGAAAACCGAGGACACGGCCGTGTATTACTGTACTAGAGA	GAGGTGCAGCTGGTGGAGTCTGGGGGAGGCTTGGTCCAGCCTGGGGGATCCCTGAGACTCTCCTGTGCAGCCTCTGGATTCACCTTCAGTAACTACTGGATGAACTGGGTCCGCCAGGCTCCAGGGAAGGGGCTGGAGTGGGTTGGATTTATTAAAAACAAAGCCGATGGTGGAACAGCAGCATACGCCGAATCTGTGAAAGGCAGATTCACTATCTCAAGAGATGATTCAAAGAACACACTGTACCTGCAAATGAACAGCCTGAAAACCGAGGACACGGCCGTGTATTACTGTACTAGAGA	IGHV3-187	IGHV3-16	False	F
IGHV3-187*02_S6102	IGHV3-16*01	1	0.996689	302	GAGGTGCAGCTGGTGGAGTCTGGGGGAGGCTTGGTCCAGCCTGGGGGATCCCTGAGACTCTCCTGTGCAGCCTCTGGATTCACCTTCAGTAACTACTGGATGAACTGGGTCCGCCAGGCTCCAGGGAAGGGGCTGGAGTGGGTTGGATTTATTAAAAACAAAGCCGATGGTGGAACAGCAGCATACGCCGAATCTGTGAAAGGCAGATTCACTATCTCAAGAGATGATTCAAAGAACACACTGTACCTGCAAATGAACAGCCTGAAAACCGAGGACACGGCCGTGTATTACTGTACTAGGGA	GAGGTGCAGCTGGTGGAGTCTGGGGGAGGCTTGGTCCAGCCTGGGGGATCCCTGAGACTCTCCTGTGCAGCCTCTGGATTCACCTTCAGTAACTACTGGATGAACTGGGTCCGCCAGGCTCCAGGGAAGGGGCTGGAGTGGGTTGGATTTATTAAAAACAAAGCCGATGGTGGAACAGCAGCATACGCCGAATCTGTGAAAGGCAGATTCACTATCTCAAGAGATGATTCAAAGAACACACTGTACCTGCAAATGAACAGCCTGAAAACCGAGGACACGGCCGTGTATTACTGTACTAGAGA	IGHV3-187	IGHV3-16	False	F
IGHV3-NL_6*02_S7808	IGHV3-37*01	1	0.996622	296	GAGGTGCAGCTGGTGGAGTCTGGGGGAGGCTTGGTCCAGCCTGGCGGGTCCCTGAGACTCTCCTGTGTAGCCTCTGGATTCACCTTCAGTGACTACTGCATGGACTGGGTCCGCCAGGCTTCAGGGAAGGGGCTGGAGTGGGTCTCAAGTATTAGTGGTAGCAGTAGTAACACATACTACCCAGACTCTGTCAAGGGCCGATTCACCATCTCCAGAGACAACGCCAAGAACACGCTGTATCTGCAAATGAACAGCCTGAGAGCTGAGGACACGGCTGTCTATTACTGTGCGAGAGA	GAGGTGCAGCTGGTGGAGTCTGGGGGAGGCTTGGTCCAGCCTGGCGGGTCCCTGAGACTCTCCTGTGTAGCCTCTGGATTCACCTTCAGTGACTACTGCATGGACTGGGTCCGCCAGGCTTCAGGGAAGGGGCTGGAGTGGGTCTCAAGTATTAGTGGTAGCAGTAGTAACACATACTACCCAGACTCTGTCAAGGGCCGATTCACCATCTCCAGAGACAACGCCAAGAACACGCTGTATCTGCAAATGAACAGCCTGAGAGCCGAGGACACGGCTGTCTATTACTGTGCGAGAGA	IGHV3-NL_6	IGHV3-37	False	F
IGHV5-15*01_S8725	IGHV5-20*02	1	0.996622	296	GAGGTGCAGCTGGTGCAGTCTGGAGCAGAGGTGAAAAGGCCCGGGGAGTCTCTGAAGATCTCCTGTAAGACTTCTGGATACAGCTTTACCAGCTACTGGATCAGCTGGGTGCGCCAGATGCCCGGAAAAGGCCTGGAGTGGATGGGGGCGATTGATCCTAGTGATTCTGATACCAGATACAGCCCGTCCTTCCAAGGCCAGGTCACCATCTCAGCCGACAAGTCCATCAGCACCACCTACCTGCAGTGGAGCAGCCTGAAGGCCTCGGACACCGCCACGTATTACTGCGCGAAAGA	GAGGTGCAGCTGGTGCAGTCTGGAGCAGAGGTGAAAAGGCCCGGGGAGTCTCTGAAGATCTCCTGTAAGACTTCTGGATACAGCTTTACCAGCTACTGGATCAGCTGGGTGCGCCAGATGCCCGGAAAAGGCCTGGAGTGGATGGGGGCGATTGATCCTAGTGATTCTGATACCAGATACAGCCCGTCCTTCCAAGGCCAGGTCACCATCTCAGCCGACAAGTCCATCAGCACCGCCTACCTGCAGTGGAGCAGCCTGAAGGCCTCGGACACCGCCACGTATTACTGCGCGAAAGA	IGHV5-15	IGHV5-20	False	F
IGHV5-15*01_S9061	IGHV5-20*01	1	0.996622	296	GAGGTGCAGCTGGTGCAGTCTGGAGCAGAGGTGAAAAGGCCCGGGGAGTCTCTGAAGATCTCCTGTAAGACTTCTGGATACAGCTTTACCAGCTACTGGATCAGCTGGGTGCGCCAGATGCCCGGGAAAGGCCTGGAGTGGATGGGGGCGATTGATCCTAGTGATTCTGATACCAGATACAACCCGTCCTTCCAAGGCCAGGTCACCATCTCAGCCGACAAGTCCATCAGCACCGCCTACCTGCAGTGGAGCAGGCTGAAGGCCTCGGACACCGCCACGTATTACTGTGCGAAAGA	GAGGTGCAGCTGGTGCAGTCTGGAGCAGAGGTGAAAAGGCCCGGGGAGTCTCTGAAGATCTCCTGTAAGACTTCTGGATACAGCTTTACCAGCTACTGGATCAGCTGGGTGCGCCAGATGCCCGGAAAAGGCCTGGAGTGGATGGGGGCGATTGATCCTAGTGATTCTGATACCAGATACAACCCGTCCTTCCAAGGCCAGGTCACCATCTCAGCCGACAAGTCCATCAGCACCGCCTACCTGCAGTGGAGCAGGCTGAAGGCCTCGGACACCGCCACGTATTACTGTGCGAAAGA	IGHV5-15	IGHV5-20	False	F
IGHV5-157*01	IGHV5-43*01	1	0.996622	296	GAGGTGCAGCTGGTGCAGTCTGGAGCAGAGGTGAAAAGGCCCGGGGAGTCTCTGAGGATCTCCTGTAAGACTTCTGGATACAGCTTTACCAGCAGCTGGATCAGCTGGGTGCGCCAGATGCCCGGGAAAGGCCTGGAGTGGATGGGGAGCATCTATCCTGGTGATTCTGATACCAGATACAACCCGTCCTTCCAAGGCCACGTCACTATCTCAGCCGACAAGTCCATCAGCACCACCTACCTGCAGTGGAGCAGCCTGAAGGCCTCGGACACCGCCACGTATTACTGTGCGAAAGT	GAGGTGCAGCTGGTGCAGTCTGGAGCAGAGGTGAAAAGGCCCGGGGAATCTCTGAGGATCTCCTGTAAGACTTCTGGATACAGCTTTACCAGCAGCTGGATCAGCTGGGTGCGCCAGATGCCCGGGAAAGGCCTGGAGTGGATGGGGAGCATCTATCCTGGTGATTCTGATACCAGATACAACCCGTCCTTCCAAGGCCACGTCACTATCTCAGCCGACAAGTCCATCAGCACCACCTACCTGCAGTGGAGCAGCCTGAAGGCCTCGGACACCGCCACGTATTACTGTGCGAAAGT	IGHV5-157	IGHV5-43	False	F
IGHV4-117*01_S6852	IGHV4-160*01	1	0.996622	296	CAGGTGCAGCTGCAGGAGTCGGGCCCAGGACTGGTGAAGCCTTCGGAGACCCTGTCCCTCACCTGCGCTGTCTCTGGTGGCTCCATCAGCAGTAACTACTGGAGCTGGATCCGCCAGCCCCCAGGGAAGGGACTGGAGTGGATTGGACGTATCTATGGTAGTGGTGGGAGCACCGACTACAACCCCTCCCTCAAGAGTCGAGTCACCATTTCAACAGACACGTCCAAGAACCAGTTCTCCCTGAAGCTGAGCTCTGTGACCGCCGCGGACACGGCCGTGTATTACTGTGCGAGAGA	CAGGTGCAGCTGCAGGAGTCGGGCCCAGGACTGGTGAAGCCTTCGGAGACCCTGTCCCTCACCTGCGCTGTCTCTGGTGGCTCCATCAGCAGTAACTACTGGAGCTGGATCCGCCAGCCCCCAGGGAAGGGGCTGGAGTGGATTGGACGTATCTATGGTAGTGGTGGGAGCACCGACTACAACCCCTCCCTCAAGAGTCGAGTCACCATTTCAACAGACACGTCCAAGAACCAGTTCTCCCTGAAGCTGAGCTCTGTGACCGCCGCGGACACGGCCGTGTATTACTGTGCGAGAGA	IGHV4-117	IGHV4-160	False	F
IGHV4-117*01_S8404	IGHV4-173*01	1	0.996622	296	CAGCTGCAGCTGCAGGAGTCGGGCCCAGGACTGGTGAAGCCTTTGGAGACCCTGTCCCTCACCTGCGCTGTCTCTGGTGGCTCCATCAGCAGTAACTACTGGAGCTGGATCCGCCAGCCCCCAGGGAAGGGACTGGAGTGGATTGGACGTATCTCTGGTAGTGGTGGGAGCACCGACTACAACCCCTCCCTCAAGAGTCGAGTCACCATTTCAACAGACACGTCCAAGAACCAGTTCTCCCTGAAGCTGAGCTCTGTGACCGCCGCGGACACGGCCGTGTATTACTGTGCGAGAGA	CAGCTGCAGCTGCAGGAGTCGGGCCCAGGACTGGTGAAGCCTTCGGAGACCCTGTCCCTCACCTGCGCTGTCTCTGGTGGCTCCATCAGCAGTAACTACTGGAGCTGGATCCGCCAGCCCCCAGGGAAGGGACTGGAGTGGATTGGACGTATCTCTGGTAGTGGTGGGAGCACCGACTACAACCCCTCCCTCAAGAGTCGAGTCACCATTTCAACAGACACGTCCAAGAACCAGTTCTCCCTGAAGCTGAGCTCTGTGACCGCCGCGGACACGGCCGTGTATTACTGTGCGAGAGA	IGHV4-117	IGHV4-173	False	F
IGHV4-144*01	IGHV4-73*01	1	0.996656	299	CAGGTGAAGCTGCAGCAGTGGGGCGAAGGACTGGTGAAGCCTTCGGAGACCCTGTCCCTCACCTGCGCTGTCTATGGTGGCTCCATCAGCGGTTACTACTACTGGAGCTGGATCCGCCAGCCCCCAGGGAAGGGACTGGAGTGGATTGGGTATATCTATGGTAATAGTGCGAGCACCAACTACAACCCCTCCCTCAAGAATCGAGTCACCATTTCAAAAGACACGTCCAAGAACCAGTTCTCCCTGAAGCTGAGCTCTGTGACCGCCGCGGACACGGCCGTGTATTACTGTGCGAGAGA	CAGGTGAAGCTGCAGCAGTGGGGCGAAGGACTGGTGAAGCCTTCGGAGACCCTGTCCCTCACCTGCGCTGTCTATGGTGGCTCCATCAGCGGTTACTACTACTGGAGCTGGATCCGCCAGCCCCCAGGGAAGGGGCTGGAGTGGATTGGGTATATCTATGGTAATAGTGCGAGCACCAACTACAACCCCTCCCTCAAGAATCGAGTCACCATTTCAAAAGACACGTCCAAGAACCAGTTCTCCCTGAAGCTGAGCTCTGTGACCGCCGCGGACACGGCCGTGTATTACTGTGCGAGAGA	IGHV4-144	IGHV4-73	False	F
IGHV1-138*01_S8042	IGHV1-198*02	1	0.996622	296	CAGGTCCAGCTGGTGCAGTCCGGGGCTGAGGTGAAGAAGCCTGGGGCCTCAGTGAAGGTTTCCTGCAAGGCTTCTGGATTCACCTTCGGCAGCTATGCTATCAACTGGGTGCGACAGGCCCCTGGACAAGGGCTTGAGTGGATGGGAGTGATCATCCCTCTTGTTGGTATAACAAACTACGCAGAGAAGTTCCAGGGCAGAGTCACGATTACCGCGGACACGTCCACAAGCACAGCCTACATGGAGCTGAGCAGCCTGAGATCTGAGGACACGGCCGTGTATTACTGTGCGAGAGG	CAGGTCCAGCTGGTGCAGTCCGGGGCTGAGGTGAAGAAGCCTGGGGCCTCAGTGAAGGTTTCCTGCAAGGCTTCTGGATTCACCTTCGGCAGCTATGCTATCAGCTGGGTGCGACAGGCCCCTGGACAAGGGCTTGAGTGGATGGGAGTGATCATCCCTCTTGTTGGTATAACAAACTACGCAGAGAAGTTCCAGGGCAGAGTCACGATTACCGCGGACACGTCCACAAGCACAGCCTACATGGAGCTGAGCAGCCTGAGATCTGAGGACACGGCCGTGTATTACTGTGCGAGAGG	IGHV1-138	IGHV1-198	False	F
IGHV5-157*01_S6479	IGHV5-43*01	1	0.996622	296	GAGGTGCAGCTGGTGCAGTCTGGAGCAGAGGTGAAAAGGCCCGGGGAATCTCTGAGGATCTCCTGTAAGACTTCTGGATACAGCTTTACCGGCAGCTGGATCAGCTGGGTGCGCCAGATGCCCGGGAAAGGCCTGGAGTGGATGGGGAGCATCTATCCTGGTGATTCTGATACCAGATACAACCCGTCCTTCCAAGGCCACGTCACTATCTCAGCCGACAAGTCCATCAGCACCACCTACCTGCAGTGGAGCAGCCTGAAGGCCTCGGACACCGCCACGTATTACTGTGCGAAAGT	GAGGTGCAGCTGGTGCAGTCTGGAGCAGAGGTGAAAAGGCCCGGGGAATCTCTGAGGATCTCCTGTAAGACTTCTGGATACAGCTTTACCAGCAGCTGGATCAGCTGGGTGCGCCAGATGCCCGGGAAAGGCCTGGAGTGGATGGGGAGCATCTATCCTGGTGATTCTGATACCAGATACAACCCGTCCTTCCAAGGCCACGTCACTATCTCAGCCGACAAGTCCATCAGCACCACCTACCTGCAGTGGAGCAGCCTGAAGGCCTCGGACACCGCCACGTATTACTGTGCGAAAGT	IGHV5-157	IGHV5-43	False	F
IGHV3-73*01_S3636	IGHV3-100*02	1	0.996622	296	GACGTGCAGCTGGTGGAGTCTGGGGGAGGCTTGGTAAAGCCTGGGGGGTCCCTGAGACTCTCTTGTGTAGCCTCTGGGTTCACCTTCAGTAGCTACGAAATGCACTGGGTCCGCCAGGCTCCAGGAAAGGGTCTGGAGTGGGTCTCAGTTATTAGTGAAAGTGGTGGTACCACATACTACGCAGACTCTGTGAAGGGCCGATTCACCATCTCCAGAGACAACGCCAAGAACTCACTGTTTCTGCAAATGAACAGCCTGAGAGCCGAGGACACGGCCGTGTATTACTGTACTAGAGA	GACGTGCAGCTGGTGGAGTCTGGGGGAGGCTTGGTAAAGCCTGGGGGGTCCCTGAGACTCTCTTGTGTAGCCTCTGGGTTCACCTTCAGTAGCTACGAAATGCACTGGGTCCGCCAGGCTCCAGGAAAGGGTCTGGAGTGGGTCTCAGTTATTAGTGAAAGTGGTGGTACCACATACTACGCAGACTCCGTGAAGGGCCGATTCACCATCTCCAGAGACAACGCCAAGAACTCACTGTTTCTGCAAATGAACAGCCTGAGAGCCGAGGACACGGCCGTGTATTACTGTACTAGAGA	IGHV3-73	IGHV3-100	False	F
IGHV4-NL_25*01_S2780	IGHV4-76*01	1	0.996656	299	CAGGTGCAGCTGCAGGAGTCGGGCCCAGGACTGGTGAAGCCTTCAGAGACCCTGTCCCTCACCTGCGCTGTCTCTGGAGGCTCTATCAGCGGTGGTTATGACTGGAGCTGGATCCGCCAGCCCCCAGGGAAGGGGCTGGAGTGGATTGGGTATATCTATGGTAGTAGTGGGAGCACCAACTACAACCCGTCCCTCAAGAATCGAGTCACCATTTCAAAAGACACGTCCAAGAACCAGTTCTCCCTGAAGCTGAGCTCTGTGACCGCCGCGGACACGGCCGTGTATTACTGTGCGAGAGA	CAGGTGCAGCTGCAGGAGTCGGGCCCAGGACTGGTGAAGCCTTCAGAGACCCTGTCCCTCACCTGCGCTGTCTCTGGAGGCTCTATCAGCGGTGGTTATGACTGGAGCTGGATCCGCCAGCCCCCAGGGAAGGGGCTGGAGTGGATTGGGTATATCTATGGTAGTAGTGGGAGCACCAACTACAACCCGTCCCTCAAGAATCGAGTCACCATTTCAAAAGACACGTCCAAGAACCAGTTCTCCCTGAAGCTGAGCTCTGTGACCGCCGCGGACACGGCCGTGTATTACTGTGCGAGACA	IGHV4-NL_25	IGHV4-76	False	F
IGHV3-NL_13*01_S2791	IGHV3-32*02	1	0.996587	293	GAGGTGCAGCTGGTGGAGTCTGGGGGAGGCTTGGTCCAGCCTGGGGGGTCCCTGAGACTCTCCTGTGCAGCCTCCGGATTCACCTCGGGTAACTCTGACTTGATCTGGATCCGCCAGGCTCCAGGGAAGGGTCTGGAGTGGGTCTCATACATTAGTAGTGGTGGTAGCATATACTACTCAGACTCTGTGAAGGGCCGATTCACCATCTCCAGAGACAACGCCAAGAACACGCTGTATCTGCAAATGAGCAGCCTGAGAGTGGAGGACACGGCCGTGTATTACTGTGCAAAAGA	GAGGTGCAGCTGGTGGAGTCTGGGGGAGGCTTGGTACAGCCTGGGGGGTCCCTGAGACTCTCCTGTGCAGCCTCCGGATTCACCTCGGGTAACTCTGACTTGATCTGGATCCGCCAGGCTCCAGGGAAGGGTCTGGAGTGGGTCTCATACATTAGTAGTGGTGGTAGCATATACTACTCAGACTCTGTGAAGGGCCGATTCACCATCTCCAGAGACAACGCCAAGAACACGCTGTATCTGCAAATGAGCAGCCTGAGAGTGGAGGACACGGCCGTGTATTACTGTGCAAAAGA	IGHV3-NL_13	IGHV3-32	False	F
IGHV3-73*01_S6942	IGHV3-100*02	1	0.996622	296	GAGGTGCAGCTGGTGGAGTCTGGGGGAGGCTTGGTAAAGCCTGGGGGGTCCCTGAGACTCTCTTGTGTAGCCTCTGGGTTCACCTTCAGTAGCTACGAAATGCACTGGGTCCGCCAGGCTCCAGGAAAGGGTCTGGAGTGGGTCTCAGTTATTAGTGAAAGTGGTGGTACCACATACTACGCAGACTCCGTGAAGGGCCGATTCACCATCTCCAGAGACAACGCCAAGAACTCACTGTTTCTGCAAATGAACAGCCTGAGAGCCGAGGACACGGCCGTGTATTACTGTACTAGAGA	GACGTGCAGCTGGTGGAGTCTGGGGGAGGCTTGGTAAAGCCTGGGGGGTCCCTGAGACTCTCTTGTGTAGCCTCTGGGTTCACCTTCAGTAGCTACGAAATGCACTGGGTCCGCCAGGCTCCAGGAAAGGGTCTGGAGTGGGTCTCAGTTATTAGTGAAAGTGGTGGTACCACATACTACGCAGACTCCGTGAAGGGCCGATTCACCATCTCCAGAGACAACGCCAAGAACTCACTGTTTCTGCAAATGAACAGCCTGAGAGCCGAGGACACGGCCGTGTATTACTGTACTAGAGA	IGHV3-73	IGHV3-100	False	F
IGHV3-53*01_S8116	IGHV3-59*01	1	0.996622	296	GAGGTGCAGCTGGTGGAGTCTGGGGGCGGCTTGGCAAAGCCTGGGGGGTCCCTGAGACTCTCCTGCGCAGCCTCTGGATTCACCTTCAGTGACTACTACATGCACTGGGTCCGCCAGGCTTCAGGGAAGGGGCTGGAGTGGGTCTCACGTATTAGTAATGGTGGTGGTAGCACATGGTACGCTGACTCCGTGAAGGGCAGATTCACCATCTCCAGAGAGAACGCCAAGAACACACTGTATCTTCAAATGGACAGCCTGAGAGCTGAGGACACGGCTGTCTATTACTGTGCGAGAGA	GAGGTGCAGCTGGTGGAGTCTGGGGGCGGCTTGGCAAAGCCTGGGGGGTCCCTGAGACTCTCCTGCGCAGCCTCTGGATTCACCTTCAGTGACTACTACATGCACTGGGTCCGCCAGGCTTCAGGGAAGGGGCTGGAGTGGGTCTCACGTATTAGTAATGGTGGTGGTAGCACATGGTACGCAGACTCCGTGAAGGGCAGATTCACCATCTCCAGAGAGAACGCCAAGAACACACTGTATCTTCAAATGGACAGCCTGAGAGCTGAGGACACGGCTGTCTATTACTGTGCGAGAGA	IGHV3-53	IGHV3-59	False	F
IGHV3-122*01_S2730	IGHV3-178*01	1	0.996622	296	GAGGTGCAGCTGGTGGAGTCTGGGGGCGGCTTGGCAAAGCCTGGGGGGTCCCTGAGACTCTCCTGCGCAGCCTCCGGATTCACCTTCAGTGACTACTACATGGACTGGGTCCGCCAGGCTCCAGGGAAGGGGCTGGAGTGGGTCTCACGTATTAGTAATGGTGGTGGTAGCACATGGTACGCAGACTCCGTGAAGGGCAGATTCACCATCTCCAGAGAGAACGCCAAGAATACACTGTATCTTCAAATGAACAGCCTGAGAGCTGAGGACACGGCTGTCTATTACTGTGCGAGAGA	GAGGTGCAGCTGGTGGAGTCTGGGGGCGGCTTGGCAAAGCCTGGGGGGTCCCTGAGACTCTCCTGCGCAGCCTCCGGATTCACCTTCAGTGACTACTACATGGACTGGGTCCGCCAGGCTCCAGGGAAGGGGCTGGAGTGGGTCTCACGTATTAGTAATGGTGGTGGTAGCACATGGTACGCAGACTCCGTGAAGGGCAGATTCACCATCTCCAGAGAGAACGCCAAGAACACACTGTATCTTCAAATGAACAGCCTGAGAGCTGAGGACACGGCTGTCTATTACTGTGCGAGAGA	IGHV3-122	IGHV3-178	False	F
IGHV4-67*02_S8878	IGHV4-93*01	1	0.996656	299	CAGGTGCAGCTGCAGGAGTCGGGCCCAGCAGTGGTGAAGCCTTCGGAGACCCTGTCCCTCACCTGCGCTGTCTCTGGTGGCTCCATCAGCAGTAGTAACTGGTGGAGCTGGATCCGCCAGTCCCCAGGGAAGGGGCTGGAATGGATTGGGGGTATCTATGGTAGTGGTGGGAGCACCGAATACAACCCCTCCCTCAAGAGTCGAGTCACCATTTCAAAAGACACGTCCAAGAACCAGTTCTCCCTGAAGCTGAGCTCTGTGACCGCCGCGGACACGGCCGTGTATTACTGTGCGAGAGA	CAGGTGCAGCTGCAGGAGTCGGGCCCAGCAGTGGTGAAGCCTTCGGAGACCCTGTCCCTCACCTGCGCTGTCTCTGGTGGCTCCATCAGCAGTAGTAACTGGTGGAGCTGGATCCGCCAGTCCCCAGGGAAGGGGCTGGAATGGATTGGGGGTATCTATGGTAGTGGTGGGAGCACCGAATACAACCCCTCCCTCAAGAGTCGAGTCACCATTTCAAAAGACACGTCCAAGAACCAGTTCTCCCTGAAGCTGAGCTCTGTGACCGCCGCGGACACCGCCGTGTATTACTGTGCGAGAGA	IGHV4-67	IGHV4-93	False	F
IGHV4-67*02_S8671	IGHV4-93*01	1	0.996656	299	CAGGTGCAGCTGCAGGAGTCGGGCCCAGCAGTGGTGAAGCCTTCGGAGACCCTGTCCCTCACCTGCGCTGTCTCTGGTGGCTCCATCAGCAGTAGTAACTGGTGGAGCTGGATCCGCCAGTCCCCAGGGAAGGGGCTGGAATGGATTGGGGGTATCTATGGTAGTGGTGGGAGCACCGAATACAACCCCTCCCTCAAGAGTCGAGTCACCATTTCAAGAGACACGTCCAAGAACCAGTTCTCCCTGAAGCTGAGCTCTGTGACCGCCGCGGACACCGCCGTGTATTACTGTGCGAGAGA	CAGGTGCAGCTGCAGGAGTCGGGCCCAGCAGTGGTGAAGCCTTCGGAGACCCTGTCCCTCACCTGCGCTGTCTCTGGTGGCTCCATCAGCAGTAGTAACTGGTGGAGCTGGATCCGCCAGTCCCCAGGGAAGGGGCTGGAATGGATTGGGGGTATCTATGGTAGTGGTGGGAGCACCGAATACAACCCCTCCCTCAAGAGTCGAGTCACCATTTCAAAAGACACGTCCAAGAACCAGTTCTCCCTGAAGCTGAGCTCTGTGACCGCCGCGGACACCGCCGTGTATTACTGTGCGAGAGA	IGHV4-67	IGHV4-93	False	F
IGHV4-67*02_S8103	IGHV4-93*01	1	0.996656	299	CAGGTGCAGCTGCAGGAGTCGGGCCCAGCAGTGGTGAAGCCTTCGGAGACCCTGTCCCTCACCTGCGCTGTCTCTGGTGGCTCCATCAGCAGTAGTAACTGGTGGAGCTGGATCCGCCAGTCCCCAGGGAAGGGGCTGGAATGGATTGGGGGTATCTATGGTAGTGGTGGGAGCACCGAATACAACCCCTCCCTCAAGAGTCGAGTCACCATTTCAACAGACACGTCCAAGAACCAGTTCTCCCTGAAGCTGAGCTCTGTGACCGCCGCGGACACCGCCGTGTATTACTGTGCGAGAGA	CAGGTGCAGCTGCAGGAGTCGGGCCCAGCAGTGGTGAAGCCTTCGGAGACCCTGTCCCTCACCTGCGCTGTCTCTGGTGGCTCCATCAGCAGTAGTAACTGGTGGAGCTGGATCCGCCAGTCCCCAGGGAAGGGGCTGGAATGGATTGGGGGTATCTATGGTAGTGGTGGGAGCACCGAATACAACCCCTCCCTCAAGAGTCGAGTCACCATTTCAAAAGACACGTCCAAGAACCAGTTCTCCCTGAAGCTGAGCTCTGTGACCGCCGCGGACACCGCCGTGTATTACTGTGCGAGAGA	IGHV4-67	IGHV4-93	False	F
IGHV4-NL_36*01_S6973	IGHV4-165*02	1	0.996622	296	CAGGTGCAGCTGCAGGAGTCGGGCCCAGGACTGGTGAAGCCTTCGGAGACCCTGTCCCTCACCTGCGCTGTCTCTGGTGGCTCCATCAGCGGTTACTACTGGAACTGGATCCGCCAACCCCCAGGGAAGGGGCTGGAGTGGATTGGGTATATCGGTGGTAGTAGTGGGAGCACCTACTACAACTCCTCCCTCAAGAGTCGAGTCACCATTTCAACGGACACGTCCAAGAACCAGTTCTCCCTGAAGCTGAGCTCTGTGACCGCCGCGGACACGGCCGTGTATTACTGTGCGAGAAA	CAGGTGCAGCTGCAGGAGTCGGGCCCAGGACTGGTGAAGCCTTCGGAGACCCTGTCCCTCACCTGCGCTGTCTCTGGTGGCTCCATCAGCGGTTACTACTGGAACTGGATCCGCCAACCCCCAGGGAAGGGGCTGGAGTGGATTGGGTATATCGGTGGTAGTAGTGGGAGCACCTACTACAACCCCTCCCTCAAGAGTCGAGTCACCATTTCAACGGACACGTCCAAGAACCAGTTCTCCCTGAAGCTGAGCTCTGTGACCGCCGCGGACACGGCCGTGTATTACTGTGCGAGAAA	IGHV4-NL_36	IGHV4-165	False	F
IGHV3-103*01_S2756	IGHV3S4*01	1	0.996622	296	GAGGTGCAGCTAGTGGAGTCTGGGGGAGGCTTGGTCCAGCCTGGAGGGTCCCTGAGACTCTCCTGTGCAGCCTCTGGATTCACCTTCAGTAGTTACGACATGAGCTGGGTCCGCCAGGCTCTGGGAAAGGGACTGGAGTGGGTCTCATCCATTAGTAACACTGGTAAAACCATATACTACGCTGACTCCGTGAAGGGCCGATTCACCATCTCCAGAGACAACGCCAAGAACTCGCTGTCTCTGCAAATGAACAGCCTGAAAACCGAGGACACGGCCGTGTATTACTGTACTAGGGA	GAGGTGCAGCTAGTGGAGTCTGGGGGAGGCTTGGTCCAGCCTGGGGGGTCCCTGAGACTCTCCTGTGCAGCCTCTGGATTCACCTTCAGTAGTTACGACATGAGCTGGGTCCGCCAGGCTCTGGGAAAGGGACTGGAGTGGGTCTCATCCATTAGTAACACTGGTAAAACCATATACTACGCTGACTCCGTGAAGGGCCGATTCACCATCTCCAGAGACAACGCCAAGAACTCGCTGTCTCTGCAAATGAACAGCCTGAAAACCGAGGACACGGCCGTGTATTACTGTACTAGGGA	IGHV3-103	IGHV3S4	False	F
IGHV3-NL_17*01_S4736	IGHV3-30*02	1	0.996689	302	GAGGTGCAGCTGGTGGAGTCTGGGGCAGGCTTGGTCCAGCCTGGCGGGTCCCTGAGACTCTCCTGTGCAGCCTCTGGATTCACCTTCAGTAACTCCTGGATGAGCTGGGTCCGCCAGGCTCCAGGGAAGGGGCTAGAGTGGGTTGCCCGTATTAAAAGGAAAGCTGACGGTGAGACAGCAGATTACGCCGCATCTGTGAAAGGCAGATTCACCATCTCAAGAGACGATTCAAAGAACACACTGTACCTGCAAATGAACAGCCTGAAAACCGAGGACACGGCCGTGTATTACTGCACCACAGA	GAGGTGCAGCTGGTGGAGTCTGGGGCAGGCTTGGTCCAGCCTGGCGGGTCCCTGAGACTCTCCTGTGCAGCCTCTGGATTCACCTTCAGTAACTCCTGGATGAGCTGGGTCCGCCAGGCTCCAGGCAAGGGGCTAGAGTGGGTTGCCCGTATTAAAAGGAAAGCTGACGGTGAGACAGCAGATTACGCCGCATCTGTGAAAGGCAGATTCACCATCTCAAGAGACGATTCAAAGAACACACTGTACCTGCAAATGAACAGCCTGAAAACCGAGGACACGGCCGTGTATTACTGCACCACAGA	IGHV3-NL_17	IGHV3-30	False	F
IGHV2-69*02	IGHV2-95*01	1	0.996678	301	CAGGTCACCTTGAAGGAGTCTGGTCCTGCGCTCGTGAAACCCACACAGACCCTCACGCTGACCTGCACCTTCTCTGGGTTCTCAATCAGCACTACTGGAACAGGTGTGGGCTGGATCCGTCAGCCCCCAGGGAAGGCCCTGGAATGGCTTGCAAGCATTTATTGGAATGATAGTAAATACTACAGCACATCGCTGAAGAGCAGGCTCACCATCTCCAAGGACACCTCCAAAAACCAGGTGGTTCTGACAATGACCAACATGGACCCTGTGGACACAGCCACATATTACTGTGCACGGGTAC	CAGGTCACCTTGAAGGAGTCTGGTCCTGCGCTCGTGAAACCCACACAGACCCTCACGCTGACCTGCACCTTCTCTGGGTTCTCAATCAGCACTACTGGAACAGGTGTGGGCTGGATCCGTCAGCCCCCAGGGAAGGCCCTGGAATGGCTTGCAAGCATTTATTGGAATGATAGTAAATACTACAGCACATCGCTGAAGAGCAGGCTCACCATCTCCAAGGACACCTCCAAAAACCAGGTGGTTCTAACAATGACCAACATGGACCCTGTGGACACAGCCACATATTACTGTGCACGGGTAC	IGHV2-69	IGHV2-95	False	F
IGHV3-100*01_S4375	IGHV3-132*01	1	0.996587	293	GTGGAGCAGCTGGTGGAGTCTGGGGGAGGCTTGGTACAGCCTGGGGCGTCCCTGAGACTCTCCTGTGCAGCCTCTGAATTCACCTTCAGTAGCTATGACATGCACTGGGTTCGCCAGGCTCCAGGGAAGGGTCTGGAGTGGGTATCAGCTATTAGCATTGGCGGTGGCACATACTACCCAGACTCTGTGAAGGGTCGATTCACCATCTCCAGAGACAATGCCAAGAACTCCTTGTATCTTCAAATGAACAGCCTGAGAGCTGAGGACACTGCTGTGTATTATTGTGCAAGAGA	GTGGAGCAGCTGGTGGAGTCTGGGGGAGGCTTGGTACAGCCTGGGGCGTCCCTGAGACTCTCCTGTGCAGCCTCTGAATTCACCTTCAGTAGCTATGACATGCACTGGGTTCGCCAGGCTCCAGGGAAGGGTCTGGAGTGGGTATCAGGTATTAGCATTGGCGGTGGCACATACTACCCAGACTCTGTGAAGGGTCGATTCACCATCTCCAGAGACAATGCCAAGAACTCCTTGTATCTTCAAATGAACAGCCTGAGAGCTGAGGACACTGCTGTGTATTATTGTGCAAGAGA	IGHV3-100	IGHV3-132	False	F
IGHV3-100*01_S4375	IGHV3-132*02	1	0.996587	293	GTGGAGCAGCTGGTGGAGTCTGGGGGAGGCTTGGTACAGCCTGGGGCGTCCCTGAGACTCTCCTGTGCAGCCTCTGAATTCACCTTCAGTAGCTATGACATGCACTGGGTTCGCCAGGCTCCAGGGAAGGGTCTGGAGTGGGTATCAGCTATTAGCATTGGCGGTGGCACATACTACCCAGACTCTGTGAAGGGTCGATTCACCATCTCCAGAGACAATGCCAAGAACTCCTTGTATCTTCAAATGAACAGCCTGAGAGCTGAGGACACTGCTGTGTATTATTGTGCAAGAGA	GTGGAGCAGCTGGTGGAGTCTGGGGGAGCCTTGGTACAGCCTGGGGCGTCCCTGAGACTCTCCTGTGCAGCCTCTGAATTCACCTTCAGTAGCTATGACATGCACTGGGTTCGCCAGGCTCCAGGGAAGGGTCTGGAGTGGGTATCAGCTATTAGCATTGGCGGTGGCACATACTACCCAGACTCTGTGAAGGGTCGATTCACCATCTCCAGAGACAATGCCAAGAACTCCTTGTATCTTCAAATGAACAGCCTGAGAGCTGAGGACACTGCTGTGTATTATTGTGCAAGAGA	IGHV3-100	IGHV3-132	False	F
IGHV3-73*02	IGHV3-100*01	1	0.996622	296	GAGGTGCAGCTGGTGGAGTCTGGGGGAGGCTTGGTAAAGCCTGGGGGGTCCCTGAGACTCTCTTGTGTAGCCTCTGGGTTCACCTTCAGTAGCTATGTTATGCACTGGGTCCGCCAGGCTCCAGGAAAGGGTCTGGAGTGGGTCTCAGTTATTAGTGAAAGTGGTGGTACCACATACTACGCAGACTCTGTGAAGGGCCGATTCACCATCTCCAGAGACAACGCCAAGAACTCACTGTTTCTGCAAATGAACAGCCTGAGAGCCGAGGACACGGCCGTGTATTACTGTACTAGAGA	GAGGTGCAGCTGGTGGAGTCTGGGGGAGGCTTGGTAAAGCCTGGGGGGTCCCTGAGACTCTCTTGTGTAGCCTCTGGGTTCACCTTCAGTAGCTATGTTATGCACTGGGTCCGCCAAGCTCCAGGAAAGGGTCTGGAGTGGGTCTCAGTTATTAGTGAAAGTGGTGGTACCACATACTACGCAGACTCTGTGAAGGGCCGATTCACCATCTCCAGAGACAACGCCAAGAACTCACTGTTTCTGCAAATGAACAGCCTGAGAGCCGAGGACACGGCCGTGTATTACTGTACTAGAGA	IGHV3-73	IGHV3-100	False	F
IGHV4-NL_21*01_S1118	IGHV4-127*01	1	0.996656	299	CAGGTGCAGCTGCAGGAGTCGGGCCCAGGACTGGTGAAGCCTTCGGAGACCCTGTCCCTCACCTGCGCTGTCTCTGGTTACTCCATCAGCAGTGGTTATGGCTGGAGCTGGATCCGCCAGCCCCCAGGGAAGGGGCTGGAGTGGATTGGGTATATCAGTGGTAGTAGTGGTAGCACCAACTACAACCCCTCCCTCAAGAGTCGAGTCACCATTTCAAAAGACACGTCCAAGAACCAGTTCTCCCTGAAGCTGAGCTCTGTGACCGCCGCGGACACGGCCGTGTATTACTGTGCGAGAGA	CAGGTGCAGCTGCAGGAGTCGGGCCCAGGACTGGTGAAGCCTTCGGAGACCCTGTCCCTCACCTGCGCTGTCTCTGGTTACTCCATCAGCAGTGGTTATGGCTGGAGCTGGATCCGCCAGCCCCCAGGGAAGGGGCTGGAGTGGATTGGGTATATCGGTGGTAGTAGTGGTAGCACCAACTACAACCCCTCCCTCAAGAGTCGAGTCACCATTTCAAAAGACACGTCCAAGAACCAGTTCTCCCTGAAGCTGAGCTCTGTGACCGCCGCGGACACGGCCGTGTATTACTGTGCGAGAGA	IGHV4-NL_21	IGHV4-127	False	F
IGHV4-67*01_S8901	IGHV4-93*02	1	0.996656	299	CAGGTGCAGCTGCAGGAGTCGGGCCCAGCAGTGGTGAAGCCTTCGGAGACCCTGTCCCTCACCTGCGCTGTCTCTGGTGGCTCCATCAGCAGTAGTTACTGGTGGAGCTGGATCCGCCAGTCCCCAGGGAAGGGGCTGGAATGGATTGGGGGTATCTATGGTAGTGGTGGGAGCACCGAATACAACCCCTCCCTCAAGAGTCGAGTCACCATTTCAATAGACACGTCCAAGAACCAGTTCTCCCTGAAGCTGAGCTCTGTGACCGCCGCGGACACCGCCGTGTATTACTGTGCGAGACA	CAGGTGCAGCTGCAGGAGTCGGGCCCAGCAGTGGTGAAGCCTTCGGAGACCCTGTCCCTCACCTGCGCTGTCTCTGGTGGCTCCATCAGCAGTAGTAACTGGTGGAGCTGGATCCGCCAGTCCCCAGGGAAGGGGCTGGAATGGATTGGGGGTATCTATGGTAGTGGTGGGAGCACCGAATACAACCCCTCCCTCAAGAGTCGAGTCACCATTTCAATAGACACGTCCAAGAACCAGTTCTCCCTGAAGCTGAGCTCTGTGACCGCCGCGGACACCGCCGTGTATTACTGTGCGAGACA	IGHV4-67	IGHV4-93	False	F
IGHV4-67*02_S6848	IGHV4-93*01	1	0.996656	299	CAGGTGCAGCTGCAGGAGTCGGGCCCAGCAGTGGTGAAGCCTTCGGAGACCCTGTCCCTCACCTGCGCTGTCTCTGGTGGCTCCATCAGCAGTAGTAACTGGTGGAGCTGGATCCGCCAGTCCCCAGGGAAGGGGCTGGAATGGATTGGGGGTATCTATGGTAGTGGTGGGAGCACCGAATACAACCCCTCCCTCAAGAGTCGAGTCACCATTTCAATAGACACGTCCAAGAACCAGTTCTCCCTGAAGCTGAGCTCTGTGACCGCCGCGGACACCGCCGTGTATTACTGTGCGAGAGA	CAGGTGCAGCTGCAGGAGTCGGGCCCAGCAGTGGTGAAGCCTTCGGAGACCCTGTCCCTCACCTGCGCTGTCTCTGGTGGCTCCATCAGCAGTAGTAACTGGTGGAGCTGGATCCGCCAGTCCCCAGGGAAGGGGCTGGAATGGATTGGGGGTATCTATGGTAGTGGTGGGAGCACCGAATACAACCCCTCCCTCAAGAGTCGAGTCACCATTTCAAAAGACACGTCCAAGAACCAGTTCTCCCTGAAGCTGAGCTCTGTGACCGCCGCGGACACCGCCGTGTATTACTGTGCGAGAGA	IGHV4-67	IGHV4-93	False	F
IGHV7-86*01	IGHV7-114*01	1	0.996622	296	CAGGTGCAGCTGGTGCAGTCTGGGGCTGAGGTGAAGCAGCCGGGGGCCTCAGTGAAGGTCTCCTGCAAGGCTTCTGGATACACCTTCACTAGCTATGGTATGAATTGGGTGCGACAGGCCCATGGACAACGGCTTGAGTGGATGGGATGGATCAACACCGACACTGGGAACCCAACATATGCCCAGGGCTTCAAAGAACGATTTACCTTCTCCATGGACACCTCTATCAGCACGGCATATCTGCAGATCAGCAGCCTAAAGGCTGAGGACACGGCCGTGTATTACTGTGCAAGACA	CAGGTGCAGCTGGTGCAGTCTGGGGCTGAGGTGAAGCAGCCGGGGGCCTCAGTGAAGGTCTCCTGCAAGGCTTCTGGTTACACCTTCACTAGCTATGGTATGAATTGGGTGCGACAGGCCCATGGACAACGGCTTGAGTGGATGGGATGGATCAACACCGACACTGGGAACCCAACATATGCCCAGGGCTTCAAAGAACGATTTACCTTCTCCATGGACACCTCTATCAGCACGGCATATCTGCAGATCAGCAGCCTAAAGGCTGAGGACACGGCCGTGTATTACTGTGCAAGACA	IGHV7-86	IGHV7-114	False	F
IGHV4-67*02_S6848	IGHV4-93*02	1	0.996656	299	CAGGTGCAGCTGCAGGAGTCGGGCCCAGCAGTGGTGAAGCCTTCGGAGACCCTGTCCCTCACCTGCGCTGTCTCTGGTGGCTCCATCAGCAGTAGTAACTGGTGGAGCTGGATCCGCCAGTCCCCAGGGAAGGGGCTGGAATGGATTGGGGGTATCTATGGTAGTGGTGGGAGCACCGAATACAACCCCTCCCTCAAGAGTCGAGTCACCATTTCAATAGACACGTCCAAGAACCAGTTCTCCCTGAAGCTGAGCTCTGTGACCGCCGCGGACACCGCCGTGTATTACTGTGCGAGAGA	CAGGTGCAGCTGCAGGAGTCGGGCCCAGCAGTGGTGAAGCCTTCGGAGACCCTGTCCCTCACCTGCGCTGTCTCTGGTGGCTCCATCAGCAGTAGTAACTGGTGGAGCTGGATCCGCCAGTCCCCAGGGAAGGGGCTGGAATGGATTGGGGGTATCTATGGTAGTGGTGGGAGCACCGAATACAACCCCTCCCTCAAGAGTCGAGTCACCATTTCAATAGACACGTCCAAGAACCAGTTCTCCCTGAAGCTGAGCTCTGTGACCGCCGCGGACACCGCCGTGTATTACTGTGCGAGACA	IGHV4-67	IGHV4-93	False	F
IGHV2-NL_1*01_S9725	IGHV2-152*01	1	0.996678	301	CAGGTCACCTTGAAGGAGTCTGGTCCTGCGCTCGTGAAACCCACACAGACCCTCACGCTGACCTGCACCTTCTCTGGGTTCTCACTCACCACTAGTGGAATGGGTGTGGGCTGGATCCGTCAGCCCCCAGGGAAGGCCCTGGAGTGGCTGGCACTCATTTATTGGGATGATGATAAGCGCTACAGCACATCTCTGAAGAGCAGGCTCACCATCTCCAAGGACACCTCCAAAAACCAGGTGGTTCTAACAATGACCAACATGGACCCTATGGACACAGCCACATATTACTGTGCACGGGGAC	CAGGTCACCTTGAAGGAGTCTGGTCCTGCGCTCGTGAAACCCACACAGACCCTCACGCTGACCTGCACCTTCTCTGGGTTCTCACTCACCACTAGTGGAATGGGTGTGGGCTGGATCCGTCAGCCCCCAGGGAAGGCCCTGGAGTGGCTGGCACTCATTTATTGGGATGATGATAAGCGCTACAGCACATCTCTGAAGAGCAGGCTCACCATCTCCAAGGACACCTCCAAAAACCAGGTGGTTCTAACAATGACCAACATGGACCCTATGGACACAGCCACATATTACTGTGCACGGGGAG	IGHV2-NL_1	IGHV2-152	False	F
IGHV3-88*01_S4297	IGHV3-116*02	1	0.996689	302	GAGGTGCGGCTGGTGGAGTCTGGGGGAGGCTTGGTCCAGCCTGGCGGGTCCCTGAGACTCTCCTGTGCAGCCTCTGGATTCACCTTCAGTGACCACTACATGAGCTGGGTCCGCCAGGCTCCAGGGAAGGGGCCGGAGTGGGTAGGTTTCATTAGAAACAAAGCTAATGGTGGGACAGCAGAATACGCCGCGTCTGTGAAAGGCAGATTCACCATCTCAAGAGATGATTCCAAAAGCATTGCCAGTCTGCAAATGAACAGCCTGAAAACCGAGGACACGGCCGTGTATTACTGTGCTAGAGA	GAGGTGCGGCTGGTGGAGTCTGGGGGAGGCTTGGTCCAGCCTGGCGGGTCCCTGAGACTCTCCTGTGCAGCCTCTGGATTCACCTTCAGTGACTACTACATGAGCTGGGTCCGCCAGGCTCCAGGGAAGGGGCCGGAGTGGGTAGGTTTCATTAGAAACAAAGCTAATGGTGGGACAGCAGAATACGCCGCGTCTGTGAAAGGCAGATTCACCATCTCAAGAGATGATTCCAAAAGCATTGCCAGTCTGCAAATGAACAGCCTGAAAACCGAGGACACGGCCGTGTATTACTGTGCTAGAGA	IGHV3-88	IGHV3-116	False	F
IGHV2-NL_1*01_S5779	IGHV2-174*01	1	0.996678	301	CAGGTCACCTTGAAGGAGTCTGGTCCTGCGCTGGTGAAACCCACACAGACCCTCACGCTGACCTGCACCTTCTCTGGGTTCTCACTCACCACTAGTGGTATGGGTGTGGGCTGGATCCGTCAGCCCCCAGGGAAGGCCCTGGAGTGGCTGGCACTCATTTATTGGGATGATGATAAGCGCTACAGCACATCTCTGAAGAGCAGGCTCACCATCTCCAAGGACACCTCCAAGAACCAGGTTGTCCTTACAATGACCAACATGGACCCTGTGGACACAGCCACATATTACTGTGCACGGGGAC	CAGGTCACCTTGAAGGAGTCTGGTCCTGCGCTGGTGAAACCCACACAGACCCTCACGCTGACCTGCACCTTCTCTGGGTTCTCACTCACCACTAGTGGTATGGGTGTGGGCTGGATCCGTCAGCCCCCAGGGAAGGCCCTGGAGTGGCTGGCACTCATTTATTGGGATGATGATAAGCGCTACAGCACATCTCTGAAGAGCAGGCTCACCATCTCCAAGGACACCTCCAAGAACCAGGTTGTCCTTACAATGACCAACATGGACCCTGTGGACACAGCCACATATTACTGTGCACGGGGAG	IGHV2-NL_1	IGHV2-174	False	F
IGHV3-88*01_S6871	IGHV3-116*02	1	0.996689	302	GAGGTGCAGCTGGTGGAGTCTGGGGGAGGCTTGGTCCAGCCTGGCGGGTCCCTGAGACTCTCCTGTGCAGCCTCTGGATTCACCTTCAGTGACTACTACATGAGCTGGGTCCGCCAGGCTCCAGGGAAGGGGCCGGAGTGGGTAGGTTTCATTAGAAACAAAGCTAATGGTGGGACAGCAGAATACGCCGCGTCTGTGAAAGGCAGATTCACCATCTCAAGAGATGATTCCAAAAGCATTGCCAGTCTGCAAATGAACAGCCTGAAAACCGAGGACACGGCCGTGTATTACTGTGCTAGAGA	GAGGTGCGGCTGGTGGAGTCTGGGGGAGGCTTGGTCCAGCCTGGCGGGTCCCTGAGACTCTCCTGTGCAGCCTCTGGATTCACCTTCAGTGACTACTACATGAGCTGGGTCCGCCAGGCTCCAGGGAAGGGGCCGGAGTGGGTAGGTTTCATTAGAAACAAAGCTAATGGTGGGACAGCAGAATACGCCGCGTCTGTGAAAGGCAGATTCACCATCTCAAGAGATGATTCCAAAAGCATTGCCAGTCTGCAAATGAACAGCCTGAAAACCGAGGACACGGCCGTGTATTACTGTGCTAGAGA	IGHV3-88	IGHV3-116	False	F
IGHV4-NL_21*01_S0142	IGHV4-127*01	1	0.996656	299	CAGGTGCAGCTGCAGGAGTCGGGCCCAGGACTGGTGAAGCCTTCGGAGACCCTGTCCCTCACCTGCGCTGTCTCTGGTTACTCCATCAGCAGTGGTTATGGCTGGAGCTGGATCCGCCAGCCCCCAGGGAAGGGGCTGGAGTGGATTGGGTATATCGGTGGTAGTAGTGGTAGCACCAACTACAACCCCTCCCTCAAGAGTCGAGTCACCATTTCAAAAGACACGTCCAAGAACCAGTTCTCCCTGAAGCTGAGCTCTGTGACCGCCGCGGACACCGCCGTGTATTACTGTGCGAGAGA	CAGGTGCAGCTGCAGGAGTCGGGCCCAGGACTGGTGAAGCCTTCGGAGACCCTGTCCCTCACCTGCGCTGTCTCTGGTTACTCCATCAGCAGTGGTTATGGCTGGAGCTGGATCCGCCAGCCCCCAGGGAAGGGGCTGGAGTGGATTGGGTATATCGGTGGTAGTAGTGGTAGCACCAACTACAACCCCTCCCTCAAGAGTCGAGTCACCATTTCAAAAGACACGTCCAAGAACCAGTTCTCCCTGAAGCTGAGCTCTGTGACCGCCGCGGACACGGCCGTGTATTACTGTGCGAGAGA	IGHV4-NL_21	IGHV4-127	False	F
IGHV7-86*01_S4789	IGHV7-114*01	1	0.996622	296	CAGGTACAGCTGGTGCAGTCTGGGGCTGAGGTGAAGCAGCCGGGGGCCTCAGTGAAGGTCTCCTGCAAGGCTTCTGGTTACACCTTCACTAGCTATGGTATGAATTGGGTGCGACAGGCCCATGGACAACGGCTTGAGTGGATGGGATGGATCAACACCGACACTGGGAACCCAACATATGCCCAGGGCTTCAAAGAACGATTTACCTTCTCCATGGACACCTCTATCAGCACGGCATATCTGCAGATCAGCAGCCTAAAGGCTGAGGACACGGCCGTGTATTACTGTGCAAGACA	CAGGTGCAGCTGGTGCAGTCTGGGGCTGAGGTGAAGCAGCCGGGGGCCTCAGTGAAGGTCTCCTGCAAGGCTTCTGGTTACACCTTCACTAGCTATGGTATGAATTGGGTGCGACAGGCCCATGGACAACGGCTTGAGTGGATGGGATGGATCAACACCGACACTGGGAACCCAACATATGCCCAGGGCTTCAAAGAACGATTTACCTTCTCCATGGACACCTCTATCAGCACGGCATATCTGCAGATCAGCAGCCTAAAGGCTGAGGACACGGCCGTGTATTACTGTGCAAGACA	IGHV7-86	IGHV7-114	False	F
IGHV4-150*01_S8038	IGHV4-81*01	1	0.996622	296	CAGCTGCAGCTGCAGGAGTCGGGCCCAGGACTGGTGAAGCCTTCGGAGACCCTGTCCCTCACCTGCGCTGTCTCTGGTGGCTCCATCAGCGGTTACTACTGGAGCTGGATCCGCCAGCCCCCAGGGAAGGGACTAGAGTGGATTGGGAATATTGATGGTAATATTGCGGGCACCAACTACAACCCCTCCCTCAAGAGTCGAGTCACCATTTCAAAAGACACGTCCAAGAATCAGTTCTCCCTGAAGCTGAGCTCTGTGACCGCCGCGGACACGGCCGTGTATTACTGTGCGAGAAA	CAGCTGCAGCTGCAGGAGTCGGGCCCAGGACTGGTGAAGCCTTCGGAGACCCTGTCCCTCACCTGCGCTGTCTCTGGTGGCTCCATCAGCGGTTACTACTGGAGCTGGATCCGCCAGCCCCCAGGGAAGGGACTGGAGTGGATTGGGAATATTGATGGTAATATTGCGGGCACCAACTACAACCCCTCCCTCAAGAGTCGAGTCACCATTTCAAAAGACACGTCCAAGAATCAGTTCTCCCTGAAGCTGAGCTCTGTGACCGCCGCGGACACGGCCGTGTATTACTGTGCGAGAAA	IGHV4-150	IGHV4-81	False	F
IGHV4-174*02	IGHV4S2*01	1	0.996622	296	CAGGTGCAGCTGCAGGAGTCGGGCCCAGGACTGGTGAAGCCTTCGGAGACCCTGCCCCTCACCTGCGCTGTCTCTGGTGCCTCCATCAGCAGTAACTACTGGAGCTGGATCCGCCAGGCCCCAGGGAAGGGACTGGAGTGGATTGGACGTATCTATGGTAGTGGTGGGAGCACCGACTACAACCCCTCCCTCAAGAGTCGAGTCACCATTTCAATAGACACGTCCAAGAACCAGTTCTCCCTGAAGCTGAGCTCTGTGACCGCCGCGGACACGGCCGTGTATTACTGTGCGAGAGA	CAGGTGCAGCTGCAGGAGTCGGGCCCAGGACTGGTGAAGCCTTCGGAGACCCTGCCCCTCACCTGCGCTGTCTCTGGTGCCTCCATCAGCAGTAACTACTGGAGCTGGATCCGCCAGGCCCCAGGGAAGGGACTGGAGTGGATTGGACGTATCTATGGTAGTGGTGGGAGCACCGACTACAACCCCTCCCTCAAGAGTCGAGTCACCATTTCAATAGACACGTGCAAGAACCAGTTCTCCCTGAAGCTGAGCTCTGTGACCGCCGCGGACACGGCCGTGTATTACTGTGCGAGAGA	IGHV4-174	IGHV4S2	False	F
IGHV3-88*01_S9315	IGHV3-116*02	1	0.996689	302	GAGGTGCGGCTGGTGGAGTCTGGGGGAGGCTTGGTCCAGCCTGGCGGGTCCCTGAGACTCTCCTGTGCAGCCTCTGGATTCACCTTCAGTGACTACTACATGAGCTGGGTCCGCCAGGCTCCAGGGAAGGGGCCGGAGTGGGTAGGTTTAATTAGAAACAAAGCTAATGGTGGGACAGCAGAATACGCCGCGTCTGTGAAAGGCAGATTCACCATCTCAAGAGATGATTCCAAAAGCATTGCCAGTCTGCAAATGAACAGCCTGAAAACCGAGGACACGGCCGTGTATTACTGTGCTAGAGA	GAGGTGCGGCTGGTGGAGTCTGGGGGAGGCTTGGTCCAGCCTGGCGGGTCCCTGAGACTCTCCTGTGCAGCCTCTGGATTCACCTTCAGTGACTACTACATGAGCTGGGTCCGCCAGGCTCCAGGGAAGGGGCCGGAGTGGGTAGGTTTCATTAGAAACAAAGCTAATGGTGGGACAGCAGAATACGCCGCGTCTGTGAAAGGCAGATTCACCATCTCAAGAGATGATTCCAAAAGCATTGCCAGTCTGCAAATGAACAGCCTGAAAACCGAGGACACGGCCGTGTATTACTGTGCTAGAGA	IGHV3-88	IGHV3-116	False	F
IGHV4-72*01_S1622	IGHV4-99*01	1	0.996656	299	CAGGTGCAGCTGCAGGAGTCGGGCCCAGGACTGGTGAAGCCTTCGGAGACCCTGTCCCTCACCTGCGCTGTCTCTGGTTACTCCATCAGCAGTGGTTACTACTGGGGCTGGATCCGTCAGCCCCCAGGGAAGGGACTGGAGTATATTGGGTATATCAGTGGTAGTAGTGGGAGCACCTACTACAACCCCTCCCTCAAGAGTCGAGTCACTATTTCAAAAGACACGTCCAAGAACCAGTTCTCCCTGAAGCTGAGCTCTGTGACCGCCGCGGACACGGCCGTGTATTACTGTGCGAGACA	CAGGTGCAGCTGCAGGAGTCGGGCCCAGGACTGGTGAAGCCTTCGGAGACCCTGTCCCTCACCTGCGCTGTCTCTGGTTACTCCATCAGCAGTGGTTACTACTGGGGCTGGATCCGTCAGCCCCCAGGGAAGGGACTGGAGTATATTGGGTATATCAGTGGTAGTAGTGGGAGCACCTACTACAACCCCTCCCTCAAGAGTCGAGTCACCATTTCAAAAGACACGTCCAAGAACCAGTTCTCCCTGAAGCTGAGCTCTGTGACCGCCGCGGACACGGCCGTGTATTACTGTGCGAGACA	IGHV4-72	IGHV4-99	False	F
IGHV3-88*01_S9470	IGHV3-116*02	1	0.996689	302	GAGGTGCGGCTGGTGGAGTCTGGGGGAGGCTTGGTCCAGCCTGGCGGGTCCCTGAGACTCTCCTGTGCAGCCTCTGGATTCACCTTCAGTGACTACTACATGAGCTGGGTCCGCCAGGCTCCAGGGAAGGGGCCGGAGTGGGTAGGTTTCATTAGAAACAAAGCTAATGGTGGGACAGCAGAATACGCCGCGTCTGTGAAAGGCAGATGCACCATCTCAAGAGATGATTCCAAAAGCATTGCCAGTCTGCAAATGAACAGCCTGAAAACCGAGGACACGGCCGTGTATTACTGTGCTAGAGA	GAGGTGCGGCTGGTGGAGTCTGGGGGAGGCTTGGTCCAGCCTGGCGGGTCCCTGAGACTCTCCTGTGCAGCCTCTGGATTCACCTTCAGTGACTACTACATGAGCTGGGTCCGCCAGGCTCCAGGGAAGGGGCCGGAGTGGGTAGGTTTCATTAGAAACAAAGCTAATGGTGGGACAGCAGAATACGCCGCGTCTGTGAAAGGCAGATTCACCATCTCAAGAGATGATTCCAAAAGCATTGCCAGTCTGCAAATGAACAGCCTGAAAACCGAGGACACGGCCGTGTATTACTGTGCTAGAGA	IGHV3-88	IGHV3-116	False	F
IGHV3-122*01_S2709	IGHV3-178*01	1	0.996622	296	GAGGTGCAGCTGGTGGAGTCTGGGGGCGGCTTGGCAAAGCCTGGGGGGTCCCTGAGACTCTCCTGCGCAGCCTCCGGATTCACCTTCAGTGACTACTACATGGACTGGGTCCGCCAGGCTCCAGGGAAGGGGCTGGAGTGGGTCTCACGTATTAGTAATGGTGGTGGTAGCACATGGTACGCAGACTCCGTGAAGGGCCGATTCACCATCTCCAGAGAGAACGCCAAGAACACACTGTATCTTCAAATGAACAGCCTGAGAGCTGAGGACACGGCTGTCTATTACTGTGCGAGAGA	GAGGTGCAGCTGGTGGAGTCTGGGGGCGGCTTGGCAAAGCCTGGGGGGTCCCTGAGACTCTCCTGCGCAGCCTCCGGATTCACCTTCAGTGACTACTACATGGACTGGGTCCGCCAGGCTCCAGGGAAGGGGCTGGAGTGGGTCTCACGTATTAGTAATGGTGGTGGTAGCACATGGTACGCAGACTCCGTGAAGGGCAGATTCACCATCTCCAGAGAGAACGCCAAGAACACACTGTATCTTCAAATGAACAGCCTGAGAGCTGAGGACACGGCTGTCTATTACTGTGCGAGAGA	IGHV3-122	IGHV3-178	False	F
IGHV3-127*01_S9779	IGHV3-183*02	1	0.996622	296	GAGGTGCAGCTGGTGGAGTCTGGGGGAGGCTTGGTCCAGCCTGGGGGGTCCCTGAGACTCTCCTGTGCAGCCTCTGGATTCACCTTTGGTGATTATGGCATGCACTGGGTCCGCCAGGCTCCGGGAAAGGGACTGGAGTGGGTCTCATCCATTAGTAACACTGGTAAAACCATATACTACGCTGACTCCGTGAAGGGCCGATTCACCGTCTCCAGAGACAACGCCAAGAACTCGCTGTCTCTGCAAATGAGCAGCCTGAGAGCCGAGGACACGGCCGTGTATTACTGTACTAGAGA	GAGGTGCAGCTGGTGGAGTCTGGGGGAGGCTTGGTCCAGCCTGGGGGGTCCCTGAGACTCTCCTGTGCAGCCTCTGGATTCACCTTTGGTGATTATGGCATGCACTGGGTCCGCCAGGCTCCGGGAAAGGGACTGGAGTGGGTCTCATCCATTAGTAACACTGGTAAAACCGTATACTACGCTGACTCCGTGAAGGGCCGATTCACCGTCTCCAGAGACAACGCCAAGAACTCGCTGTCTCTGCAAATGAGCAGCCTGAGAGCCGAGGACACGGCCGTGTATTACTGTACTAGAGA	IGHV3-127	IGHV3-183	False	F
IGHV3-127*01_S8923	IGHV3-183*02	1	0.996622	296	GAGGTGCAGCTGGTGGAGTCTGGGGGAGGCTTGGTCCAGCCTGGGGGGTCCCTGAGACTCTCCTGTGCAGCCTCTGGATTCACCTTTGGTGATTATGGCATGCACTGGGTCCGCCAGGCTCCGGGAAAGGGACTGGAGTGGGTCTCATCCATTAGTAACACTGGTAAAACCGTATACTACGCTGACTCCGTGAAGGGCCGATTCACCGTCTCCAGAGACAATGCCAAGAACTCGCTGTCTCTGCAAATGAGCAGCCTGAGAGCCGAGGACACGGCCGTGTATTACTGTACTAGAGA	GAGGTGCAGCTGGTGGAGTCTGGGGGAGGCTTGGTCCAGCCTGGGGGGTCCCTGAGACTCTCCTGTGCAGCCTCTGGATTCACCTTTGGTGATTATGGCATGCACTGGGTCCGCCAGGCTCCGGGAAAGGGACTGGAGTGGGTCTCATCCATTAGTAACACTGGTAAAACCGTATACTACGCTGACTCCGTGAAGGGCCGATTCACCGTCTCCAGAGACAACGCCAAGAACTCGCTGTCTCTGCAAATGAGCAGCCTGAGAGCCGAGGACACGGCCGTGTATTACTGTACTAGAGA	IGHV3-127	IGHV3-183	False	F
IGHV3-76*01_S0794	IGHV3S42*01	1	0.996622	296	GAGGTGCAGCTGGTGGAGTCTGGGGGCGGCTTGGCAAAGCCTGGGGGGTCCCTGAGACTCTCCTGTGCAGCCTCTGGATTCACCTTCAGTAGCTACTGGATGAATTGGGTCCGCCAGACTCCAGGGAAGGGGCTGGAGTGGATCTCAGCTATTAATAGTGGTGGGGGTAGCACATACTACGCAGACTCCGTGAAGGGCCGATTCACCATCTCCAGAGACAACTCAAAGAACACGCTCTCCCTGCAAATGAACAGCCTGAGAGCTGAGGACACGGCCGTGTATTACTGTGCGAAAGA	GAGGTGCAGCTGGTGGAGTCTGGGGGCGGCTTGGCAAAGCCTGGGGGGTCCCTGAGACTCTCCTGTGCAGCCTCTGGATTCACCTTCAGTAGCTACTGGATGAATTGGGTCCGCCAGACTCCAGGGAAGGGGCTGGAGTGGATCTCAGCTATTAATAGTGGTGGGGGTAGCACATACTACGCAGACTCCGTGAAGGGCCGATTCACCATCTCCAGAGACAACTCAAAGAACACGCTCTCCCTGCAAATGAACAGCCTGAGAGCTGAGGACACGGCCGTGTATTACTGTGCTAAAGA	IGHV3-76	IGHV3S42	False	F
IGHV4-72*01_S8261	IGHV4-99*01	1	0.996656	299	CAGGTGCAGCTGCAGGAGTCGGGCCCAGGACTGGTGAAGCCTTCGGAGACCCTGTCCCTCACCTGCGCTGTCTCTGGTTACTCCATCAGCAGTGGTTACTACTGGGGCTGGATCCGTCAGCCCCCAGGGAAGGGACTGGAGTATATTGGGTATATCAGTGGTAGTAGTGGGAGCACCTACTACAACCCCTCCCTCAAGAGTCGAGTCACCATTTCAAAAGACACGTCCAAGAACCAGTTCTCCCTGAAGCTGAGCTCTGTGACCGCCGCGGACACGGCGGTGTATTACTGTGCGAGACA	CAGGTGCAGCTGCAGGAGTCGGGCCCAGGACTGGTGAAGCCTTCGGAGACCCTGTCCCTCACCTGCGCTGTCTCTGGTTACTCCATCAGCAGTGGTTACTACTGGGGCTGGATCCGTCAGCCCCCAGGGAAGGGACTGGAGTATATTGGGTATATCAGTGGTAGTAGTGGGAGCACCTACTACAACCCCTCCCTCAAGAGTCGAGTCACCATTTCAAAAGACACGTCCAAGAACCAGTTCTCCCTGAAGCTGAGCTCTGTGACCGCCGCGGACACGGCCGTGTATTACTGTGCGAGACA	IGHV4-72	IGHV4-99	False	F
IGHV3-127*01_S5171	IGHV3-183*02	1	0.996622	296	GAGGTGCAGCTGGTGGAGTCTGGGGGAGGCTTGGTCCAGCCTGGGGGGTCCCTGAGACTCTCCTGTGCAGCCTCTGGATTCACCTTTGGTGATTATGGCATGCACTGGGTCCGCCAGGCTCCGGGAAAGGGACTGGAGTGGGTCTCATCCATTAGTTACACTGGTAAAACCGTATACTACGCTGACTCCGTGAAGGGCCGATTCACCGTCTCCAGAGACAACGCCAAGAACTCGCTGTCTCTGCAAATGAGCAGCCTGAGAGCCGAGGACACGGCCGTGTATTACTGTACTAGAGA	GAGGTGCAGCTGGTGGAGTCTGGGGGAGGCTTGGTCCAGCCTGGGGGGTCCCTGAGACTCTCCTGTGCAGCCTCTGGATTCACCTTTGGTGATTATGGCATGCACTGGGTCCGCCAGGCTCCGGGAAAGGGACTGGAGTGGGTCTCATCCATTAGTAACACTGGTAAAACCGTATACTACGCTGACTCCGTGAAGGGCCGATTCACCGTCTCCAGAGACAACGCCAAGAACTCGCTGTCTCTGCAAATGAGCAGCCTGAGAGCCGAGGACACGGCCGTGTATTACTGTACTAGAGA	IGHV3-127	IGHV3-183	False	F
IGHV7-135*01_S9086	IGHV7-193*01	1	0.996622	296	CAGGTGCAGCTGGTGCAGTCTGGGCCTGAGGTGAAGCAGCCTGGGGCCTCAGTGAAGGTCTCCTGCAAGGCTTCTGGTTACAGCTTCACCACCTATGGTATGAATTGGGTGCGACAGGCCCCTGGACAGGGCCTTGAGTGGATGGGATGGATGAACACCTACACTGGGAACCCAACGTATGCCCAGGGCTTCACAGAACGGTTTGTCTTCTCCATGGACACCTCTGTCAGCACAGTGTACCTGCAGATCAGCAGCCTAAAGGCTGAGGACACGGCCGTGTATTACTGTGCGAGATA	CAGGTGCAGCTGGTGCAGTCTGGGCCTGAGGTGAAGCAGCCTGGGGCCTCAGTGAAGGTCTCCTGCAAGGCTTCTGGTTACAGCTCCACCACCTATGGTATGAATTGGGTGCGACAGGCCCCTGGACAGGGCCTTGAGTGGATGGGATGGATGAACACCTACACTGGGAACCCAACGTATGCCCAGGGCTTCACAGAACGGTTTGTCTTCTCCATGGACACCTCTGTCAGCACAGTGTACCTGCAGATCAGCAGCCTAAAGGCTGAGGACACGGCCGTGTATTACTGTGCGAGATA	IGHV7-135	IGHV7-193	False	F
IGHV1-124*01_S6748	IGHV1-180*01	1	0.996622	296	CAGGTGCAGCTGGTGCAGTCTGGGGCTGAGATTAAGCAGCCTGGGGCCTCAGTGAAGCTCTCCTGCAAGGCTTCTGGATATACCTTCACTAGCTACTACATGCACTGGGTGAGACAGGCCCCTGGACAAGGCCTTGAGTGGATAGGACTGATCTCCCCTTACAATGGTAACAAAGGCTACGCACAGAACTTCCAGGGCAGAGTCACCATAACTACGGACACGTCCACGAGCACAGGCTACATGGAGCTGAGCAGCCTGAGATCTGAGGACACAGCCGTGTATTACTGTACAAGAGA	CAGGTGCAGCTGGTGCAGTCTGGGGCTGAGATTAAGCAGCCTGGGGCCTCAGTGAAGCTCTCCTGCAAGGCTTCTGGATATACCTTCACTAGCTACTACATGCACTGGGTGAGACAGGCCCCTGGACAAGGCCTTGAGTGGATAGGACTGATCTCCCCTTACAATGGTAACAAAGGCTACGCACAGAACTTCCAGGGCAGAGTCACCATAACTACGGACACGTCCACGAGCACAGGCTACATGGAGCTGAGCAGCCTGAGATCTGAGGACACAGCCGTGTATTACTGTACGAGAGA	IGHV1-124	IGHV1-180	False	F
IGHV2-173*01_S2781	IGHV2S1*01	1	0.996678	301	CAGGTGACCTTGAAGGAGTCTGGTCCTGCGCTGGTGAAACCCACACAGACCCTCACGCTGACCTGCACCTTCTCTGGGTTCTCACTCAGCACTAGTGGTATGGGTGTGGGCTGGATCCGTCAGCCCCCAGGGAAGGCCCTGGAATGGCTTGCAAGCATTTATTGGGATGATGATAAATACTACAGCACATCGCTGAAGAGCAGGCTCACCATCTCCAAGGACACCTCCAAAAACCAGGTGGTTCTAACAATGACCAACATGGACCCTGTGGACACAGCCACATATTACTGTGCACGGGTAC	CAGGTGACCTTGAAGGAGTCTGGTCCTGCGCTGGTGAAACCCACACAGACCCTCACGCTGACCTGCACCTTCTCTGGGTTCTCACTCAGCACTAGTGGTATGGGTGTGGGCTGGATCCGTCAGCCCCCAGGGAAGGCCCTGGAATGGCTTGCAAGCATTTATTGGGATGATGATAAATACTACAGCACATCTCTGAAGAGCAGGCTCACCATCTCCAAGGACACCTCCAAAAACCAGGTGGTTCTAACAATGACCAACATGGACCCTGTGGACACAGCCACATATTACTGTGCACGGGTAC	IGHV2-173	IGHV2S1	False	F
IGHV3-9*01_S8326	IGHV3-13*01	1	0.996667	300	GAGGTGCAGCTGGTGGAGTCTGGGGGAGGCTTGGTGCAGCCTGGGGGGTCCCTGAGACTCTCCTGTGCAGCCTCTGGATTCACCTTCAGTAACTACTACATGCACTGGGTCCGCCAGGCTCAAGGGAAAGGGCTAGAGTGGGTAGGTTTAATAAGAAACAAAGCTAACAGTTACACGACAGAATATGCTGCGGCTGTGAAAGGCAGATTCACCATCTCGAGAGATGATTCAAAGAACACGCTGTATCTGCAAATGAGCAGCCTGAAAACCGAGGACACAGCCCTGTATTACTGTACTAAA	GAGGTGCAGCTGGTGGAGTCTGGGGGAGGCTTGGTGCAGCCTGGGGGGTCCCTGAGACTCTCCTGTGCAGCCTCTGGATTCACCTTCAGTAACTACTACATGCACTGGGTCCGCCAGGCTCAAGGGAAAGGGCTAGAGTGGGTAGGTTTAATAAGAAACAAAGCTAACAGTTACACGACAGAATATGCTGCGGCTGTGAAAGGCAGATTCACCATCTCAAGAGATGATTCAAAGAACACGCTGTATCTGCAAATGAGCAGCCTGAAAACCGAGGACACAGCCCTGTATTACTGTACTAAA	IGHV3-9	IGHV3-13	False	F
IGHV3-127*01_S2849	IGHV3-183*01	1	0.996622	296	GAGGTGCAGCTGGTGGAGTCTGGGGGAGGCTTGGTCCAGCCTGGGGGGTCCCTGAGACTCTCCTGTGCAGCCTCTGGATTCACCTTTGGTGATTATGGCATGCACTGGGTCCGCCAGGCTCCGGGAAAGGGACTGGAGTGGGTCTCATCCATTAGTAACACTGGTAAAACCGTATACTACACTGACTCCGTGAAGGGCCGATTCACCATCTCCAGAGACAACGCCAAGAACTCGCTGTCTCTGCAAATGAGCAGCCTGAGAGCCGAGGACACGGCCGTGTATTACTGTACTAGAGA	GAGGTGCAGCTGGTGGAGTCTGGGGGAGGCTTGGTCCAGCCTGGGGGGTCCCTGAGACTCTCCTGTGCAGCCTCTGGATTCACCTTTGGTGATTATGGCATGCACTGGGTCCGCCAGGCTCCGGGAAAGGGACTGGAGTGGGTCTCATCCATTAGTAACACTGGTAAAACCGTATACTACGCTGACTCCGTGAAGGGCCGATTCACCATCTCCAGAGACAACGCCAAGAACTCGCTGTCTCTGCAAATGAGCAGCCTGAGAGCCGAGGACACGGCCGTGTATTACTGTACTAGAGA	IGHV3-127	IGHV3-183	False	F
IGHV7-135*01_S9086	IGHV7-193*02	1	0.996622	296	CAGGTGCAGCTGGTGCAGTCTGGGCCTGAGGTGAAGCAGCCTGGGGCCTCAGTGAAGGTCTCCTGCAAGGCTTCTGGTTACAGCTTCACCACCTATGGTATGAATTGGGTGCGACAGGCCCCTGGACAGGGCCTTGAGTGGATGGGATGGATGAACACCTACACTGGGAACCCAACGTATGCCCAGGGCTTCACAGAACGGTTTGTCTTCTCCATGGACACCTCTGTCAGCACAGTGTACCTGCAGATCAGCAGCCTAAAGGCTGAGGACACGGCCGTGTATTACTGTGCGAGATA	CAGGTGCAGCTGGTGCAGTCTGGGCCTGAGGTGAAGCAGCCTGGGGCCTCAGTGAAGGTCTCCTGCAAGGCTTCTGGTTACAGCTTCACCACCTATGGTATGAATTGGGTGCGACAGGCCCCTGGACAGGGCCTTGAGTGGATGGGATGGATGAACACCTACACTGGGAACCCAACGTATGCCCAGGGCTTCACAGAACGGTTTGTCTTCTCCATGGACACCTCTGTCAGCACAGTGTACCTGCAGATCAGCAGCCTAAAGGGTGAGGACACGGCCGTGTATTACTGTGCGAGATA	IGHV7-135	IGHV7-193	False	F
IGHV3-NL_1*01_S9422	IGHV3-136*01	1	0.996622	296	GAGGTGCAGCTGGTGGAGTCTGGGGGAGGCTTGGTCCAGCCTGGAGGGTCCCTGAGACTCTCCTGTGCAGCCTCTGGATTCACCTTCAGTAGTTACGACATGAGCTGGGTCCGCCAGGCTCCGGGAAAGGGGCTGGAGTGGGTCTCATATATTAGTTACACTGGTAAAACCATATACTACGCTGACTCCGTGAAGGGCCGATTCACCATCTCCAGAGACAACGCCAAGAACTCGCTGTCTCTGCAAATGAGCAGCCTGAGAGCCGAGGACACGGCCGTGTATTACTGTACTAGGGA	GAGGTGCAGCTGGTGGAGTCTGGGGGAGGCTTGGTCCAGCCTGGAGGGTCCCTGAGACTCTCCTGTGCAGCCTCTGGATTCACCTTCAGTAGTTACGACATGAGCTGGGTCCGCCAGGCTCCGGGAAAGGGGCTGGAGTGGGTCTCATATATTAGTTACACTGGTAAAACCATATACTACGCTGACTCCGTGAAGGGCCGATTCACCATCTCCAGAGACAACGCCAAGAACTCGCTGTCTCTGCAAATGAGCAGCCTGAGAGCCGAGGACACGGCCGTGTATTACTGTACTAGAGA	IGHV3-NL_1	IGHV3-136	False	F
IGHV3-9*01_S8777	IGHV3-13*01	1	0.996667	300	GAGGTGCAGCTGGTGGAGTCTGGGGGAGGCTTGGTGCAGCCTGGGGGGTCCCTGAGACTCTCCTGTGCAGCCTCTGGATTCACCTTCAGTAACTACTACATGCACTGGGTCCGCCAGGCTCAAGGGAAAGGGCTAGAGTGGGTAGGTTTAATAAAAAACAAAGCTAACAGTTACACGACAGAATATGCTGCGGCTGTGAAAGGCAGATTCACCATCTCAAGAGATGATTCAAAGAACACGCTGTATCTGCAAATGAGCAGCCTGAAAACCGAGGACACAGCCCTGTATTACTGTACTAAA	GAGGTGCAGCTGGTGGAGTCTGGGGGAGGCTTGGTGCAGCCTGGGGGGTCCCTGAGACTCTCCTGTGCAGCCTCTGGATTCACCTTCAGTAACTACTACATGCACTGGGTCCGCCAGGCTCAAGGGAAAGGGCTAGAGTGGGTAGGTTTAATAAGAAACAAAGCTAACAGTTACACGACAGAATATGCTGCGGCTGTGAAAGGCAGATTCACCATCTCAAGAGATGATTCAAAGAACACGCTGTATCTGCAAATGAGCAGCCTGAAAACCGAGGACACAGCCCTGTATTACTGTACTAAA	IGHV3-9	IGHV3-13	False	F
IGHV3-9*02	IGHV3-13*01	1	0.996667	300	GAGGTGCAGCTGGTGGAGTCTGGGGGAGGCTTGGTGCAGCCTGGGGGGTCCCTGAGACTCTCCTGTGCAGCCTCTGGATTCACCTTCAGTAACTACTACATGCACTGGGTCCGCCAGGCTCAAGGGAAAGGGCTAGAGTGGGTAGGTTTAATAAGAAACAAAGCTAACAGTTACACGACAGAATATGCTGCGGCTGTGAAAGGCAGATTCACCATCTCAAGAGATGATTCAAAGAACACGCTGTATCTGCAAATGAGCAGCCTGAAAACCGAGGACACAGCCGTGTATTACTGTACTAAA	GAGGTGCAGCTGGTGGAGTCTGGGGGAGGCTTGGTGCAGCCTGGGGGGTCCCTGAGACTCTCCTGTGCAGCCTCTGGATTCACCTTCAGTAACTACTACATGCACTGGGTCCGCCAGGCTCAAGGGAAAGGGCTAGAGTGGGTAGGTTTAATAAGAAACAAAGCTAACAGTTACACGACAGAATATGCTGCGGCTGTGAAAGGCAGATTCACCATCTCAAGAGATGATTCAAAGAACACGCTGTATCTGCAAATGAGCAGCCTGAAAACCGAGGACACAGCCCTGTATTACTGTACTAAA	IGHV3-9	IGHV3-13	False	F
IGHV4-NL_17*01_S2142	IGHV4S13*01	1	0.996689	302	CAGGTGCAGCTGCAGGAGTCGGGCCCAGGAGTGGTGAAGCCTTCGGAGACCCTGTCCCTCACCTGCGCTGTCTCTGGTGGCTCCATCAGCAGTGGTTACTACTACTGGAGCTGGATCCGCCAGCCCCCAGGGAAGGGGCTGGAGTGGATTGGGGGTATCTATAGTAATAGTGAGAGTACCAACTACAACCCCTCCCTCAAGAGTCGAGTCACCATTTCAAAAGACACGTCCAAGAACCAGTTCTCCCTGAAGCTGAGCTCTGTGACCGCAGCGGACACGGCCGTGTATTACTGTGCGAGAGA	CAGGTGCAGCTGCAGGAGTCGGGCCCAGGAGTGGTGAAGCCTTCGGAGACCCTGTCCCTCACCTGCGCTGTCTCTGGTGGCTCCATCAGCAGTGGTTACTACTACTGGAGCTGGATCCGCCAGCCCCCAGGGAAGGGGCTGGAGTGGATTGGGGGTATCTATAGTAATAGTGAGAGTACCAACTACAACCCCTCCCTCAAGAGTCGAGTCACCATTTCAAAAGACACGTCCAAGAACCAGTTCTCCCTGAAGCTGAGCTCTGTGACCGCCGCGGACACGGCCGTGTATTACTGTGCGAGAGA	IGHV4-NL_17	IGHV4S13	False	F
IGHV4-67*01_S8827	IGHV4-93*02	1	0.996656	299	CAGGTGCAGCTGCAGGAGTCGGGCCCAGCAGTGGTGAAGCCTTCGGAGACCCTGTCCCTCACCTGCGCTGTCTCTGGTGGCTCCATCAGCAGTAGTAACTGGTGGAGCTGGATCCGCCAGTCCCCAGGGAAGGGGCTGGAATGGATTGGGGGTATCTATGGTAGTGGTGGGAGCACCGAATACAACCCCTCCCTCAAGAGTCGAGTCACCATTTCAATAGACACGTCCAAGAACCAGTTCTCCCTGAAGCTGAGCTCTGTGACCGCCGCGGACACGGCCGTGTATTACTGTGCGAGACA	CAGGTGCAGCTGCAGGAGTCGGGCCCAGCAGTGGTGAAGCCTTCGGAGACCCTGTCCCTCACCTGCGCTGTCTCTGGTGGCTCCATCAGCAGTAGTAACTGGTGGAGCTGGATCCGCCAGTCCCCAGGGAAGGGGCTGGAATGGATTGGGGGTATCTATGGTAGTGGTGGGAGCACCGAATACAACCCCTCCCTCAAGAGTCGAGTCACCATTTCAATAGACACGTCCAAGAACCAGTTCTCCCTGAAGCTGAGCTCTGTGACCGCCGCGGACACCGCCGTGTATTACTGTGCGAGACA	IGHV4-67	IGHV4-93	False	F
IGHV3-122*01_S8125	IGHV3-178*02	1	0.996622	296	GAGGTGCAGCTGGTGGAGTCTGGGGGCGGCTTGGCAAAGCCTGGGGGGTCCCTGAGACTCTCCTGCGCAGCCTCCGGATTCACCTTCAGTGACTACTACATGGACTGGGTCCGCCAGGCTCCAGGGAAGGGGCTGGAGTGGGTCTCACGTATTAGTAATGGTGGTGGTAGCACATGGTACGCAGACTCCGTGAAGGGCAGATTCACCATCTCCAGAGAGAACGCCAAGAACACACTGTATCTTCAAATGGACAGCCTGAGAGCTGAGGACACGGCTGTCTATTACTGTGCGAAAGA	GAGGTGCAGCTGGTGGAGTCTGGGGGCGGCTTGGCAAAGCCTGGGGGGTCCCTGAGACTCTCCTGCGCAGCCTCCGGATTCACCTTCAGTGACTACTACATGGACTGGGTCCGCCAGGCTCCAGGGAAGGGGCTGGAGTGGGTCTCACGTATTAGTAATGGTGGTGGTAGCACATGGTACGCAGACTCCGTGAAGGGCAGATTCACCATCTCCAGAGAGAACGCCAAGAACACACTGTATCTTCAAATGAACAGCCTGAGAGCTGAGGACACGGCTGTCTATTACTGTGCGAAAGA	IGHV3-122	IGHV3-178	False	F
IGHV2-69*01_S5121	IGHV2-95*01	1	0.996678	301	CAGGTCACCTTGAAGGAGTCTGGTCCTGCGCTCGTGAAACCCACGCAGACCCTCACGCTGACCTGCACCTTCTCTGGGTTCTCAATCAGCACTACTGGAACAGGTGTGGGCTGGATCCGTCAGCCCCCAGGGAAGGCCCTGGAATGGCTTGCAAGCATTTATTGGAATGATAGTAAATACTACAGCACATCGCTGAAGAGCAGGCTCACCATCTCCAAGGACACCTCCAAAAACCAGGTGGTTCTAACAATGACCAACATGGACCCTGTGGACACAGCCACATATTACTGTGCACGGGTAC	CAGGTCACCTTGAAGGAGTCTGGTCCTGCGCTCGTGAAACCCACACAGACCCTCACGCTGACCTGCACCTTCTCTGGGTTCTCAATCAGCACTACTGGAACAGGTGTGGGCTGGATCCGTCAGCCCCCAGGGAAGGCCCTGGAATGGCTTGCAAGCATTTATTGGAATGATAGTAAATACTACAGCACATCGCTGAAGAGCAGGCTCACCATCTCCAAGGACACCTCCAAAAACCAGGTGGTTCTAACAATGACCAACATGGACCCTGTGGACACAGCCACATATTACTGTGCACGGGTAC	IGHV2-69	IGHV2-95	False	F
IGHV4-NL_17*01_S7355	IGHV4S13*01	1	0.996689	302	CAGGTGCAGCTGCAGGAGTCGGGCCCAGGAGTGGTGAAGCCTTCGGAGACCCTGTCCCTCACCTGCGCTGTCTCTGGTGGCTCCATCAGCAGTGGTTACTACTACTGGAGCTGGATCCGCCAGCCCCCAGGGAAGGGGCTGGAGTGGATTGGGGGTATCTATAGTAATAGTGAGAGTACCAACTACAACCCCTCCCTCAAGAGTCGAGTCACCATTTCAAAAGACACGTCCAAGAACCAGTTCTCCCTGAAGCTGAGCTCTGTGACCGCCGCGGACACCGCCGTGTATTACTGTGCGAGAGA	CAGGTGCAGCTGCAGGAGTCGGGCCCAGGAGTGGTGAAGCCTTCGGAGACCCTGTCCCTCACCTGCGCTGTCTCTGGTGGCTCCATCAGCAGTGGTTACTACTACTGGAGCTGGATCCGCCAGCCCCCAGGGAAGGGGCTGGAGTGGATTGGGGGTATCTATAGTAATAGTGAGAGTACCAACTACAACCCCTCCCTCAAGAGTCGAGTCACCATTTCAAAAGACACGTCCAAGAACCAGTTCTCCCTGAAGCTGAGCTCTGTGACCGCCGCGGACACGGCCGTGTATTACTGTGCGAGAGA	IGHV4-NL_17	IGHV4S13	False	F
IGHV4-NL_21*01_S6308	IGHV4-127*01	1	0.996656	299	CAGGTGCAGCTGCAGGAGTCGGGCCCAGGACTGGTGAAGCCTTCGGAGACCCTGTCCCTCACCTGCGCTGTCTCTGGTTACTCCATCAGCAGTGGTTATGGCTGGAGCTGGATCCGCCAGCCCCCAGGGAAGGGGCTGGAGTGGATTGGGTATATCGGTGGTAGTAGTGGTAGCACCAACTACAACCCCTCCCTCAAGAGTCGAGTCACCATTTCAAAAGACACGTCCAAGAACCAGTTCTCCCTGAAGCTGAGCTCTGTGACCGCCGCGGACACGGCCGTGTATTACTGTGCGAGGGA	CAGGTGCAGCTGCAGGAGTCGGGCCCAGGACTGGTGAAGCCTTCGGAGACCCTGTCCCTCACCTGCGCTGTCTCTGGTTACTCCATCAGCAGTGGTTATGGCTGGAGCTGGATCCGCCAGCCCCCAGGGAAGGGGCTGGAGTGGATTGGGTATATCGGTGGTAGTAGTGGTAGCACCAACTACAACCCCTCCCTCAAGAGTCGAGTCACCATTTCAAAAGACACGTCCAAGAACCAGTTCTCCCTGAAGCTGAGCTCTGTGACCGCCGCGGACACGGCCGTGTATTACTGTGCGAGAGA	IGHV4-NL_21	IGHV4-127	False	F
IGHV2-69*01_S8510	IGHV2-95*01	1	0.996678	301	CAGGTCACCTTGAAGGAGTCTGGTCCTGCGCTCGTGAAACCCACACAGACCCTCACGCTGACCTGCACCTTCTCTGGGTTCTCAATCAGCACTACTGGAACAGGTGTGGGCTGGATCCGTCAGCCACCAGGGAAGGCCCTGGAATGGCTTGCAAGCATTTATTGGAATGATAGTAAATACTACAGCACATCGCTGAAGAGCAGGCTCACCATCTCCAAGGACACCTCCAAAAACCAGGTGGTTCTAACAATGACCAACATGGACCCTGTGGACACAGCCACATATTACTGTGCACGGGTAC	CAGGTCACCTTGAAGGAGTCTGGTCCTGCGCTCGTGAAACCCACACAGACCCTCACGCTGACCTGCACCTTCTCTGGGTTCTCAATCAGCACTACTGGAACAGGTGTGGGCTGGATCCGTCAGCCCCCAGGGAAGGCCCTGGAATGGCTTGCAAGCATTTATTGGAATGATAGTAAATACTACAGCACATCGCTGAAGAGCAGGCTCACCATCTCCAAGGACACCTCCAAAAACCAGGTGGTTCTAACAATGACCAACATGGACCCTGTGGACACAGCCACATATTACTGTGCACGGGTAC	IGHV2-69	IGHV2-95	False	F
IGHV4-NL_1*01_S4155	IGHV4-169*02	1	0.996622	296	CAGCTGCAGCTGCAGGAGTCGGGCCCAGGACTGGTGAAGCCTTCGGAGACCCTGTCTGTCACCTGCGCTGTCTCTGGTGGCTCTATCAGCAGTAGCTACTGGAGCTGGATCCGCCAGGCCCCAGGGAAGGGACTGGAGTGGATTGGGTATATCTATGGTAGTGGTAGTAGCACCAACTACAACCCCTCCCTCAAGAGTCGAGTCACCCTGTCAGTAGACACGTCCAAGAACCAGCTCTCCCTGAAGCTGAGCTCTGTGACCGCCGCGGACACGGCCGTGTATTACTGTGCGAGGGA	CAGCTGCAGCTGCAGGAGTCGGGCCCAGGACTGGTGAAGCCTTCGGAGACCCTGTCTGTCACCTGCGCTGTCTCTGGTGGCTCTATCAGCAGTAGCTACTGGAGCTGGATCCGCCAGGCCCCAGGGAAGGGACTGGAGTGGATTGGGTATATCTATGGTAGTGGTAGTAGCACCAACTACAACCCCTCCCTCAAGAGTCGAGTCACCCTGTCAGTAGACACGTCCAAGAACCAGCTCTCCCTGAAGCTGAGCTCTGTGACCGCCGCGGACACGGCCGTGTATTACTGTGCGAGCGA	IGHV4-NL_1	IGHV4-169	False	F
IGHV3-9*01_S4754	IGHV3-13*01	1	0.996667	300	GAGGTGCAGCTGGTGGAGTCTGGGGGAGGCTTGGTGCAGCCTGGGGGGTCCCTGAGACTCTCCTGTGCAGCCTCTGGATTCACCTTCAGTAACTACTACATGCACTGGGTCCGCCAGGCTCAAGGGAAAGGGCTAGAGTGGGTAGGTTTAATAAGAAACAAAGCTAACAGTTACACGACAGAATATGCTGCGGCTGTGAAAGGCAGATTCACCATCTCAAGAGATGATTCAAAGAACACACTGTATCTGCAAATGAGCAGCCTGAAAACCGAGGACACAGCCCTGTATTACTGTACTAAA	GAGGTGCAGCTGGTGGAGTCTGGGGGAGGCTTGGTGCAGCCTGGGGGGTCCCTGAGACTCTCCTGTGCAGCCTCTGGATTCACCTTCAGTAACTACTACATGCACTGGGTCCGCCAGGCTCAAGGGAAAGGGCTAGAGTGGGTAGGTTTAATAAGAAACAAAGCTAACAGTTACACGACAGAATATGCTGCGGCTGTGAAAGGCAGATTCACCATCTCAAGAGATGATTCAAAGAACACGCTGTATCTGCAAATGAGCAGCCTGAAAACCGAGGACACAGCCCTGTATTACTGTACTAAA	IGHV3-9	IGHV3-13	False	F
IGHV3-50*01_S7243	IGHV3-54*02	2	0.993243	296	GAGGTGCAGCTGGTGGAGTCTGGAGGAGGCTTGGTTCAGCCTGGGGGGTCCCTGAGACTCTCCTGTGCAGCCTCTGGATTCACCTTCAGTAGCTACGGCATGCACTGGGTCCGCCAGGCTCCAGGGAAGGGGCTGGAGTGGGTGGCAGTTATATCGTATGATGGAAGTAAGAAATACTACGCAGACTCTGTGAAGGACCGATTCACCATCTCCAGAGACAATTCCAAGAACATGCTATATCTTCAAATGAACAACCTGAAATTGGAGGACACGGCCGTGTATTACTGTGCGAGAGA	GAGGTGCAGCTGGTGGAGTCTGGAGGAGGCTTGGTTCAGCCTGGGGGGTCCCTGAGACTCTCCTGTGCAGCCTCTGGATTCACCTTCAGTAGCTATGGCATGCACTGGGTCCGCCAGGCTCCAGGGAAGGGGCTGGAGTGGGTGGCAGTTATATGGTATGATGGAAGTAAGAAATACTACGCAGACTCTGTGAAGGACCGATTCACCATCTCCAGAGACAATTCCAAGAACATGCTATATCTTCAAATGAACAACCTGAAATTGGAGGACACGGCCGTGTATTACTGTGCGAGAGA	IGHV3-50	IGHV3-54	False	F
IGHV3-50*01_S4628	IGHV3-54*02	2	0.993243	296	GAGGTGCAGCTGGTGGAGTCTGGAGGAGGCTTGGTTCAGCCTGGGGGGTCCCTGAGACTCTCCTGTGCAGCCTCTGGATTCACCTTCAGTAGCTATGGCATGCACTGGGTCCGCCAGGCTCCAGGGAAGGGGCTGGAGTGGGTGGCAGTTATATCGTATGATGGAAGTAAGAAATACTACGCAGACTCTGTGAAGGACCGATTCACCATCTCCAGAGACAATTCCAAGAACATGCTATATCTTCAAATGAACAACCTGAAATTGGAGGACACGGCTGTGTATTACTGTGCGAGAGA	GAGGTGCAGCTGGTGGAGTCTGGAGGAGGCTTGGTTCAGCCTGGGGGGTCCCTGAGACTCTCCTGTGCAGCCTCTGGATTCACCTTCAGTAGCTATGGCATGCACTGGGTCCGCCAGGCTCCAGGGAAGGGGCTGGAGTGGGTGGCAGTTATATGGTATGATGGAAGTAAGAAATACTACGCAGACTCTGTGAAGGACCGATTCACCATCTCCAGAGACAATTCCAAGAACATGCTATATCTTCAAATGAACAACCTGAAATTGGAGGACACGGCCGTGTATTACTGTGCGAGAGA	IGHV3-50	IGHV3-54	False	F
IGHV3-9*01_S0778	IGHV3-13*01	2	0.993333	300	GAGGTGCAGCTGGTGGAGTCTGGGGGAGGCTTGGTGCAGCCTGGGGGGTCCCTGAGACTCTCCTGTGCAGCCTCTGGATTCACCTTCAGTAACTACTACATGCACTGGGTCCGCCAGGCTCAAGGGAAAGGGCTAGAGTGGGTAGGTTTAGTAAGAAACAAAGCTAACAGTTACACCACAGAATATGCTGCGGCTGTGAAAGGCAGATTCACCATCTCAAGAGATGATTCAAAGAACACGCTGTATCTGCAAATGAGCAGCCTGAAAACCGAGGACACAGCCCTGTATTACTGTACTAAA	GAGGTGCAGCTGGTGGAGTCTGGGGGAGGCTTGGTGCAGCCTGGGGGGTCCCTGAGACTCTCCTGTGCAGCCTCTGGATTCACCTTCAGTAACTACTACATGCACTGGGTCCGCCAGGCTCAAGGGAAAGGGCTAGAGTGGGTAGGTTTAATAAGAAACAAAGCTAACAGTTACACGACAGAATATGCTGCGGCTGTGAAAGGCAGATTCACCATCTCAAGAGATGATTCAAAGAACACGCTGTATCTGCAAATGAGCAGCCTGAAAACCGAGGACACAGCCCTGTATTACTGTACTAAA	IGHV3-9	IGHV3-13	False	F
IGHV3-50*01_S6687	IGHV3-54*02	2	0.993243	296	GAGGTGCAGCTGGTGGAGTCTGGGGGAGGCTTGGTTCAGCCTGGGGGGTCCCTGAGACTCTCCTGTGCAGCCTCTGGATTCACCTTCAGTAGCTATGGCATGGACTGGGTCCGCCAGGCTCCAGGGAAGGGGCTGGAGTGGGTGGCAGTTATATGGTATGATGGAAGTAAGAAATACTACGCAGACTCTGTGAAGGACCGATTCACCATCTCCAGAGACAATTCCAAGAACATGCTATATCTTCAAATGAACAACCTGAAATTGGAGGACACGGCCGTGTATTACTGTGCGAGAGA	GAGGTGCAGCTGGTGGAGTCTGGAGGAGGCTTGGTTCAGCCTGGGGGGTCCCTGAGACTCTCCTGTGCAGCCTCTGGATTCACCTTCAGTAGCTATGGCATGCACTGGGTCCGCCAGGCTCCAGGGAAGGGGCTGGAGTGGGTGGCAGTTATATGGTATGATGGAAGTAAGAAATACTACGCAGACTCTGTGAAGGACCGATTCACCATCTCCAGAGACAATTCCAAGAACATGCTATATCTTCAAATGAACAACCTGAAATTGGAGGACACGGCCGTGTATTACTGTGCGAGAGA	IGHV3-50	IGHV3-54	False	F
IGHV3-88*02_S7485	IGHV3-116*01	2	0.993377	302	GAGGTGCAGCTGGTGGAGTCTGGGGGAGGCTTGGTCCAGCCTGGCGGGTCCCTGAGAGTCTCCTGTGCAGCCTCTGGATTCACCTTCAGTGACTACTACATGCAGTGGGTCCGCCAGGCTCCAGGAAAGGGGCCGGAGTGGGTAGGTTTCATTAGAAACAAAGCTAATGGTGGGACAGCAGAATACGCCGCGTCTGTGAAAGGCAGATTCACCATCTCAAGAGATGATTCCAAAAGCATTGCCAGTCTGCAAATGAACAGCCTGAAAACCGAGGACACGGCCGTGTATTACTGTACTAGAGA	GAGGTGCAGCTGGTGGAGTCTGGGGGAGGCTTGGTCCAGCCTGGCGGGTCCCTGAGAGTCTCCTGTGCAGCCTCTGGATTCACCTTCAGTGACTACTACATGCAGTGGGTCCGCCAGGCTCCAGGAAAGGGGCCGGAGTGGGTAGGTTTCATTAGAAACAAAGCTAATGGTGGGACAGCAGAATACGCCGCGTCTGTGAAAGGCAGATTCACCATCTCAAGAGATGATTCCAAAAGCATTGCCAGTCTGCAAATGAACAGCCTGAAAACCGAGGACACGGCCGTGTATTACTGTACTAGGCA	IGHV3-88	IGHV3-116	False	F
IGHV4-NL_1*02_S1821	IGHV4-169*02	2	0.993243	296	CAGGTGCAGCTGCAGGAGTCGGGCCCAGGACTGGTGAAGCCTTCGGAGACCCTGTCTGTCACCTGCGCTGTCTCTGGTGGCTCTATCAGCAGTAGCTACTGGAGCTGGATCCGCCAGGCCCCAGGGAAGGGACTGGAGTGGATTGGGTATATCTATGGTAGTGGTAGTAGCACCAACTACAACCCCTCCCTCAAGAGTCGAGTCACCCTGTCAGTAGACACGTCCAAGAACCAGCTCTCCCTGAAGCTGAGCTCTGTGACCGCCGCGGACACCGCCGTGTATTACTGTGCGAGCGA	CAGCTGCAGCTGCAGGAGTCGGGCCCAGGACTGGTGAAGCCTTCGGAGACCCTGTCTGTCACCTGCGCTGTCTCTGGTGGCTCTATCAGCAGTAGCTACTGGAGCTGGATCCGCCAGGCCCCAGGGAAGGGACTGGAGTGGATTGGGTATATCTATGGTAGTGGTAGTAGCACCAACTACAACCCCTCCCTCAAGAGTCGAGTCACCCTGTCAGTAGACACGTCCAAGAACCAGCTCTCCCTGAAGCTGAGCTCTGTGACCGCCGCGGACACGGCCGTGTATTACTGTGCGAGCGA	IGHV4-NL_1	IGHV4-169	False	F
IGHV3-73*02_S0085	IGHV3-100*01	2	0.993243	296	GAGGTGCAGCTGGTGGAGTCTGGGGGAGGCTTGGTAAAGCCTGGGGGGTCCCTGAGACTCTCTTGTGTAGCCTCTGGGTTCACCTTCAGTAGCTATGTTATGCACTGGGTCCGCCAGGCTCCAGGAAAGGGTCTGGAGTGGGTCTCAGTTATTAGTGAAAGTGGTGGTACCACATACTACGCAGACTCCGTGAAGGGCCGATTCACCATCTCCAGAGACAACGCCAAGAACTCACTGTTTCTGCAAATGAACAGCCTGAGAGCCGAGGACACGGCCGTGTATTACTGTACTAGAGA	GAGGTGCAGCTGGTGGAGTCTGGGGGAGGCTTGGTAAAGCCTGGGGGGTCCCTGAGACTCTCTTGTGTAGCCTCTGGGTTCACCTTCAGTAGCTATGTTATGCACTGGGTCCGCCAAGCTCCAGGAAAGGGTCTGGAGTGGGTCTCAGTTATTAGTGAAAGTGGTGGTACCACATACTACGCAGACTCTGTGAAGGGCCGATTCACCATCTCCAGAGACAACGCCAAGAACTCACTGTTTCTGCAAATGAACAGCCTGAGAGCCGAGGACACGGCCGTGTATTACTGTACTAGAGA	IGHV3-73	IGHV3-100	False	F
IGHV3-NL_2*01_S6117	IGHV3-119*01	2	0.993243	296	GAGGTGCAGCTGGTGGAGTCTGGGGGAGGCTTGGTACAGCCTGGGGGGTCCCTGAGACTCTCCTGTGCAGCCTCTGGATTCACCTTCAGTAGCTACTGGATGTACTGGGTCCGCCAGGCTCCAGGGAAGGGGCTGGAGTGGGTCTCACGTATTAGTAGTGATGGGAGTAGCACAAGCTACGCAGACTCCGTGAAGGGCCGATTCACCATCTCCAGAGAGAACGCCAAGAACTCACTGTATCTGCAAATGAACAGTTTGAGAGCTGAAGACACAGCTGTGTATTACTGTGCAAAAGA	GAGGTGCAGCTGGCGGAGTCTGGGGGAGGCTTGGTACAGCCTGGGGGGTCCCTGAGACTCTCCTGTGCAGCCTCTGGATTCACCTTCAGTAGCTACTGGATGTACTGGGTCCGCCAGGCTCCAGGGAAGGGGCTGGAGTGGGTCTCACGTATTAGTAGTGATGGGAGTAGCACAAGCTACGCAGACTCCGTGAAGGGCCGATTCACCATCTCCAGAGAGAACGCCAAGAACTCACTGTATCTGCAAATGAACAGTTTGAGAGCTGAAGACACAGCTGTGTATTACTGTGCGAAAGA	IGHV3-NL_2	IGHV3-119	False	F
IGHV3-53*02	IGHV3-59*01	2	0.993243	296	GAGGTGCAGCTGGTGGAGTCTGGGGGCGGCTTGGCAAAGCCTGGGGGGTCCCTGAGACTCTCCTGCGCAGCCTCTGGATTCACCTTCAGTGACTACTACATGCACTGGGTCCGCCAGGCTTCAGGGAAGGGGCTGGAGTGGGTCTCACGTATTAGTAATGGTGGTGGTAGCACATGGTACGCAGACTCCGTGAAGGGCAGATTCACCATCTCCAGAGAGAACGCCAAGAACACACTGTATCTTCAAATGGACAGCCTGAGAGCTGAGGACACGGCCGTGTATTACTGTGCGAGAGA	GAGGTGCAGCTGGTGGAGTCTGGGGGCGGCTTGGCAAAGCCTGGGGGGTCCCTGAGACTCTCCTGCGCAGCCTCTGGATTCACCTTCAGTGACTACTACATGCACTGGGTCCGCCAGGCTTCAGGGAAGGGGCTGGAGTGGGTCTCACGTATTAGTAATGGTGGTGGTAGCACATGGTACGCAGACTCCGTGAAGGGCAGATTCACCATCTCCAGAGAGAACGCCAAGAACACACTGTATCTTCAAATGGACAGCCTGAGAGCTGAGGACACGGCTGTCTATTACTGTGCGAGAGA	IGHV3-53	IGHV3-59	False	F
IGHV4-NL_21*01_S6650	IGHV4-127*01	2	0.993311	299	CAGGTGCAGCTGCAGGAGTCGGGCCCAGGACTGGTGAAGCCTTCGGAGACCCTGTCCCTCACCTGCGCTGTCTCTGGTGGCTCCATCAGCAGTGGTTATGGCTGGAGCTGGATCCGCCAGCCCCCAGGGAAGGGGCTGGAGTGGATTGGGTATATCGGTGGTAGTAGTGGTAGCACCAACTACAACCCCTCCCTCAAGAGTCGAGTCACCATTTCAAAAGACACGTCCAAGAACCAGTTCTCCCTGAAGCTGAGCTCTGTGACCGCCGCGGACACGGCCGTGTATTACTGTGCGAGAGA	CAGGTGCAGCTGCAGGAGTCGGGCCCAGGACTGGTGAAGCCTTCGGAGACCCTGTCCCTCACCTGCGCTGTCTCTGGTTACTCCATCAGCAGTGGTTATGGCTGGAGCTGGATCCGCCAGCCCCCAGGGAAGGGGCTGGAGTGGATTGGGTATATCGGTGGTAGTAGTGGTAGCACCAACTACAACCCCTCCCTCAAGAGTCGAGTCACCATTTCAAAAGACACGTCCAAGAACCAGTTCTCCCTGAAGCTGAGCTCTGTGACCGCCGCGGACACGGCCGTGTATTACTGTGCGAGAGA	IGHV4-NL_21	IGHV4-127	False	F
IGHV4-NL_33*01_S8127	IGHV4-65*01	2	0.993311	299	CAGGTGCAGCTGCAGGAGTCGGGCCCAGGACTGGTGAAGCCTTCGGAGACCCTGTCCCTCACATGCGCTGTCTCTGGTGGCTCTGTCAGCAGTAGTAACTGGTGGAGCTGGATCCGCCAGCCCCCAGGGAAAGGGCTGGAGTGGATTGGGTATATCAGTGGTAGTAGTGGGAGCACCTACTACAACCCCTCCCTCAAGAGTCGAGTCACCATTTCAACAGACACGTCCAAGAACCAGTTCTCCCTGAAGCTGAGCTCTGTGACCGCCGCGGACACGGCCGTGTATTACTGTGCGAGACA	CAGGTGCAGCTGCAGGAGTCGGGCCCAGGACTGGTGAAGCCTTCGGAGACCCTGTCCCTCACATGCGCTGTCTCTGGTGGCTCTATCAGCAGTAGTAACTGGTGGAGCTGGATCCGCCAGCCCCCAGGGAAAGGGCTGGAGTGGATTGGGTATATCAGTGGTAGTAGTGGTAGCACCTACTACAACCCCTCCCTCAAGAGTCGAGTCACCATTTCAACAGACACGTCCAAGAACCAGTTCTCCCTGAAGCTGAGCTCTGTGACCGCCGCGGACACGGCCGTGTATTACTGTGCGAGACA	IGHV4-NL_33	IGHV4-65	False	F
IGHV3-76*01_S5420	IGHV3S42*01	2	0.993243	296	GAGGTGCAGCTGGTGGAGTCTGGGGGCGGCTTGGCAAAGCCTGGGGGGTCCCTGAGACTCTCCTGTGCAGCCTCTGGATTCACCTTCAGTAGCTACTGGATGAACTGGGTCCGCCAGACTCCAGGGAAGGGGCTGGAGTGGATCTCAGCTATTAATAGTGGTGGGGGTAGCACATACTACGCAGACTCCGTGAAGGGCCGATTCACCATCTCCAGAGACAACTCAAAGAACACGCTCTCCCTGCAAATGAACAGCCTGAGAGCTGAGGACACGGCCGTGTATTACTGTGCGAAAGA	GAGGTGCAGCTGGTGGAGTCTGGGGGCGGCTTGGCAAAGCCTGGGGGGTCCCTGAGACTCTCCTGTGCAGCCTCTGGATTCACCTTCAGTAGCTACTGGATGAATTGGGTCCGCCAGACTCCAGGGAAGGGGCTGGAGTGGATCTCAGCTATTAATAGTGGTGGGGGTAGCACATACTACGCAGACTCCGTGAAGGGCCGATTCACCATCTCCAGAGACAACTCAAAGAACACGCTCTCCCTGCAAATGAACAGCCTGAGAGCTGAGGACACGGCCGTGTATTACTGTGCTAAAGA	IGHV3-76	IGHV3S42	False	F
IGHV4-NL_16*01_S2138	IGHV4S10*01	2	0.993311	299	CAGGTGCAGCTGCAGGAGTCGGGCCCAGGAGTGGTGAAGCCTTCGGAGACCCTGTCCCTCACCTGCGCTGTCTCTGGTGGCTCCATCAGCGATAGTTACCGGTGGAGCTGGATCCGCCAGCCCCCAGGGAAGGGACTGGAGTGGATTGGGTACATCTATGGTAGTAGTACGAGCACCAACTACAACCCCTCCCTCAAGAGTCGAGTCACCATTTCAAAAGACACGTCCAAGAACCAGTTCTCCTTGAAGCTGAGCTCTGTGACCGCCGCGGACACGGCCGTGTATTACTGTGCGAGAGA	CAGGTGCAGCTGCAGGAGTCGGGCCCAGGAGTGGTGAAGCCTTCAGAGACCCTGTCCCTCACCTGCGCTGTCTCTGGTGGCTCCATCAGCGATAGTTACTGGTGGAGCTGGATCCGCCAGCCCCCAGGGAAGGGACTGGAGTGGATTGGGTACATCTATGGTAGTAGTACGAGCACCAACTACAACCCCTCCCTCAAGAGTCGAGTCACCATTTCAAAAGACACGTCCAAGAACCAGTTCTCCTTGAAGCTGAGCTCTGTGACCGCCGCGGACACGGCCGTGTATTACTGTGCGAGAGA	IGHV4-NL_16	IGHV4S10	False	F
IGHV3-53*01_S2000	IGHV3-178*01	2	0.993243	296	GAGGTGCAGCTGGTGGAGTCTGGGGGCGGCTTGGCAAAGCCTGGGGGGTCCCTGAGACTCTCCTGCGCAGCCTCCGGATTCACCTTCAGTGACTACTACATGCACTGGGTCCGCCAGGCTTCAGGGAAGGGGCTGGAGTGGGTCTCACGTATTAGTAATGGTGGTGGTAGCACATGGTACGCAGACTCCGTGAAGGGCAGATTCACCATCTCCAGAGAGAACGCCAAGAACACACTGTATCTTCAAATGAACAGCCTGAGAGCTGAGGACACGGCTGTCTATTACTGTGCGAGAGA	GAGGTGCAGCTGGTGGAGTCTGGGGGCGGCTTGGCAAAGCCTGGGGGGTCCCTGAGACTCTCCTGCGCAGCCTCCGGATTCACCTTCAGTGACTACTACATGGACTGGGTCCGCCAGGCTCCAGGGAAGGGGCTGGAGTGGGTCTCACGTATTAGTAATGGTGGTGGTAGCACATGGTACGCAGACTCCGTGAAGGGCAGATTCACCATCTCCAGAGAGAACGCCAAGAACACACTGTATCTTCAAATGAACAGCCTGAGAGCTGAGGACACGGCTGTCTATTACTGTGCGAGAGA	IGHV3-53	IGHV3-178	False	F
IGHV3-NL_1*01_S2788	IGHV3-136*01	2	0.993243	296	GAGGTGCAGCTGGTGGAGTCTGGGGGAGGCTTGGTCCAGCCTGGAGGGTCCCTGAGACTCTCCTGTGCAGCCTCTGGATTCACCTTCAGTAGTTACGACATGAGCTGGGTCCGCCAGGCTCCGGGAAAGGGGCTGGAGTGGGTCTCATATATTAGTTACACTGGTAAAACCATATACTACGCTGACTCCGTGAAGGGCCGATTCACCATCTCCAGAGACAACGCCAAGAACTCGCTGTCTCTGCAAATGAGCAGCCTGAGAGCCGAGGACACGGCCGTGTATTACTGTGCGAGAGA	GAGGTGCAGCTGGTGGAGTCTGGGGGAGGCTTGGTCCAGCCTGGAGGGTCCCTGAGACTCTCCTGTGCAGCCTCTGGATTCACCTTCAGTAGTTACGACATGAGCTGGGTCCGCCAGGCTCCGGGAAAGGGGCTGGAGTGGGTCTCATATATTAGTTACACTGGTAAAACCATATACTACGCTGACTCCGTGAAGGGCCGATTCACCATCTCCAGAGACAACGCCAAGAACTCGCTGTCTCTGCAAATGAGCAGCCTGAGAGCCGAGGACACGGCCGTGTATTACTGTACTAGAGA	IGHV3-NL_1	IGHV3-136	False	F
IGHV3-76*02_S4190	IGHV3-103*01	2	0.993174	293	GAGGTGCAGCTGGTGGAGTCTGGGGGCGGCTTGGCAAAGCCTGGGGGATCCCTGAGACTCTCCTGTGCAGCCTCTGGATTCACCTTCAGTAGCTATGCTATGCACTGGGTCCGCCAGGCTCCAGGGAAGGGGCTGGAGTGGGTCTCAGCTATTAGTAGTGGTGGTAGCACATACTACGCAGACTCCGTGAAGGGCCGATTCACCATCTCCAGAGACAACTCAAAGAACACGCTCTCCCTGCAAATGAACAGCCTGAGAGCTGAGGACACGGCCGTGTATTACTGTGCGAAAGA	GAGGTGCAGCTGGTGGAGTCTGGGGGCGGCTTGGCAAAGCCTGGGGGGTCCCTGAGACTCTCCTGTGCAGCCTCTGGATTCACCTTCAGTAGCTATGCTATGCACTGGGTCCGCCAGGCTCCAGGGAAGGGGCTGGAGTGGGTCTCAGCTATTAATAGTGGTGGTAGCACATACTACGCAGACTCCGTGAAGGGCCGATTCACCATCTCCAGAGACAACTCAAAGAACACGCTCTCCCTGCAAATGAACAGCCTGAGAGCTGAGGACACGGCCGTGTATTACTGTGCGAAAGA	IGHV3-76	IGHV3-103	False	F
IGHV3-53*01_S2000	IGHV3-59*01	2	0.993243	296	GAGGTGCAGCTGGTGGAGTCTGGGGGCGGCTTGGCAAAGCCTGGGGGGTCCCTGAGACTCTCCTGCGCAGCCTCCGGATTCACCTTCAGTGACTACTACATGCACTGGGTCCGCCAGGCTTCAGGGAAGGGGCTGGAGTGGGTCTCACGTATTAGTAATGGTGGTGGTAGCACATGGTACGCAGACTCCGTGAAGGGCAGATTCACCATCTCCAGAGAGAACGCCAAGAACACACTGTATCTTCAAATGAACAGCCTGAGAGCTGAGGACACGGCTGTCTATTACTGTGCGAGAGA	GAGGTGCAGCTGGTGGAGTCTGGGGGCGGCTTGGCAAAGCCTGGGGGGTCCCTGAGACTCTCCTGCGCAGCCTCTGGATTCACCTTCAGTGACTACTACATGCACTGGGTCCGCCAGGCTTCAGGGAAGGGGCTGGAGTGGGTCTCACGTATTAGTAATGGTGGTGGTAGCACATGGTACGCAGACTCCGTGAAGGGCAGATTCACCATCTCCAGAGAGAACGCCAAGAACACACTGTATCTTCAAATGGACAGCCTGAGAGCTGAGGACACGGCTGTCTATTACTGTGCGAGAGA	IGHV3-53	IGHV3-59	False	F
IGHV5-15*01	IGHV5-20*02	2	0.993243	296	GAGGTGCAGCTGGTGCAGTCTGGAGCAGAGGTGAAAAGGCCCGGGGAGTCTCTGAAGATCTCCTGTAAGACTTCTGGATACAGCTTTACCAGCTACTGGATCAGCTGGGTGCGCCAGATGCCCGGGAAAGGCCTGGAGTGGATGGGGGCGATTGATCCTAGTGATTCTGATACCAGATACAGCCCGTCCTTCCAAGGCCAGGTCACCATCTCAGCCGACAAGTCCATCAGCACCGCCTACCTGCAGTGGAGCAGCCTGAAGGCCTCGGACACCGCCACGTATTACTGTGCGAAAGA	GAGGTGCAGCTGGTGCAGTCTGGAGCAGAGGTGAAAAGGCCCGGGGAGTCTCTGAAGATCTCCTGTAAGACTTCTGGATACAGCTTTACCAGCTACTGGATCAGCTGGGTGCGCCAGATGCCCGGAAAAGGCCTGGAGTGGATGGGGGCGATTGATCCTAGTGATTCTGATACCAGATACAGCCCGTCCTTCCAAGGCCAGGTCACCATCTCAGCCGACAAGTCCATCAGCACCGCCTACCTGCAGTGGAGCAGCCTGAAGGCCTCGGACACCGCCACGTATTACTGCGCGAAAGA	IGHV5-15	IGHV5-20	False	F
IGHV3-NL_13*01_S5549	IGHV3-32*01	2	0.993174	293	GAGGTGCAACTGGTGGAGTCTGGGGGAGGCTTGGTCCAGCCTGGGGGGTCCCTGAGACTCTCCTGTGCAGCCCCCGGATTCACCTCGGGTAACTCTGACTTGATCTGGATCCGCCAGGCTCCAGGGAAGGGGCTGGAGTGGGTCTCATACATTAGTAGTGGTGGTAGCATATACTACTCAGACTCTGTGAAGGGCCGATTCACCATCTCCAGAGACAACGCCAAGAACACGCTGTATCTGCAAATGAGCAGCCTGAGAGTGGAGGACACGGCCGTGTATTACTGTGCAAAAGA	GAGGTGCAACTGGTGGAGTCTGGGGGAGGCTTGGTCCAGCCTGGGGGGTCCCTGAGACTCTCCTGTGCAGCCCCCGGATTCACCTCGGGTAACTCTGACTTGATCTGGATCCGCCAGGCTCCAGGGAAGGGTCTGGAGTGGGTCTCATACATTAGTAGTGGTGGTAGCATATACTACTCAGACTCTGTCAAGGGCCGATTCACCATCTCCAGAGACAACGCCAAGAACACGCTGTATCTGCAAATGAGCAGCCTGAGAGTGGAGGACACGGCCGTGTATTACTGTGCAAAAGA	IGHV3-NL_13	IGHV3-32	False	F
IGHV3-NL_2*01_S5884	IGHV3-119*01	2	0.993243	296	GAGGCGCAGCTGGTGGAGTCTGGGGGAGGCTTGGTACAGCCTGGGGGGTCCCTGAGACTCTCCTGTGCAGCCTCTGGATTCACCTTCAGTAGCTACTGGATGTACTGGGTCCGCCAGGCTCCAGGGAAGGGGCTGGAGTGGGTCTCACGTATTAGTAGTGATGGGAGTAGCACAAGCTACGCAGACTCCGTGAAGGGCCGATTCACCATCTCCAGAGAGAACGCCAAGAACTCACTGTATCTGCAAATGAACAGTTTGAGAGCTGAAGACACAGCTGTGTATTACTGTGCGAAAGA	GAGGTGCAGCTGGCGGAGTCTGGGGGAGGCTTGGTACAGCCTGGGGGGTCCCTGAGACTCTCCTGTGCAGCCTCTGGATTCACCTTCAGTAGCTACTGGATGTACTGGGTCCGCCAGGCTCCAGGGAAGGGGCTGGAGTGGGTCTCACGTATTAGTAGTGATGGGAGTAGCACAAGCTACGCAGACTCCGTGAAGGGCCGATTCACCATCTCCAGAGAGAACGCCAAGAACTCACTGTATCTGCAAATGAACAGTTTGAGAGCTGAAGACACAGCTGTGTATTACTGTGCGAAAGA	IGHV3-NL_2	IGHV3-119	False	F
IGHV4-NL_33*01_S3086	IGHV4-65*01	2	0.993311	299	CAGGTGCAGCTGCAGGAGTCGGGCCCAGGACTGGTGAAGCCTTCGGAGACCCTGTCCCTCACATGCGCTGTCTCTGGTGGCTCTATCAGCAGTAGTAACTGGTGGAGCTGGATCCGCCAGCCCCCAGGGAAAGGGCTGGAGTGGATTGGGTATATCAGTGGTAGTAGTGGTAGCACCTACTACAACCCCTCCCTCAAGAGTCGAGTCACCATTTCAACAGACACGTCCAAGAACCAGTTCTCCCTGAAGCTGAGCTCTGTGACCGCCGCGGACACCGCCGTGTATTACTGTGCGAGAGA	CAGGTGCAGCTGCAGGAGTCGGGCCCAGGACTGGTGAAGCCTTCGGAGACCCTGTCCCTCACATGCGCTGTCTCTGGTGGCTCTATCAGCAGTAGTAACTGGTGGAGCTGGATCCGCCAGCCCCCAGGGAAAGGGCTGGAGTGGATTGGGTATATCAGTGGTAGTAGTGGTAGCACCTACTACAACCCCTCCCTCAAGAGTCGAGTCACCATTTCAACAGACACGTCCAAGAACCAGTTCTCCCTGAAGCTGAGCTCTGTGACCGCCGCGGACACGGCCGTGTATTACTGTGCGAGACA	IGHV4-NL_33	IGHV4-65	False	F
IGHV4-NL_36*01_S0211	IGHV4-165*02	2	0.993243	296	CAGGTGCAGCTGCAGGAGTCGGGCCCAGGACTGGTGAAGCCTTCGGAGACCCTGTCCCTCACCTGCGCTGTCTCTGGTGGCTCCATCAGCGGTTACTACTGGAACTGGATCCGCCAACCCCCAGGGAAGGGACTGGAGTGGATTGGGTATATCGGTGGTAGTAGTGGGAGCACCGACTACAACCCCTCCCTCAAGAGTCGAGTCACCATTTCAACGGACACGTCCAAGAACCAGTTCTCCCTGAAGCTGAGCTCTGTGACCGCCGCGGACACGGCCGTGTATTACTGTGCGAGAAA	CAGGTGCAGCTGCAGGAGTCGGGCCCAGGACTGGTGAAGCCTTCGGAGACCCTGTCCCTCACCTGCGCTGTCTCTGGTGGCTCCATCAGCGGTTACTACTGGAACTGGATCCGCCAACCCCCAGGGAAGGGGCTGGAGTGGATTGGGTATATCGGTGGTAGTAGTGGGAGCACCTACTACAACCCCTCCCTCAAGAGTCGAGTCACCATTTCAACGGACACGTCCAAGAACCAGTTCTCCCTGAAGCTGAGCTCTGTGACCGCCGCGGACACGGCCGTGTATTACTGTGCGAGAAA	IGHV4-NL_36	IGHV4-165	False	F
IGHV3-NL_17*01_S4250	IGHV3-30*02	2	0.993377	302	GAGGTGCAGCTGGTGGAGTCTGGGGCAGGCTTGGTCCAGCCTGGCGGGTCCCTGAGACTCTCCTGTGCAGCCTCTGGATTCACCTTCAGTAACTCCTGGATGAGCTGGGTCCGCCAGGCTCCAGGGAAGGGGCTAGAGTGGGTTGCCCGTATTAAAAGGAAAGCTGATGGTGAGACAGCAGATTACGCCGCATCTGTGAAAGGCAGATTCACCATCTCAAGAGACGATTCAAAGAACACACTGTACCTGCAAATGAACAGCCTGAAAACCGAGGACACGGCCGTGTATTACTGCACCACAGA	GAGGTGCAGCTGGTGGAGTCTGGGGCAGGCTTGGTCCAGCCTGGCGGGTCCCTGAGACTCTCCTGTGCAGCCTCTGGATTCACCTTCAGTAACTCCTGGATGAGCTGGGTCCGCCAGGCTCCAGGCAAGGGGCTAGAGTGGGTTGCCCGTATTAAAAGGAAAGCTGACGGTGAGACAGCAGATTACGCCGCATCTGTGAAAGGCAGATTCACCATCTCAAGAGACGATTCAAAGAACACACTGTACCTGCAAATGAACAGCCTGAAAACCGAGGACACGGCCGTGTATTACTGCACCACAGA	IGHV3-NL_17	IGHV3-30	False	F
IGHV3-52*02_S4550	IGHV3-58*02	2	0.993377	302	GAGGCGCAGCTGATGGAAACTGGCGGAGGCTTGGTACAGCCTGGGGGGTCCCTGAGACTCTCCTGTGCAGCCTCTGGATTCACCTTCAGTGACCACTACATGCAGTGGGTCCGCCAGGCTCCAGGGAAGGGGTTGGAGTGGGTAGGATTAATTAGAAACAAAGCTGATGGTGAGACAACAGACTACGCTGCATCTGTGAAAGGCAGATTCACCATCTCCAGAGATGATTCGAAAAGCATCACCTATCTGCAAATGAACAACCTGAAAACCGAGGACACGGCCGTGTATTACTGTGCGAGGAA	GAGGCGCAGCTGATGGAAACTGGCGGAGGCTTGGTACAGCCTGGGGGGTCCCTGAGACTCTCCTGTGCAGACTCTGGATTCACCTTCAGTGACCACTACATGCAGTGGGTCCGCCAGGCTCCAGGGAAGGGGTTGGAGTGGGTAGGATTAATTAGAAACAAAGCTGATGGTGAGACAACAGACTATGCTGCATCTGTGAAAGGCAGATTCACCATCTCCAGAGATGATTCGAAAAGCATCACCTATCTGCAAATGAACAACCTGAAAACCGAGGACACGGCCGTGTATTACTGTGCGAGGAA	IGHV3-52	IGHV3-58	False	F
IGHV3-87*01_S6311	IGHV3-115*02	2	0.993243	296	GAGGTGCAGCTGGCGGAGTCTGGGGGAGGCTTGGTACAGCCTGGGGGGTCCCTGAGACTCTCCTGTGCAGCCTCCGGATTCACCTTCAGTAGCTACGAAATGCACTGGGTCCGCCAGGCTCCAGGGAAGGGGCTGGAGTCCGTCTCAGTTATTGGTGGTGATAGTAGTTACACACACTACGCAGACTCTGTGAAGGGCCGATTCACCATCTCCAGAGACAACGCCAAGAACTCGCTGTCTCTGCAAATGAACAGCCTGAGAGCCGAGGACACGGCCGTGTATTACTGTGCGAGACA	GAGGTGCAGCTGGCGGAGTCTGGGGGAGGCTTGGTCCAGCCTGGGGGGTCCCTGAGACTCTCCTGTGCAGCCTCCGGATTCACCTTCAGTGGCTACGAAATGCACTGGGTCCGCCAGGCTCCAGGGAAGGGGCTGGAGTCCGTCTCAGTTATTGGTGGTGATAGTAGTTACACACACTACGCAGACTCTGTGAAGGGCCGATTCACCATCTCCAGAGACAACGCCAAGAACTCGCTGTCTCTGCAAATGAACAGCCTGAGAGCCGAGGACACGGCCGTGTATTACTGTGCGAGACA	IGHV3-87	IGHV3-115	False	F
IGHV4-NL_33*01_S1148	IGHV4-65*01	2	0.993311	299	CAGGTGCAGCTGCAGGAGTCGGGCCCAGGACTGGTGAAGCCTTCGGAGACCCTGTCCCTCACATGCGCTGTCTCTGGTGGCTCCATCAGCAGTAGTAACTGGTGGAGCTGGATCCGCCAGCCCCCAGGGAAAGGGCTGGAGTGGATTGGGTATATCAGTGGTAGTAGTGGTAGCACCTACTACAACCCCTCCCTCAAGAGTCGAGTCACCATTTCAACAGACACGTCCAAGAACCAGTTCTCCCTGAAGCTGAGCTCTGTGACCGCCGCGGACACGGCCGTGTATTACTGTGCGAGAGA	CAGGTGCAGCTGCAGGAGTCGGGCCCAGGACTGGTGAAGCCTTCGGAGACCCTGTCCCTCACATGCGCTGTCTCTGGTGGCTCTATCAGCAGTAGTAACTGGTGGAGCTGGATCCGCCAGCCCCCAGGGAAAGGGCTGGAGTGGATTGGGTATATCAGTGGTAGTAGTGGTAGCACCTACTACAACCCCTCCCTCAAGAGTCGAGTCACCATTTCAACAGACACGTCCAAGAACCAGTTCTCCCTGAAGCTGAGCTCTGTGACCGCCGCGGACACGGCCGTGTATTACTGTGCGAGACA	IGHV4-NL_33	IGHV4-65	False	F
IGHV3-52*01_S8160	IGHV3-58*01	2	0.993377	302	GAGGCGCAGCTGATGGAATCTGGCGGAGGCTTGGTACAGCCTGGGGGGTCCCTGAGACTCTCCTGTGCAGCCTCTGGATTCACCTTCAGTGACCACTACATGCAGTGGGTCCGCCAGGCTCCAGGGAAGGGGTTGGAGTGGGTAGGATTAATTAGAAACAAAGCTGATGGTGAGACAACAGACTACGCTTTATCTGTGAAAGGCAGAGTCACTATCTCCAGAGATGATTCGAAAAGCATCACCTATCTGCAAATGAACAACCTGAAAACCGAGGACACGGCCGTGTATTACTGTGCGAGGAA	GAGGCGCAGCTGATGGAAACTGGCGGAGGCTTGGTACAGCCTGGGGGGTCCCTGAGACTCTCCTGTGCAGCCTCTGGATTCACCTTCAGTGACCACTACATGCAGTGGGTCCGCCAGGCTCCAGGGAAGGGGTTGGAGTGGGTAGGATTAATTAGAAACAAAGCTGATGGTGAGACAACAGACTACGCTTTATCTGTGAAAGGCAGATTCACTATCTCCAGAGATGATTCGAAAAGCATCACCTATCTGCAAATGAACAACCTGAAAACCGAGGACACGGCCGTGTATTACTGTGCGAGGAA	IGHV3-52	IGHV3-58	False	F
IGHV3-88*01_S9155	IGHV3-116*02	2	0.993377	302	GAGGTGCAGCTGGTGGAGTCTGGGGGAGGCTTGGTCCAGCCTGGCGGGTCCCTGAGACTCTCCTGTGCAGCCTCTGGATTCACCTTCAGTGACCACTACATGAGCTGGGTCCGCCAGGCTCCAGGGAAGGGGCCGGAGTGGGTAGGTTTCATTAGAAACAAAGCTAATGGTGGGACAGCAGAATACGCCGCGTCTGTGAAAGGCAGATTCACCATCTCAAGAGATGATTCCAAAAGCATTGCCAGTCTGCAAATGAACAGCCTGAAAACCGAGGACACGGCCGTGTATTACTGTGCTAGAGA	GAGGTGCGGCTGGTGGAGTCTGGGGGAGGCTTGGTCCAGCCTGGCGGGTCCCTGAGACTCTCCTGTGCAGCCTCTGGATTCACCTTCAGTGACTACTACATGAGCTGGGTCCGCCAGGCTCCAGGGAAGGGGCCGGAGTGGGTAGGTTTCATTAGAAACAAAGCTAATGGTGGGACAGCAGAATACGCCGCGTCTGTGAAAGGCAGATTCACCATCTCAAGAGATGATTCCAAAAGCATTGCCAGTCTGCAAATGAACAGCCTGAAAACCGAGGACACGGCCGTGTATTACTGTGCTAGAGA	IGHV3-88	IGHV3-116	False	F
IGHV4-NL_36*01_S5000	IGHV4-165*02	2	0.993243	296	CAGGTGCAGCTGCAGGAGTCGGGCCCAGGACTGGTGAAGCCTTCGGAGACCCTGTCCCTCACCTGCGCTGTCTCTGGTGGCTCCATCAGCGGTTACTACTGGAACTGGATCCGCCAACCACCAGGGAAGGGGCTGGAGTGGATTGGGTATATCGGTGGTAGTAGTGGGAGCACCTACTACAACCCCTCCCTCAAGAGTCGAGTCACCATTTCAACAGACACGTCCAAGAACCAGTTCTCCCTGAAGCTGAGCTCTGTGACCGCCGCGGACACGGCCGTGTATTACTGTGCGAGAAA	CAGGTGCAGCTGCAGGAGTCGGGCCCAGGACTGGTGAAGCCTTCGGAGACCCTGTCCCTCACCTGCGCTGTCTCTGGTGGCTCCATCAGCGGTTACTACTGGAACTGGATCCGCCAACCCCCAGGGAAGGGGCTGGAGTGGATTGGGTATATCGGTGGTAGTAGTGGGAGCACCTACTACAACCCCTCCCTCAAGAGTCGAGTCACCATTTCAACGGACACGTCCAAGAACCAGTTCTCCCTGAAGCTGAGCTCTGTGACCGCCGCGGACACGGCCGTGTATTACTGTGCGAGAAA	IGHV4-NL_36	IGHV4-165	False	F
IGHV3-177*01_S1591	IGHV3-28*02	2	0.993243	296	GAGGTGCAGCTGGTGGAGTCTGGGGGCGGCTTGGCAAAGCCTGGGGGGTCCCTGAGACTCTCCTGTGCAGCCTCTGGATTCACCTTCAGTAACTACTGGATGTACTGGGTTCGCCAGGCACCAGGGAAGGGGCTGGAGTGGATCTCAGCTATTAATAGTGCTGGTAGTAGCACATACTATGCAGACTCCGTGAAGGGCAGATTCACCATCTCCAGAGAGAACGCCAAGAACACACTGTATCTTCAAATGGACAGCCTGAGAGCTGAGGACACGGCTGTCTATTACTGTGCGGGAGA	GAGGTGCAGCTGGTGGAGTCTGGGGGCGGCTTGGCAAAGCCTGGGGGGTCCCTGAGACTCTCCTGTGCAGCCTCTGGATTCACCTTCAGTAACTACTGGATGCACTGGGTTCGCCAGGCACCAGGGAAGGGGCTGGAGTGGATCTCAGCTATTAATAGTGCTGGTAGTAGCACATACTATGCAGACTCCGTGAAGGGCAGATTCACCATCTCCAGAGAGAACGCCAAGAACACACTGTATCTTCAAATGGACGGCCTGAGAGCTGAGGACACGGCTGTCTATTACTGTGCGGGAGA	IGHV3-177	IGHV3-28	False	F
IGHV3-127*01_S7059	IGHV3-183*02	2	0.993243	296	GAGGTGCAGCTGGTGGAGTCTGGGGGAGGCTTGGTCCAGCCTGGGGGGTCCCTGAGACTCTCCTGTGCAGCCTCTGGATTCACCTTTGGTGATTATGGCATGCACTGGGTCCGCCAGGCTCCGGGAAAGGGACTGGAGTGGGTCTCATCCATTAGTAACACTGGTAAAACCATATACTACGCTGACTCCGTGAAGGGCCGATTCACCGTCTCCAGAGACAACGCCAAGAACTCGCTGTCTCTGCAAATGAACAGCCTGAGAGCCGAGGACACGGCCGTGTATTACTGTACTAGAGA	GAGGTGCAGCTGGTGGAGTCTGGGGGAGGCTTGGTCCAGCCTGGGGGGTCCCTGAGACTCTCCTGTGCAGCCTCTGGATTCACCTTTGGTGATTATGGCATGCACTGGGTCCGCCAGGCTCCGGGAAAGGGACTGGAGTGGGTCTCATCCATTAGTAACACTGGTAAAACCGTATACTACGCTGACTCCGTGAAGGGCCGATTCACCGTCTCCAGAGACAACGCCAAGAACTCGCTGTCTCTGCAAATGAGCAGCCTGAGAGCCGAGGACACGGCCGTGTATTACTGTACTAGAGA	IGHV3-127	IGHV3-183	False	F
IGHV1-138*01	IGHV1-198*02	2	0.993243	296	CAGGTCCAGCTGGTGCAGTCCGGGGCTGAGGTGAAGAAGCCTGGGGCCTCAGTGAAGGTTTCCTGCAAGACTTCTGGATTCACCTTCGGCAGCTATGCTATCAGCTGGGTGCGACAGGCCCCTGGACAAGGGCTTGAGTGGATGGGAGTGATCATCCCTCTTGTTGGTGTAACAAACTACGCAGAGAAGTTCCAGGGCAGAGTCACGATTACCGCGGACACGTCCACAAGCACAGCCTACATGGAGCTGAGCAGCCTGAGATCTGAGGACACGGCCGTGTATTACTGTGCGAGAGG	CAGGTCCAGCTGGTGCAGTCCGGGGCTGAGGTGAAGAAGCCTGGGGCCTCAGTGAAGGTTTCCTGCAAGGCTTCTGGATTCACCTTCGGCAGCTATGCTATCAGCTGGGTGCGACAGGCCCCTGGACAAGGGCTTGAGTGGATGGGAGTGATCATCCCTCTTGTTGGTATAACAAACTACGCAGAGAAGTTCCAGGGCAGAGTCACGATTACCGCGGACACGTCCACAAGCACAGCCTACATGGAGCTGAGCAGCCTGAGATCTGAGGACACGGCCGTGTATTACTGTGCGAGAGG	IGHV1-138	IGHV1-198	False	F
IGHV2-69*01_S2931	IGHV2-95*01	2	0.993355	301	CAGGTCACCTTGAAGGAGTCTGGTCCTGCGCTCGTGAAACCCACACAGACCCTCACGCTGACCTGCACCTTCTCTGGGTTCTCAATCAGCACTTCTGGAACAGGTGTGGGCTGGATCCGTCAGCCCCCAGGGAAGGCCCTGGAATGGCTTGCAAGCATTTATTGGAATGATAGTAAATACTACAGCACATCGCTGAAGAGCAGGCTCACCATCTCCAAGGACACCTCCAAGAACCAGGTGGTTCTAACAATGACCAACATGGACCCTGTGGACACAGCCACATATTACTGTGCACGGGTAC	CAGGTCACCTTGAAGGAGTCTGGTCCTGCGCTCGTGAAACCCACACAGACCCTCACGCTGACCTGCACCTTCTCTGGGTTCTCAATCAGCACTACTGGAACAGGTGTGGGCTGGATCCGTCAGCCCCCAGGGAAGGCCCTGGAATGGCTTGCAAGCATTTATTGGAATGATAGTAAATACTACAGCACATCGCTGAAGAGCAGGCTCACCATCTCCAAGGACACCTCCAAAAACCAGGTGGTTCTAACAATGACCAACATGGACCCTGTGGACACAGCCACATATTACTGTGCACGGGTAC	IGHV2-69	IGHV2-95	False	F
IGHV4-NL_1*01_S5424	IGHV4-169*02	2	0.993243	296	CAGCTGCAGCTGCAGGAGTCGGGCCCAGGACTGGTGAAGCCTTCGGAGACCCTGTCTGTCACCTGCGCTGTCTCTGGTGGCTCTATTAGCAGTAGCTACTGGAGCTGGATCCGCCAGGCCCCAGGGAAGGGACTGGAGTGGATTGGGTATATCTATGGTAGTGGTAGTAGCACCAACTACAACCCCTCCCTCAAGAGTCGAGTCACCCTGTCAGTAGACACGTCCAAGAACCAGCTCTCCCTGAAGCTGAGCTCTGTGACCGCCGCGGACACGGCCGTGTATTACTGTGCGAGAGA	CAGCTGCAGCTGCAGGAGTCGGGCCCAGGACTGGTGAAGCCTTCGGAGACCCTGTCTGTCACCTGCGCTGTCTCTGGTGGCTCTATCAGCAGTAGCTACTGGAGCTGGATCCGCCAGGCCCCAGGGAAGGGACTGGAGTGGATTGGGTATATCTATGGTAGTGGTAGTAGCACCAACTACAACCCCTCCCTCAAGAGTCGAGTCACCCTGTCAGTAGACACGTCCAAGAACCAGCTCTCCCTGAAGCTGAGCTCTGTGACCGCCGCGGACACGGCCGTGTATTACTGTGCGAGCGA	IGHV4-NL_1	IGHV4-169	False	F
IGHV4-NL_1*01_S5424	IGHV4-169*01	2	0.993243	296	CAGCTGCAGCTGCAGGAGTCGGGCCCAGGACTGGTGAAGCCTTCGGAGACCCTGTCTGTCACCTGCGCTGTCTCTGGTGGCTCTATTAGCAGTAGCTACTGGAGCTGGATCCGCCAGGCCCCAGGGAAGGGACTGGAGTGGATTGGGTATATCTATGGTAGTGGTAGTAGCACCAACTACAACCCCTCCCTCAAGAGTCGAGTCACCCTGTCAGTAGACACGTCCAAGAACCAGCTCTCCCTGAAGCTGAGCTCTGTGACCGCCGCGGACACGGCCGTGTATTACTGTGCGAGAGA	CAGCTGCAGCTGCAGGAGTCGGGCCCAGGACTGGTGAAGCCTTCGGAGACCCTGTCTGTCACCTGCGCTGTCTCTGGTGGCTCTATCAGCAGTAGCTACTGGAGCTGGATCCGCCAGGCCCCAGGGAAGGGACTGGAGTGGATTGGGTATATCTATGGTAGTGGTAGTAGCACCAACTACAACCCCTCCCTCAAGAGTCGAGTCACCCTGTCAGTAGACACGTCCAAGAACCAGCTCTCCCTGAAGCTGAGCTCTGTGACCGCCGCGGACACGGCCGTGTATTACTGTGCGAGA-A	IGHV4-NL_1	IGHV4-169	False	F
IGHV2-69*01_S8735	IGHV2-95*01	2	0.993355	301	CAGGTCACCTTGAAGGAGTCTGGTCCTGCGCTCGTGAAACCCACACAGACCCTCACGCTGACCTGCACCTTCTCTGGGTTCTCAATCAGCACTTCTGGAACAGGTGTGGGCTGGATCCGTCAGCCCCCAGGGAAGGCCCTGGAATGGCTTGCAAGCATTTATTGGAATGATAGTAAATACTACAGCACATCGCTGAAGAGCAGGCTCACCATCTCCAAGGACACCTCCAAAAACCAGGTGGTTCTAACAATGACCAACATGGACCCTGTGGACACAGCCACATATTACTGTGCACGGATAC	CAGGTCACCTTGAAGGAGTCTGGTCCTGCGCTCGTGAAACCCACACAGACCCTCACGCTGACCTGCACCTTCTCTGGGTTCTCAATCAGCACTACTGGAACAGGTGTGGGCTGGATCCGTCAGCCCCCAGGGAAGGCCCTGGAATGGCTTGCAAGCATTTATTGGAATGATAGTAAATACTACAGCACATCGCTGAAGAGCAGGCTCACCATCTCCAAGGACACCTCCAAAAACCAGGTGGTTCTAACAATGACCAACATGGACCCTGTGGACACAGCCACATATTACTGTGCACGGGTAC	IGHV2-69	IGHV2-95	False	F
IGHV2-69*02_S0779	IGHV2-95*01	2	0.993355	301	CAGGTCACCTTGAAGGAGTCTGGTCCTGCGCTCGTGAAACCCACACAGACCCTCACGCTGACCTGCACCTTCTCTGGGTTCTCAATCAGCACTACTGGAACAGGTGTGGGCTGGATCCGTCAGCCCCCAGGGAAGGCCCTGGAATGGCTTGCAAGCATTTATTGGAATGATAGTAAATACTACAGCACATCGCTGAAGAGCAGGCTCACCATCTCCAAGGACACCTCCAAGAACCAGGTGGTTCTGACAATGACCAACATGGACCCTGTGGACACAGCCACATATTACTGTGCACGGGTAC	CAGGTCACCTTGAAGGAGTCTGGTCCTGCGCTCGTGAAACCCACACAGACCCTCACGCTGACCTGCACCTTCTCTGGGTTCTCAATCAGCACTACTGGAACAGGTGTGGGCTGGATCCGTCAGCCCCCAGGGAAGGCCCTGGAATGGCTTGCAAGCATTTATTGGAATGATAGTAAATACTACAGCACATCGCTGAAGAGCAGGCTCACCATCTCCAAGGACACCTCCAAAAACCAGGTGGTTCTAACAATGACCAACATGGACCCTGTGGACACAGCCACATATTACTGTGCACGGGTAC	IGHV2-69	IGHV2-95	False	F
IGHV1-138*01_S6073	IGHV1-151*01	2	0.993243	296	CAGGTCCAGCTGGTGCAGTCCGGGGCTGAGGTGAAGAAGCCTGGGGCCTCAGTGAAGCTCTCCTGCAAGGCTTCTGGATTCACCTTCAGCATCTATGCCATCAGTTGGGTGCGACAGGCCCCTGGACAAGGGCTTGAGTGGATGGGAGAGATCATCCCTCTTGTTGGTATAACAAACTACGCACAGAAGTTCCAGGGCAGAGTCACGATTACCGCGGACACGTCCACAAGCACAGCCTACATGGAGCTGAGCAGCCTGAGATCTGAGGACACGGCCGTGTATTACTGTGCGAGAGG	CAGGTCCAGCTGGTGCAGTCCGGGGCTGAGGTGAAGAAGCCTGGGGCCTCAGTGAAGCTCTCCTGCAAGGCTTCTGGATACACCTTCAGCATCTATGCCATCAGTTGGGTGCGACAGGCCCCTGGACAAGGGCTTGAGTGGATGGGAGGGATCATCCCTCTTGTTGGTATAACAAACTACGCACAGAAGTTCCAGGGCAGAGTCACGATTACCGCGGACACGTCCACAAGCACAGCCTACATGGAGCTGAGCAGCCTGAGATCTGAGGACACGGCCGTGTATTACTGTGCGAGAGG	IGHV1-138	IGHV1-151	False	F
IGHV7-86*01_S6180	IGHV7-114*01	2	0.993243	296	CAGGTGCAGCTGGTGCAGTCTGGGGCTGAGGTGAAGCAGCCGGGGGCCTCAGTGAAGGTCTCCTGCAAGGCTTCTGGATACACCTTCACTAGCTATGGTATGAATTGGGTGCGACAGGCCCATGGACAACGGCTTGAGTGGATGGGATGGATCAACACCGACACTGGGAACCCAACATATGCCCAGGGCTTCAAAGAACGATTTACCTTCTCCATGGACACCTCTATCAGCACGGCATATCTGCAGATCAGCAGCCTAAAGGCTGAGGACACGGCCGTGTATTACTGTGCGAGACA	CAGGTGCAGCTGGTGCAGTCTGGGGCTGAGGTGAAGCAGCCGGGGGCCTCAGTGAAGGTCTCCTGCAAGGCTTCTGGTTACACCTTCACTAGCTATGGTATGAATTGGGTGCGACAGGCCCATGGACAACGGCTTGAGTGGATGGGATGGATCAACACCGACACTGGGAACCCAACATATGCCCAGGGCTTCAAAGAACGATTTACCTTCTCCATGGACACCTCTATCAGCACGGCATATCTGCAGATCAGCAGCCTAAAGGCTGAGGACACGGCCGTGTATTACTGTGCAAGACA	IGHV7-86	IGHV7-114	False	F
IGHV4-NL_1*01_S2370	IGHV4-169*01	2	0.993243	296	CAGCTGCAGCTGCAGGAGTCGGGCCCAGGACTGGTGAAGCCTTCGGAGACCCTGTCTGTCACCTGCGCTGTCTCTGGTGGCTCTATCAGCAGTAGCTACTGGAGCTGGATCCGCCAGCCCCCAGGGAAGGGACTGGAGTGGATTGGGTATATCTATGGTAGTGGTAGTAGCACCAACTACAACCCCTCCCTCAAGAGTCGAGTCACCCTGTCAGTAGACACGTCCAAGAACCAGCTCTCCCTGAAGCTGAGCTCTGTGACCGCCGCGGACACGGCCGTGTATTACTGTGCGAGAGA	CAGCTGCAGCTGCAGGAGTCGGGCCCAGGACTGGTGAAGCCTTCGGAGACCCTGTCTGTCACCTGCGCTGTCTCTGGTGGCTCTATCAGCAGTAGCTACTGGAGCTGGATCCGCCAGGCCCCAGGGAAGGGACTGGAGTGGATTGGGTATATCTATGGTAGTGGTAGTAGCACCAACTACAACCCCTCCCTCAAGAGTCGAGTCACCCTGTCAGTAGACACGTCCAAGAACCAGCTCTCCCTGAAGCTGAGCTCTGTGACCGCCGCGGACACGGCCGTGTATTACTGTGCGAGA-A	IGHV4-NL_1	IGHV4-169	False	F
IGHV3-128*02	IGHV3-184*01	2	0.993377	302	GAGGTGCAGCTGGTGGAGTCTGGGGGAGGCTTGGTCCAGCCTGGGGGGTCCCTGAGACTCTCCTGTGCAGCCTCTGGATTCACCTTCAGTGACCACTACATGTACTGGGTCCGCCAGGCTCCAGGAAAGGGGCTGGAGTGGGTGGGTTTCATTAGAAGCAAAGCTTACGGTGGGACAGCAGAATACGCCGCGTCTGTGAAAGGCAGATTCACCATCTCCAGAGATGATTCCAAAAGCATCGCCTATCTGCAAATGAACAGCCTGAAAACCGAGGACACGGCCGTGTATTACTGTACTAGGGA	GAGGTGCAGCTGGTGGAGTCTGGGGGAGGCTTGGTCCAGCCTGGGGGGTCCCTGAGACTCTCCTGTGCAGCCTCTGGATTCACCTTCAGTGACTACTACATGTACTGGGTCCGCCAGGCTCCAGGAAAGGGGCTGGAGTGGGTGGGTTTCATTAGAAGCAAAGCTTACGGTGGGACAGCAGAATACGCCGCGTCTGTGAAAGGCAGATTCACCATCTCCAGAGATGATTCCAAAAGCATCGCCTATCTGCAAATGAGCAGCCTGAAAACCGAGGACACGGCCGTGTATTACTGTACTAGGGA	IGHV3-128	IGHV3-184	False	F
IGHV2-118*01_S6364	IGHV2-174*02	2	0.993355	301	CAGGTGACCTTGAAGGAGTCTGGTCCTGCGCTGGTGAAACCCACACAGACCCTCACGCTGACCTGCACCTTCTCTGGGTTCTCACTCAGCACTAGTGGTATGGGTGTGGGCTGGATCCGTCAGCCCTCACGGAAGACCCTGGAGTGGCTTGCACACATTTATTGGGATGATGATAAGCGCTACAGCACATCTCTGAAGAGCAGGCTCACCATCTCCAAGGACACCTCCAAAAACCAGGTGGTTCTGACAATGACCAACATGGACCCTGTGGACACAGCCACATATTACTGTGCACGGAGAC	CAGGTGACCTTGAAGGAGTCTGGTCCTGCGCTGGTGAAACCCACACAGACCCTCACGCTGACCTGCACCTTCTCTGGGTTCTCACTCAGCACTAGTGGTATGGGTGTGGGCTGGATCCGTCAGCCCTCACGGAAGACCCTGGAGTGGCTTGCACACATTTATTGGGATGATGATAAGCGCTACAGCACATCTCTGAAGAGCAGGCTCACCATCTCCAAGGACACCTCCAAAAACCAGGTGGTTCTAACAATGACCAACATGGACCCTATGGACACAGCCACATATTACTGTGCACGGAGAC	IGHV2-118	IGHV2-174	False	F
IGHV4-174*01	IGHV4S2*01	2	0.993243	296	CAGCTGCAGCTGCAGGAGTCGGGCCCAGGACTGGTGAAGCCTTCGGAGACCCTGCCCCTCACCTGCGCTGTCTCTGGTGCCTCCATCAGCAGTAACTACTGGAGCTGGATCCGCCAGGCCCCAGGGAAGGGACTGGAGTGGATTGGACGTATCTATGGTAGTGGTGGGAGCACCGACTACAACCCCTCCCTCAAGAGTCGAGTCACCATTTCAATAGACACGTCCAAGAACCAGTTCTCCCTGAAGCTGAGCTCTGTGACCGCCGCGGACACGGCCGTGTATTACTGTGCGAGAGA	CAGGTGCAGCTGCAGGAGTCGGGCCCAGGACTGGTGAAGCCTTCGGAGACCCTGCCCCTCACCTGCGCTGTCTCTGGTGCCTCCATCAGCAGTAACTACTGGAGCTGGATCCGCCAGGCCCCAGGGAAGGGACTGGAGTGGATTGGACGTATCTATGGTAGTGGTGGGAGCACCGACTACAACCCCTCCCTCAAGAGTCGAGTCACCATTTCAATAGACACGTGCAAGAACCAGTTCTCCCTGAAGCTGAGCTCTGTGACCGCCGCGGACACGGCCGTGTATTACTGTGCGAGAGA	IGHV4-174	IGHV4S2	False	F
IGHV4-150*01_S6885	IGHV4-81*01	2	0.993243	296	CAGGTGCAGCTGCAGGAGTCGGGCCCAGGACTGGTGAAGCCTTCGGAGACCCTGTCCCTCACCTGCGCTGTCTCTGGTGGCTCCATCAGCGGTTACTACTGGAGCTGGATCCGCCAGCCCCCAGGGAAGGGACTGGAGTGGATTGGGAATATTGATGGTAATATTGCGGGCACCAACTACAACCCCTCCCTCAAGAGTCGAGTCACCATTTCAAAAGACACGTCCAAGAATCAGTTCTCCCTGAAGCTGAGCACTGTGACCGCCGCGGACACGGCCGTGTATTACTGTGCGAGAAA	CAGCTGCAGCTGCAGGAGTCGGGCCCAGGACTGGTGAAGCCTTCGGAGACCCTGTCCCTCACCTGCGCTGTCTCTGGTGGCTCCATCAGCGGTTACTACTGGAGCTGGATCCGCCAGCCCCCAGGGAAGGGACTGGAGTGGATTGGGAATATTGATGGTAATATTGCGGGCACCAACTACAACCCCTCCCTCAAGAGTCGAGTCACCATTTCAAAAGACACGTCCAAGAATCAGTTCTCCCTGAAGCTGAGCTCTGTGACCGCCGCGGACACGGCCGTGTATTACTGTGCGAGAAA	IGHV4-150	IGHV4-81	False	F
IGHV4-79*01_S1478	IGHV4-106*01	2	0.993311	299	CAGGTGCAGCTGCAGGAGTCGGGCCCAGGACTGGTGAAGCCTTCGGAGACCCTGTCCCTCACCTGCGCTGTCTCTGGTGGCTCCATCAGCGATGATTACTACTGGAGCTGGATCCGCCAGCCCCCAGGGAAGGGGCTGGAGTGGATTGGGTATATCTATGGTAGTGGTGGGGGCACCAACTACAATCCCTCCCTCAAGAATCGAGTCACCATTTCAATAGACACGTCCAAGAACCAGTTCTCCCTGAAGCTGAGCTCTGTGACCGCCGCGGACACGGCCGTGTATTACTGTGCGAGAGA	CAGGTGCAGCTGCAGGAGTCGGGCCCAGGACTGGTGAAGCCTTCGGAGACCCTGTCCCTCACCTGCGCTGTCTCTGGTGGCTCCATCAGCGATGATTACTACTGGAGCTGGATCCGCCAGCCCCCAGGGAAGGGACTGGAGTGGATTGGGTACATCTATGGTAGTGGTGGGGGCACCAACTACAATCCCTCCCTCAAGAATCGAGTCACCATTTCAATAGACACGTCCAAGAACCAGTTCTCCCTGAAGCTGAGCTCTGTGACCGCCGCGGACACGGCCGTGTATTACTGTGCGAGAGA	IGHV4-79	IGHV4-106	False	F
IGHV3-127*01_S3041	IGHV3-183*02	2	0.993243	296	GAGGTGCAGCTGGTGGAGTCTGGGGGAGGCTTGGTCCAGCCTGGGGGATCCCTGAGACTCTCCTGTGCAGCCTCTGGATTCACCTTTGGTGATTATGGCATGCACTGGGTCCGCCAGGCTCCGGGAAAGGGACTGGAGTGGGTCTCATCCATTAGTTACACTGGTAAAACCGTATACTACGCTGACTCCGTGAAGGGCCGATTCACCGTCTCCAGAGACAACGCCAAGAACTCGCTGTCTCTGCAAATGAGCAGCCTGAGAGCCGAGGACACGGCCGTGTATTACTGTACTAGAGA	GAGGTGCAGCTGGTGGAGTCTGGGGGAGGCTTGGTCCAGCCTGGGGGGTCCCTGAGACTCTCCTGTGCAGCCTCTGGATTCACCTTTGGTGATTATGGCATGCACTGGGTCCGCCAGGCTCCGGGAAAGGGACTGGAGTGGGTCTCATCCATTAGTAACACTGGTAAAACCGTATACTACGCTGACTCCGTGAAGGGCCGATTCACCGTCTCCAGAGACAACGCCAAGAACTCGCTGTCTCTGCAAATGAGCAGCCTGAGAGCCGAGGACACGGCCGTGTATTACTGTACTAGAGA	IGHV3-127	IGHV3-183	False	F
IGHV4-NL_1*01_S1593	IGHV4-169*02	2	0.993243	296	CAGCTGCAGCTGCAGGAGTCGGGCCCAGGACTGGTGAAGCCTTCGGAGACCCTGTCTGTCACCTGCGCTGTCTCTGGTGGCTCTATCAGCAGTAGCTACTGGAGCTGGATCCGCCAGGCCCCAGGGAAGGGACTGGAGTGGATTGGGTATATCTATGGTAGTGGTAGTAGCACCAACTACAACCCCTCCCTCAAGAGTCGAGTCACCCTGTCAGTAGACACGTCCAAGAACCAGTTCTCCCTGAAGCTGAGCTCTGTGACCGCCGCGGACACGGCCGTGTATTACTGTGCGAGAGA	CAGCTGCAGCTGCAGGAGTCGGGCCCAGGACTGGTGAAGCCTTCGGAGACCCTGTCTGTCACCTGCGCTGTCTCTGGTGGCTCTATCAGCAGTAGCTACTGGAGCTGGATCCGCCAGGCCCCAGGGAAGGGACTGGAGTGGATTGGGTATATCTATGGTAGTGGTAGTAGCACCAACTACAACCCCTCCCTCAAGAGTCGAGTCACCCTGTCAGTAGACACGTCCAAGAACCAGCTCTCCCTGAAGCTGAGCTCTGTGACCGCCGCGGACACGGCCGTGTATTACTGTGCGAGCGA	IGHV4-NL_1	IGHV4-169	False	F
IGHV7-86*01_S0200	IGHV7-114*01	2	0.993243	296	CAGGTGCAGCTGGTGCAGTCTGGGGCTGAGGTGAAGCAGCCGGGGGCCTCAGTGAAGGTCTCCTGCAAGGCTTCTGGATACACCTTCACTAGCTATGGTATGAATTGGGTGCGACAGGCCCATGGACAACGGCTTGAGTGGATGGGATGGATCAACACCGACACTGGGAACCCCACATATGCCCAGGGCTTCAAAGAACGATTTACCTTCTCCATGGACACCTCTATCAGCACGGCATATCTGCAGATCAGCAGCCTAAAGGCTGAGGACACGGCCGTGTATTACTGTGCAAGACA	CAGGTGCAGCTGGTGCAGTCTGGGGCTGAGGTGAAGCAGCCGGGGGCCTCAGTGAAGGTCTCCTGCAAGGCTTCTGGTTACACCTTCACTAGCTATGGTATGAATTGGGTGCGACAGGCCCATGGACAACGGCTTGAGTGGATGGGATGGATCAACACCGACACTGGGAACCCAACATATGCCCAGGGCTTCAAAGAACGATTTACCTTCTCCATGGACACCTCTATCAGCACGGCATATCTGCAGATCAGCAGCCTAAAGGCTGAGGACACGGCCGTGTATTACTGTGCAAGACA	IGHV7-86	IGHV7-114	False	F
IGHV3-122*01_S6138	IGHV3-178*01	2	0.993243	296	GAGGTGCAGCTGGTGGAGTCTGGGGGCGGCTTGGCAAAGCCTGGGGGGTCCCTGAGACTCTCCTGCGCAGCCTCCGGATTCACCTTCAGTGACTACTACATGGACTGGGTTCGCCAGGCTCCAGGGAAGGGGCTGGAGTGGGTCTCACGTATTAGTAATGGTGGTGGTAGCACATGGTACGCAGACTCCGTGAAGGGCAGATTCACCATCTCCAGAGAGAACGCCAAGAACACACTGTATTTTCAAATGAACAGCCTGAGAGCTGAGGACACGGCTGTCTATTACTGTGCGAGAGA	GAGGTGCAGCTGGTGGAGTCTGGGGGCGGCTTGGCAAAGCCTGGGGGGTCCCTGAGACTCTCCTGCGCAGCCTCCGGATTCACCTTCAGTGACTACTACATGGACTGGGTCCGCCAGGCTCCAGGGAAGGGGCTGGAGTGGGTCTCACGTATTAGTAATGGTGGTGGTAGCACATGGTACGCAGACTCCGTGAAGGGCAGATTCACCATCTCCAGAGAGAACGCCAAGAACACACTGTATCTTCAAATGAACAGCCTGAGAGCTGAGGACACGGCTGTCTATTACTGTGCGAGAGA	IGHV3-122	IGHV3-178	False	F
IGHV3-120*01_S4231	IGHV3-176*02	2	0.993243	296	GAAGTGCAGCTGGTGGAGTCTGGGGGAGGCTTGGTCCAGCCTGGGGGGTCCCTGAGACTCTCCTGTGCAGCCTCTGGATTCACCTTCAGTGACGACTACATGGAGTGGGTCCGCCAGGCTCCAGGAAAGGGGCTGGAGTGGGTTGGACAAATTAATCCTAATGGGGGTACCACATTCCTCATGGATTCCGTGAAGGGCCGATTCACCATCTCCAGAGACAACGCCAAGAACACGCTTTATCTGCAAATTAACAGCCTGAAAATAGAGGACACGGCCGTGTATTACTGTACTAGACA	GAGGTGCAGCTGGTGGAGTCTGGGGGAGGCTTGGTCCAGCCTGGCGGGTCCCTGAGACTCTCCTGTGCAGCCTCTGGATTCACCTTCAGTGACGACTACATGGAGTGGGTCCGCCAGGCTCCAGGAAAGGGGCTGGAGTGGGTTGGACAAATTAATCCTAATGGGGGTACCACATTCCTCATGGATTCCGTGAAGGGCCGATTCACCATCTCCAGAGACAACGCCAAGAACACGCTTTATCTGCAAATTAACAGCCTGAAAATAGAGGACACGGCCGTGTATTACTGTACTAGACA	IGHV3-120	IGHV3-176	False	F
IGHV4-NL_1*01_S1593	IGHV4-169*01	2	0.993243	296	CAGCTGCAGCTGCAGGAGTCGGGCCCAGGACTGGTGAAGCCTTCGGAGACCCTGTCTGTCACCTGCGCTGTCTCTGGTGGCTCTATCAGCAGTAGCTACTGGAGCTGGATCCGCCAGGCCCCAGGGAAGGGACTGGAGTGGATTGGGTATATCTATGGTAGTGGTAGTAGCACCAACTACAACCCCTCCCTCAAGAGTCGAGTCACCCTGTCAGTAGACACGTCCAAGAACCAGTTCTCCCTGAAGCTGAGCTCTGTGACCGCCGCGGACACGGCCGTGTATTACTGTGCGAGAGA	CAGCTGCAGCTGCAGGAGTCGGGCCCAGGACTGGTGAAGCCTTCGGAGACCCTGTCTGTCACCTGCGCTGTCTCTGGTGGCTCTATCAGCAGTAGCTACTGGAGCTGGATCCGCCAGGCCCCAGGGAAGGGACTGGAGTGGATTGGGTATATCTATGGTAGTGGTAGTAGCACCAACTACAACCCCTCCCTCAAGAGTCGAGTCACCCTGTCAGTAGACACGTCCAAGAACCAGCTCTCCCTGAAGCTGAGCTCTGTGACCGCCGCGGACACGGCCGTGTATTACTGTGCGAGA-A	IGHV4-NL_1	IGHV4-169	False	F
IGHV3-100*01_S2822	IGHV3-132*01	2	0.993174	293	GTGCAGCAGCTGGTGGAGTCTGGGGGAGGCTTGGTACAGCCTGGGGCGTCCCTGAGACTCTCCTGTGCAGCCTCTGAATTCACCTTCAGTAGCTATGACATGCACTGGGTTCGCCAGGCTCCAGGGAAGGGTCTGGAGTGGGTATCAGCTATTAGCATTGGCGGTGGCACATACTACCCAGACTCTGTGAAGGGTCGATTCACCATCTCCAGAGACAATGCCAAGAACTCCTTGTATCTTCAAATGAACAGCCTGAGAGCTGAGGACACTGCTGTGTATTATTGTGCAAGAGA	GTGGAGCAGCTGGTGGAGTCTGGGGGAGGCTTGGTACAGCCTGGGGCGTCCCTGAGACTCTCCTGTGCAGCCTCTGAATTCACCTTCAGTAGCTATGACATGCACTGGGTTCGCCAGGCTCCAGGGAAGGGTCTGGAGTGGGTATCAGGTATTAGCATTGGCGGTGGCACATACTACCCAGACTCTGTGAAGGGTCGATTCACCATCTCCAGAGACAATGCCAAGAACTCCTTGTATCTTCAAATGAACAGCCTGAGAGCTGAGGACACTGCTGTGTATTATTGTGCAAGAGA	IGHV3-100	IGHV3-132	False	F
IGHV3-100*01_S2822	IGHV3-132*02	2	0.993174	293	GTGCAGCAGCTGGTGGAGTCTGGGGGAGGCTTGGTACAGCCTGGGGCGTCCCTGAGACTCTCCTGTGCAGCCTCTGAATTCACCTTCAGTAGCTATGACATGCACTGGGTTCGCCAGGCTCCAGGGAAGGGTCTGGAGTGGGTATCAGCTATTAGCATTGGCGGTGGCACATACTACCCAGACTCTGTGAAGGGTCGATTCACCATCTCCAGAGACAATGCCAAGAACTCCTTGTATCTTCAAATGAACAGCCTGAGAGCTGAGGACACTGCTGTGTATTATTGTGCAAGAGA	GTGGAGCAGCTGGTGGAGTCTGGGGGAGCCTTGGTACAGCCTGGGGCGTCCCTGAGACTCTCCTGTGCAGCCTCTGAATTCACCTTCAGTAGCTATGACATGCACTGGGTTCGCCAGGCTCCAGGGAAGGGTCTGGAGTGGGTATCAGCTATTAGCATTGGCGGTGGCACATACTACCCAGACTCTGTGAAGGGTCGATTCACCATCTCCAGAGACAATGCCAAGAACTCCTTGTATCTTCAAATGAACAGCCTGAGAGCTGAGGACACTGCTGTGTATTATTGTGCAAGAGA	IGHV3-100	IGHV3-132	False	F
IGHV4-150*01_S8107	IGHV4-81*01	2	0.993243	296	CAGGTGCAGCTGCAGGAGTCGGGCCCAGGACTGGTGAAGCCTTCGGAGACCCTGTCCCTCACCTGTGCTGTCTCTGGTGGCTCCATCAGCGGTTACTACTGGAGCTGGATCCGCCAGCCCCCAGGGAAGGGACTGGAGTGGATTGGGAATATTGATGGTAATATTGCGGGCACCAACTACAACCCCTCCCTCAAGAGTCGAGTCACCATTTCAAAAGACACGTCCAAGAATCAGTTCTCCCTGAAGCTGAGCTCTGTGACCGCCGCGGACACGGCCGTGTATTACTGTGCGAGAAA	CAGCTGCAGCTGCAGGAGTCGGGCCCAGGACTGGTGAAGCCTTCGGAGACCCTGTCCCTCACCTGCGCTGTCTCTGGTGGCTCCATCAGCGGTTACTACTGGAGCTGGATCCGCCAGCCCCCAGGGAAGGGACTGGAGTGGATTGGGAATATTGATGGTAATATTGCGGGCACCAACTACAACCCCTCCCTCAAGAGTCGAGTCACCATTTCAAAAGACACGTCCAAGAATCAGTTCTCCCTGAAGCTGAGCTCTGTGACCGCCGCGGACACGGCCGTGTATTACTGTGCGAGAAA	IGHV4-150	IGHV4-81	False	F
IGHV3-141*01_S5053	IGHV3-201*01	2	0.993289	298	GAAGTGCAGCTGGTGGAGTCTGGGGGAGGCGTGGTACAGCCTGGGGGGTCCCTGAGACTCTCGTGTGCAGCCTCTGGATTCACCTTTGATGATTACGCCATGCACTGGGTCCGCCAAGCTCCAGGGAAGGGTCTGGAGTGGGTCTCTGGTATTAGTTGGAGTGGTGGTAGCACATACTATGCAGACTCCGTCAAGGGCCGATTCACCATCTCCAGAGACAACGCCAAGAACTCCCTGTATCTGCAAATGGGCAGCCTGAGAGCTGAGGACACCGCCTTGTATTACTGTGCGAGAGATA	GAAGTGCAGCTGGTGGAGTCTGGGGGAGGCGTGGTACAGCCTGGGGGGTCCCTGAGACTCTCGTGTGCAGCCTCTGGATTCACCTTTGATGATTACGCCATGCACTGGGTCCGCCAAGCTCCAGGGAAGGGTCTGGAGTGGGTCTCTGGTATTAGTTGGAGTGGTGGTAGCACATACTATGCAGACTCCGTCAAGGGCCGATTCACCATCTCCAGAGACAACGCCAAGAACTCCCTGTATCTGCAAATGGGCAGCCTGAGAGCTGAGGACACCGCCTTGTATTACTGTGCAAAAGATA	IGHV3-141	IGHV3-201	False	F
IGHV2-173*01_S9930	IGHV2-161*01	2	0.993355	301	CAGGTGACCTTGAAGGAGTCTGGTCCTGCGCTGGTGAAACCCACACAGACCCTCACGCTGACCTGCACCTTCTCTGGGTTCTCAATCAGCACTACTGGAACGGGTGTGAGCTGGATCCGTCAGCCCCCAGGGAAGGCCCTGGAATGGCTTGCAAGCATTTATTGGGATGATGATAAATACTACAGCACATCTCTGAAGAGCAGGCTCACCATCTCCAAGGACACCTCCAAAAACCAGGTGGTTCTAACAATGACCAACATGGACCCTGTGGACACAGCCACATATTACTGTGCACGGGTAC	CAGGTGACCTTGAAGGAGTCTGGTCCTGCGCTGGTGAAACCCACACAGACCCTCACGCTGACCTGCACCTTCTCTGGGTTCTCAATCAGCACTACTGGAACGGGTGTGAGCTGGATCCGTCAGCCCCCAGGGAAGGCCCTGGAATGGCTTGCAAGCATTTATTGGGATGATGATAAATACTACAGCACATCTCTGAAGAGCAGGCTCACCATCTCCAAGGACACCTCCAAAAACCAGGTGGTTCTAACAATGACCAACATGGACCCTGTGGACACAGCCACATATTACTGTGCACGGGGAG	IGHV2-173	IGHV2-161	False	F
IGHV4-NL_1*01_S2370	IGHV4-169*02	2	0.993243	296	CAGCTGCAGCTGCAGGAGTCGGGCCCAGGACTGGTGAAGCCTTCGGAGACCCTGTCTGTCACCTGCGCTGTCTCTGGTGGCTCTATCAGCAGTAGCTACTGGAGCTGGATCCGCCAGCCCCCAGGGAAGGGACTGGAGTGGATTGGGTATATCTATGGTAGTGGTAGTAGCACCAACTACAACCCCTCCCTCAAGAGTCGAGTCACCCTGTCAGTAGACACGTCCAAGAACCAGCTCTCCCTGAAGCTGAGCTCTGTGACCGCCGCGGACACGGCCGTGTATTACTGTGCGAGAGA	CAGCTGCAGCTGCAGGAGTCGGGCCCAGGACTGGTGAAGCCTTCGGAGACCCTGTCTGTCACCTGCGCTGTCTCTGGTGGCTCTATCAGCAGTAGCTACTGGAGCTGGATCCGCCAGGCCCCAGGGAAGGGACTGGAGTGGATTGGGTATATCTATGGTAGTGGTAGTAGCACCAACTACAACCCCTCCCTCAAGAGTCGAGTCACCCTGTCAGTAGACACGTCCAAGAACCAGCTCTCCCTGAAGCTGAGCTCTGTGACCGCCGCGGACACGGCCGTGTATTACTGTGCGAGCGA	IGHV4-NL_1	IGHV4-169	False	F
IGHV4-117*01_S4901	IGHV4-160*01	2	0.993243	296	CAGGTGCAGCTGCAGGAGTCGGGCCCAGGACTGGTGAAGCCTTCGGAGACCCTGTCCCTCACCTGCGCTGTCTCTGGTGGCTCCATCAGCAGTAACTACTGGAGCTGGATCCGCCAGGCCCCAGGGAAGGGACTGGAGTGGATTGGACGTATCTATGGTAGTGGTGGGAGCACCGACTACAACCCCTCCCTCAAGAGTCGAGTCACCATTTCAACAGACACGTCCAAGAACCAGTTCTCCCTGAAGCTGAGCTCTGTGACCGCCGCGGACACGGCCGTGTATTACTGTGCGAGAGA	CAGGTGCAGCTGCAGGAGTCGGGCCCAGGACTGGTGAAGCCTTCGGAGACCCTGTCCCTCACCTGCGCTGTCTCTGGTGGCTCCATCAGCAGTAACTACTGGAGCTGGATCCGCCAGCCCCCAGGGAAGGGGCTGGAGTGGATTGGACGTATCTATGGTAGTGGTGGGAGCACCGACTACAACCCCTCCCTCAAGAGTCGAGTCACCATTTCAACAGACACGTCCAAGAACCAGTTCTCCCTGAAGCTGAGCTCTGTGACCGCCGCGGACACGGCCGTGTATTACTGTGCGAGAGA	IGHV4-117	IGHV4-160	False	F
IGHV4-144*01_S9923	IGHV4-73*01	2	0.993311	299	CAGGTGAAGCTGCAGCAGTGGGGCGAAGGACTGGTGAAGCCTTCGGAGACCCTGTCCCTCACCTGCGCTGTCTATGGTGGCTCCATCAGCGGTTACTACTACTGGAGCTGGATCCGCCAGCCCCCAGGGAAGGGACTGGAGTGGATTGGGTATATCTATGGTAATAGTGCGAGCACCAACTACAACCCCTCCCTCAAGAGTCGAGTCACCATTTCAAAAGACACGTCCAAGAACCAGTTCTCCCTGAAGCTGAGCTCTGTGACCGCCGCGGACACGGCCGTGTATTACTGTGCGAGAGA	CAGGTGAAGCTGCAGCAGTGGGGCGAAGGACTGGTGAAGCCTTCGGAGACCCTGTCCCTCACCTGCGCTGTCTATGGTGGCTCCATCAGCGGTTACTACTACTGGAGCTGGATCCGCCAGCCCCCAGGGAAGGGGCTGGAGTGGATTGGGTATATCTATGGTAATAGTGCGAGCACCAACTACAACCCCTCCCTCAAGAATCGAGTCACCATTTCAAAAGACACGTCCAAGAACCAGTTCTCCCTGAAGCTGAGCTCTGTGACCGCCGCGGACACGGCCGTGTATTACTGTGCGAGAGA	IGHV4-144	IGHV4-73	False	F
IGHV4-67*02_S7550	IGHV4-93*02	2	0.993311	299	CAGGTGCAGCTGCAGGAGTCGGGCCCAGCAGTGGTGAAGCCTTCGGAGACCCTGTCCCTCACCTGCGCTGTCTCTGGTGGCTCCATCAGCAGTAGTAACTGGTGGAGCTGGATCCGCCAGTCCCCAGGGAAGGGGCTGGAGTGGATTGGGGGTATCTATGGTAGTGGTGGGAGCACCGAATACAACCCCTCCCTCAAGAGTCGAGTCACCATTTCAATAGACACGTCCAAGAACCAGTTCTCCCTGAAGCTGAGCTCTGTGACCGCCGCGGACACCGCCGTGTATTACTGTGCGAGAGA	CAGGTGCAGCTGCAGGAGTCGGGCCCAGCAGTGGTGAAGCCTTCGGAGACCCTGTCCCTCACCTGCGCTGTCTCTGGTGGCTCCATCAGCAGTAGTAACTGGTGGAGCTGGATCCGCCAGTCCCCAGGGAAGGGGCTGGAATGGATTGGGGGTATCTATGGTAGTGGTGGGAGCACCGAATACAACCCCTCCCTCAAGAGTCGAGTCACCATTTCAATAGACACGTCCAAGAACCAGTTCTCCCTGAAGCTGAGCTCTGTGACCGCCGCGGACACCGCCGTGTATTACTGTGCGAGACA	IGHV4-67	IGHV4-93	False	F
IGHV3-28*01_S5703	IGHV3-28*01	2	0.993243	296	GAGGTGCAGCTGGTGGAGTCTGGGGGCGGCTTGGCAAAGCCTGGGGGGTCCCTGAGACTCTCCTGTGCAGCCTCTGGATTCACCTTCAGTAGCTACTGGATGCACTGGGTTCGCCAGGCACCAGGGAAGGGGCTGGAGTGGATCTCAGCTATTAATAGTGCTGGTAGTAGCACATACTATGCAGACTCCGTGAAGGGCAGATTCACCATCTCCAGAGAGAACGCCAAGAACACACTGTATCTTCAAATGGACAGCCTGAGAGCTGAGGACACGGCTGTCTATTACTGTGCGAGAGA	GAGGTGCAGCTGGTGGAGTCTGGGGGCGGCTTGGCAAAGCCTGGGGGGTCCCTGAGACTCTCCTGTGCAGCCTCTGGATTCACCTTCAGTAGCTACTGGATGCACTGGGTTCGCCAGGCACCAGGGAAGGGGCTGGAGTGGATCTCAGCTATTAATAGTGCTGGTAGTAGCACATACTATGCAGACTCCGTGAAGGGCAGATTCACCATCTCCAGAGAGAACGCCAAGAACACACTGTATCTTCAAATGGACAGCCTGAGAGCTGAGGACACGGCTCTCTATTACTGTGCGGGAGA	IGHV3-28	IGHV3-28	False	F
IGHV5-157*01_S5960	IGHV5-43*01	2	0.993243	296	GAGGTGCAGCTGGTGCAGTCTGGAGCAGAGGTGAAAAGGCCCGGGGAATCTCTGAGGATCTCCTGTAAGACTTCTGGATACAGCTTTACCGGCAGCTGGATCAGCTGGGTGCGCCAGATGCCCGGGAAAGGCCTGGAGTGGATGGGGAGCATCTATCCTGGTGATTCTGATACCAGATACAACCCGTCCTTCCAAGGCCACGTCACTATCTCAGCCGACAAGTCCATCAGCACCACCTACCTGCAGTGGAGCAGCCTGAAGGCCTCGGACACTGCCACGTATTACTGTGCGAAAGT	GAGGTGCAGCTGGTGCAGTCTGGAGCAGAGGTGAAAAGGCCCGGGGAATCTCTGAGGATCTCCTGTAAGACTTCTGGATACAGCTTTACCAGCAGCTGGATCAGCTGGGTGCGCCAGATGCCCGGGAAAGGCCTGGAGTGGATGGGGAGCATCTATCCTGGTGATTCTGATACCAGATACAACCCGTCCTTCCAAGGCCACGTCACTATCTCAGCCGACAAGTCCATCAGCACCACCTACCTGCAGTGGAGCAGCCTGAAGGCCTCGGACACCGCCACGTATTACTGTGCGAAAGT	IGHV5-157	IGHV5-43	False	F
IGHV4-144*01_S2055	IGHV4-73*01	2	0.993311	299	CAGGTGAAGCTGCAGCAGTGGGGCGAAGGACTCGTGAAGCCTTCGGAGACCCTGTCCCTCACCTGCGCTGTCTATGGTGGCTCCATCAGCGGTTACTACTACTGGAGCTGGATCCGCCAGCCCCCAGGGAAGGGACTGGAGTGGATTGGGTATATCTATGGTAATAGTGCGAGCACCAACTACAACCCCTCCCTCAAGAATCGAGTCACCATTTCAAAAGACACGTCCAAGAACCAGTTCTCCCTGAAGCTGAGCTCTGTGACCGCCGCGGACACGGCCGTGTATTACTGTGCGAGAGA	CAGGTGAAGCTGCAGCAGTGGGGCGAAGGACTGGTGAAGCCTTCGGAGACCCTGTCCCTCACCTGCGCTGTCTATGGTGGCTCCATCAGCGGTTACTACTACTGGAGCTGGATCCGCCAGCCCCCAGGGAAGGGGCTGGAGTGGATTGGGTATATCTATGGTAATAGTGCGAGCACCAACTACAACCCCTCCCTCAAGAATCGAGTCACCATTTCAAAAGACACGTCCAAGAACCAGTTCTCCCTGAAGCTGAGCTCTGTGACCGCCGCGGACACGGCCGTGTATTACTGTGCGAGAGA	IGHV4-144	IGHV4-73	False	F
IGHV3-28*01_S8684	IGHV3-28*01	2	0.993243	296	GAGGTGCAGCTGGTGGAGTCTGGGGGCGGCTTGGCAAAGCCTAGGGGGTCCCTGAGACTCTCCTGTGCAGCCTCTGGATTCACCTTCAGTAGCTACTGGATGCACTGGGTTCGCCAGGCACCAGGGAAGGGGCTGGAGTGGATCTCAGCTATTAATAGTGCTGGTAGTAGCACATACTATGCAGACTCCGTGAAGGGCAGATTCACCATCTCCAGAGAGAACGCCAAGAACACACTGTATCTTCAAATGGACAGCCTGAGAGCTGAGGACACGGCTGTCTATTACTGTGCGGGAGA	GAGGTGCAGCTGGTGGAGTCTGGGGGCGGCTTGGCAAAGCCTGGGGGGTCCCTGAGACTCTCCTGTGCAGCCTCTGGATTCACCTTCAGTAGCTACTGGATGCACTGGGTTCGCCAGGCACCAGGGAAGGGGCTGGAGTGGATCTCAGCTATTAATAGTGCTGGTAGTAGCACATACTATGCAGACTCCGTGAAGGGCAGATTCACCATCTCCAGAGAGAACGCCAAGAACACACTGTATCTTCAAATGGACAGCCTGAGAGCTGAGGACACGGCTCTCTATTACTGTGCGGGAGA	IGHV3-28	IGHV3-28	False	F
IGHV3-172*01_S0577	IGHV3-153D*01	2	0.993377	302	GAGGTGCAGCTGGTGGAGTCCGGGGGAGGCTTGGTCCAGCCTGGCGGGTCCCTGAGACTCTCCTGTGCAGCCTCTGGATTCACCTTCAGTGATTATGCTATGGACTGGGTCCGCCAGGCTCCAGGAAAGGGGCTGGAGTGGGTAGGTTTCATTAGAAGCAAAGCTTATGGTGGGACAGCAGAATACTCCGCGTCTGTGAAAGGCAGATTCACCATCTCCAGAGATGATTCAAAGAACACGGCGTATCTGCAAATGAGCAGCCTGAAAACCGAGGACACGGCCGTGTATTACTGTGCTAGAGA	GAGGTGCAGCTGGTGGAGTCCGGGGGAGGCTTGGTCCAGCCTGGCGGGTCCCTGAGACTCTCCTGTGCAGCCTCTGGATTCACCTTCAGTGATTATGCTATGGACTGGGTCCGCCAGGCTCCAGGAAAGGGGCTGGAGTGGGTAGGTTTCATTAGAAGCAAAGCTTATGGTGGGACAGCAGAATACGCCGCGTCTGTGAAAGGCAGATTCACCATCTCCAGAGATGATTCAAAGAACACGGCGTATCTGCAAATGAGCAGCCTGAAAACCGAGGACACGGCCGTGTATTACTGTACTAGAGA	IGHV3-172	IGHV3-153D	False	F
IGHV4-117*01_S2932	IGHV4-173*01	2	0.993243	296	CAGGTACAGCTGCAGGAGTCGGGCCCAGGACTGGTGAAGCCTTCGGAGACCCTGTCCCTCACCTGCGCTGTCTCTGGTGGCTCCATCAGCAGTAACTACTGGAGCTGGATCCGCCAGCCCCCAGGGAAGGGACTGGAGTGGATTGGACGTATCTCTGGTAGTGGTGGGAGCACCGACTACAACCCCTCCCTCAAGAGTCGAGTCACCATTTCAACAGACACGTCCAAGAACCAGTTCTCCCTGAAGCTGAGCTCTGTGACCGCCGCGGACACGGCCGTGTATTACTGTGCGAGAGA	CAGCTGCAGCTGCAGGAGTCGGGCCCAGGACTGGTGAAGCCTTCGGAGACCCTGTCCCTCACCTGCGCTGTCTCTGGTGGCTCCATCAGCAGTAACTACTGGAGCTGGATCCGCCAGCCCCCAGGGAAGGGACTGGAGTGGATTGGACGTATCTCTGGTAGTGGTGGGAGCACCGACTACAACCCCTCCCTCAAGAGTCGAGTCACCATTTCAACAGACACGTCCAAGAACCAGTTCTCCCTGAAGCTGAGCTCTGTGACCGCCGCGGACACGGCCGTGTATTACTGTGCGAGAGA	IGHV4-117	IGHV4-173	False	F
IGHV4-117*01_S1924	IGHV4-147*01	2	0.993243	296	CAGGTGCAGCTGCAGGAGTCGGGCCCAGGACTGGTGAAGCCTTCGGAGACCCTGTCCCTCACCTGCGCTGTCTCTGGTGGCTCCATCAGCAGTAACTACTGGAGCTGGATCCGCCAGCCCCCAGGGAAGGGACTGGAGTGGATTGGACGTATCTATGGTAGTAGTGGGAGCACCAGCTACAACCCCTCCCTCACGAGTCGAGTCACCATTTCAAAAGACACGTCCAAGAACCAGTTCTTCCTGAAGCTGAGCTCTGTGACCGCCGCGGACACGGCCGTGTATTACTGTGCGAGAGA	CAGGTGCAGCTGCAGGAGTCGGGCCCAGGACTGGTGAAGCCTTCGGAGACCCTGTCCCTCACCTGCGCTGTCTCTGGTGGCTCCATCAGCAGTAACTACTGGAGCTGGATCCGCCAGCCCCCAGGGAAGGGACTGGAGTGGATTGGACGTATCTATGGTAGTAGTGGGAGCACCAGCTACAACCCCTCCCTCACGAGTCGAGTCACCATTTCAACAGACACGTCCAAGAACCAGTTCTCCCTGAAGCTGAGCTCTGTGACCGCCGCGGACACGGCCGTGTATTACTGTGCGAGAGA	IGHV4-117	IGHV4-147	False	F
IGHV1-84*01_S9366	IGHV1-111*02	2	0.993243	296	GAGGTCCAGCTGGTGCAGTCTGGGGCTGAGGTGAAGAAGCCTGGGGCCTCCGTGAAAATCTCCTGCAAGGCTTCTGGATACACCTTCACCGACTACTACCTGCACTGGGTGCGACAGGCTCCTGGAAAAGGGCTTGAGTGGATGGGACGTGTTGATCCTGAAGATGGTGAAGCAATACACGCACAGAAGTTCCAGGACAGAGTCACCATCACCGCAGACACGTCTACAGACACAGCCTACATGGAGCTGAGCAGCCTGAGATCTGAGGACACGGCCGTGTATTACTGTGCAAGAGA	GAGGTCCAGCTGGTGCAGTCTGGGGCTGAGGTGAAGAAGCCTGGGGCCTCCGTGAAAATCTCCTGCAAGGCTTCTGGATACACCTTCACCGACTACTACCTGCACTGGGTGCGACAGGCTCCTGGAAAAGGGCTTGAGTGGATGGGACGTGTTGATCCTGAAGATGGTGAAGCAATACACGCACAGAAGTTCCAGGACAGAGTCACCATCACCGCGGACACGTCTACAGACACAGCCTACATGGAGCTGAGCAGCCTGAGATCTGAGGACACGGCCGTGTATTACTGTGCAACAGA	IGHV1-84	IGHV1-111	False	F
IGHV2-118*01_S4531	IGHV2-174*02	2	0.993355	301	CAGGTGACCTTGAAGGAGTCTGGTCCTGCGCTGGTGAAACCCACACAGACCCTCACGCTGACCTGCACCTTCTCTGGGTTCTCACTCAGTACTAGTGGTATGGGTGTGGGCTGGATCCGTCAGCCCTCACGGAAGACCCTGGAGTGGCTTGCACACATTTATTGGGATGATGATAAGCGCTACAGCACATCTCTGAAGAGCAGGCTCACCATCTCCAAGGACACCTCCAAAAACCAGGTGGTTCTAACAATGACCAACATGGACCCTGTGGACACAGCCACATATTACTGTGCACGGAGAC	CAGGTGACCTTGAAGGAGTCTGGTCCTGCGCTGGTGAAACCCACACAGACCCTCACGCTGACCTGCACCTTCTCTGGGTTCTCACTCAGCACTAGTGGTATGGGTGTGGGCTGGATCCGTCAGCCCTCACGGAAGACCCTGGAGTGGCTTGCACACATTTATTGGGATGATGATAAGCGCTACAGCACATCTCTGAAGAGCAGGCTCACCATCTCCAAGGACACCTCCAAAAACCAGGTGGTTCTAACAATGACCAACATGGACCCTATGGACACAGCCACATATTACTGTGCACGGAGAC	IGHV2-118	IGHV2-174	False	F
IGHV7-86*02	IGHV7-114*01	2	0.993243	296	CAGGTGCAGCTGGTGCAGTCTGGGGCTGAGGTGAAGCAGCCGGGGGCCTCAGTGAAGGTCTCCTGCAAGGCTTCTGGTTACACCTTCACTAGCTATGGTATGAATTGGGTGCGACAGGCCCATGGACAACGGCTTGAGTGGATGGGATGGATCAACACCGACACTGGGAACCCAACATATGCCCAGGGCTTCAAAGAACGATTTACCTTCTCCATGGACACCTCTATCAGCATGGCATATCTGCAGATCAGCAGCCTAAAGGCTGAGGACACGGCCGTGTATTACTGTGCGAGACA	CAGGTGCAGCTGGTGCAGTCTGGGGCTGAGGTGAAGCAGCCGGGGGCCTCAGTGAAGGTCTCCTGCAAGGCTTCTGGTTACACCTTCACTAGCTATGGTATGAATTGGGTGCGACAGGCCCATGGACAACGGCTTGAGTGGATGGGATGGATCAACACCGACACTGGGAACCCAACATATGCCCAGGGCTTCAAAGAACGATTTACCTTCTCCATGGACACCTCTATCAGCACGGCATATCTGCAGATCAGCAGCCTAAAGGCTGAGGACACGGCCGTGTATTACTGTGCAAGACA	IGHV7-86	IGHV7-114	False	F
IGHV3-120*01_S4231	IGHV3-176*02	2	0.993243	296	GAAGTGCAGCTGGTGGAGTCTGGGGGAGGCTTGGTCCAGCCTGGGGGGTCCCTGAGACTCTCCTGTGCAGCCTCTGGATTCACCTTCAGTGACGACTACATGGAGTGGGTCCGCCAGGCTCCAGGAAAGGGGCTGGAGTGGGTTGGACAAATTAATCCTAATGGGGGTACCACATTCCTCATGGATTCCGTGAAGGGCCGATTCACCATCTCCAGAGACAACGCCAAGAACACGCTTTATCTGCAAATTAACAGCCTGAAAATAGAGGACACGGCCGTGTATTACTGTACTAGACA	GAGGTGCAGCTGGTGGAGTCTGGGGGAGGCTTGGTCCAGCCTGGCGGGTCCCTGAGACTCTCCTGTGCAGCCTCTGGATTCACCTTCAGTGACGACTACATGGAGTGGGTCCGCCAGGCTCCAGGAAAGGGGCTGGAGTGGGTTGGACAAATTAATCCTAATGGGGGTACCACATTCCTCATGGATTCCGTGAAGGGCCGATTCACCATCTCCAGAGACAACGCCAAGAACACGCTTTATCTGCAAATTAACAGCCTGAAAATAGAGGACACGGCCGTGTATTACTGTACTAGACA	IGHV3-120	IGHV3-176	False	F
IGHV5-15*01_S2502	IGHV5-20*02	2	0.993243	296	GAGGTGCAGCTGGTGCAGTCTGGAGCAGAGGTGAAAAGGCCCGGGGAGTCTCTGAAGATCTCCTGTAAGACTTCTGGATACAGCTTTACCAGCTACTGGATCAGCTGGGTGCGCCAGATGCCCGGAAAAGGCCTGGAGTGGATGGGGGCGATTGATCCTAGTGATTCTGATACCAGATACAGCCCGTCCTTCCAAGGCCAGGTCACCATCTCAGCCGACAAGTCCATCAGCACCGCCTACCTGCAGTGGAGCAGCCTGAAGGCCTCGGACTCCGCCACGTATTACTGTGCGAAAGA	GAGGTGCAGCTGGTGCAGTCTGGAGCAGAGGTGAAAAGGCCCGGGGAGTCTCTGAAGATCTCCTGTAAGACTTCTGGATACAGCTTTACCAGCTACTGGATCAGCTGGGTGCGCCAGATGCCCGGAAAAGGCCTGGAGTGGATGGGGGCGATTGATCCTAGTGATTCTGATACCAGATACAGCCCGTCCTTCCAAGGCCAGGTCACCATCTCAGCCGACAAGTCCATCAGCACCGCCTACCTGCAGTGGAGCAGCCTGAAGGCCTCGGACACCGCCACGTATTACTGCGCGAAAGA	IGHV5-15	IGHV5-20	False	F
IGHV4-144*01_S5374	IGHV4-73*01	2	0.993311	299	CAGGTGAAGCTGCAGCAGTGGGGCGAAGGACTGGTGAAGCCTTCGGAGACCCTGTCCCTCACCTGCGCTGTCTATGGTGGCTCCATCAGCGATTACTACTACTGGAGCTGGATCCGCCAGCCCCCAGGGAAGGGACTGGAGTGGATTGGGTATATCTATGGTAATAGTGCGAGCACCAACTACAACCCCTCCCTCAAGAATCGAGTCACCATTTCAAAAGACACGTCCAAGAACCAGTTCTCCCTGAAGCTGAGCTCTGTGACCGCCGCGGACACGGCCGTGTATTACTGTGCGAGAGA	CAGGTGAAGCTGCAGCAGTGGGGCGAAGGACTGGTGAAGCCTTCGGAGACCCTGTCCCTCACCTGCGCTGTCTATGGTGGCTCCATCAGCGGTTACTACTACTGGAGCTGGATCCGCCAGCCCCCAGGGAAGGGGCTGGAGTGGATTGGGTATATCTATGGTAATAGTGCGAGCACCAACTACAACCCCTCCCTCAAGAATCGAGTCACCATTTCAAAAGACACGTCCAAGAACCAGTTCTCCCTGAAGCTGAGCTCTGTGACCGCCGCGGACACGGCCGTGTATTACTGTGCGAGAGA	IGHV4-144	IGHV4-73	False	F
IGHV5-15*01_S0308	IGHV5-20*01	2	0.993243	296	GAGGTGCAGCTGGTGCAGTCTGGAGCAGAGGTGAAAAGGCCCGGGGAGTCTCTGAAGATCTCCTGTAAGACTTCTGGATACAGCTTTACCAGCTACTGGATCAGCTGGGTGCGCCAGATGCCCGGAAAAGGCCTGGAGTGGATGGGGGCGATTGATCCTAGTGATTCTGATACCAGATACAGCCCGTCCTTCCAAGGCCAGGTCACCATCTCAGCCGACAAGTCCATCAGCACCACCTACCTGCAGTGGAGCAGGCTGAAGGCCTCGGACACCGCCACGTATTACTGTGCGAAAGA	GAGGTGCAGCTGGTGCAGTCTGGAGCAGAGGTGAAAAGGCCCGGGGAGTCTCTGAAGATCTCCTGTAAGACTTCTGGATACAGCTTTACCAGCTACTGGATCAGCTGGGTGCGCCAGATGCCCGGAAAAGGCCTGGAGTGGATGGGGGCGATTGATCCTAGTGATTCTGATACCAGATACAACCCGTCCTTCCAAGGCCAGGTCACCATCTCAGCCGACAAGTCCATCAGCACCGCCTACCTGCAGTGGAGCAGGCTGAAGGCCTCGGACACCGCCACGTATTACTGTGCGAAAGA	IGHV5-15	IGHV5-20	False	F
IGHV4-144*01_S8596	IGHV4-73*01	2	0.993311	299	CAGGTGAAGCTGCAGCAGTGGGGCGAAGGACTGGTGAAGCCTTCGGAGACCCTGTCCCTCACCTGCGCTGTCTATGGTGGCTCCATCAGCGGTTACTACTACTGGAGCTGGATCCGCCAGCCCCCAGGGAAGGGACTGGAGTGGATTGGGTATATCTATGGTAATAGTGCCAGCACCAACTACAACCCCTCCCTCAAGAATCGAGTCACCATTTCAAAAGACACGTCCAAGAACCAGTTCTCCCTGAAGCTGAGCTCTGTGACCGCCGCGGACACGGCCGTGTATTACTGTGCGAGAGA	CAGGTGAAGCTGCAGCAGTGGGGCGAAGGACTGGTGAAGCCTTCGGAGACCCTGTCCCTCACCTGCGCTGTCTATGGTGGCTCCATCAGCGGTTACTACTACTGGAGCTGGATCCGCCAGCCCCCAGGGAAGGGGCTGGAGTGGATTGGGTATATCTATGGTAATAGTGCGAGCACCAACTACAACCCCTCCCTCAAGAATCGAGTCACCATTTCAAAAGACACGTCCAAGAACCAGTTCTCCCTGAAGCTGAGCTCTGTGACCGCCGCGGACACGGCCGTGTATTACTGTGCGAGAGA	IGHV4-144	IGHV4-73	False	F
IGHV4-67*02_S7550	IGHV4-93*01	2	0.993311	299	CAGGTGCAGCTGCAGGAGTCGGGCCCAGCAGTGGTGAAGCCTTCGGAGACCCTGTCCCTCACCTGCGCTGTCTCTGGTGGCTCCATCAGCAGTAGTAACTGGTGGAGCTGGATCCGCCAGTCCCCAGGGAAGGGGCTGGAGTGGATTGGGGGTATCTATGGTAGTGGTGGGAGCACCGAATACAACCCCTCCCTCAAGAGTCGAGTCACCATTTCAATAGACACGTCCAAGAACCAGTTCTCCCTGAAGCTGAGCTCTGTGACCGCCGCGGACACCGCCGTGTATTACTGTGCGAGAGA	CAGGTGCAGCTGCAGGAGTCGGGCCCAGCAGTGGTGAAGCCTTCGGAGACCCTGTCCCTCACCTGCGCTGTCTCTGGTGGCTCCATCAGCAGTAGTAACTGGTGGAGCTGGATCCGCCAGTCCCCAGGGAAGGGGCTGGAATGGATTGGGGGTATCTATGGTAGTGGTGGGAGCACCGAATACAACCCCTCCCTCAAGAGTCGAGTCACCATTTCAAAAGACACGTCCAAGAACCAGTTCTCCCTGAAGCTGAGCTCTGTGACCGCCGCGGACACCGCCGTGTATTACTGTGCGAGAGA	IGHV4-67	IGHV4-93	False	F
IGHV1-84*01_S9171	IGHV1-111*01	3	0.989899	297	GAGGTCCAGCTGGTACAGTCTGGGGCTGAGGTGAAGAAGCCTGGGGCCTCCGTGAAAATCTCCTGCAAGGCTTCTGGATACACCTTCACCGACTACTACCTGCACTGGGTGCGACAGGCTCCTGGAAAAGGGCTTGAGTGGATGGGACGTGTTGATCCTGAAGATGGTGAAGC-AGACTACGCACAGAAGTTCCAGGACAGAGTCACCATCACCAGGGACACGTCTACAGACACAGCCTACATGGAGCTGAGCAGCCTGAGATCTGAGGACACGGCCGTGTATTACTGTGCAACAGA	GAGGTCCAGCTGGTACAGTCTGGGGCTGAGGTGAAGAAGCCTGGGGCCTCCGTGAAAATCTCCTGCAAGGCTTCTGGATACACCTTCACCGACTACTACCTGCACTGGGTGCGACAGGCTCCTGGAAAAGGGCTTGAGTGGATGGGACGTGTTGATCCTGAAGATGGTGAAGCAATAC-ACGCACAGAAGTTCCAGGACAGAGTCACCATCACCAGGGACACGTCTACAGACACAGCCTACATGGAGCTGAGCAGCCTGAGATCTGAGGACACGGCCGTGTATTACTGTGCAACAGA	IGHV1-84	IGHV1-111	False	F
IGHV3-88*01_S6384	IGHV3-116*02	3	0.990099	303	GAGGTGCGGCTGGTGGAGTCTGGGGGAGGCTTGGTCCAGCCTGGCGGGTCCCTGAGACTCTCCTGTGCAGCCTCTGGATTCACCTTCAGTGACTACTACATGCAG-TGGGTCCGCCAGGCTCCAGGGAAGGGGCCGGAGTGGGTAGGTTTCATTAGAAACAAAGCTAATGGTGGGACAGCAGAATACGCCGCGTCTGTGAAAGGCAGATTCACCATCTCAAGAGATGATTCCAAAAGCATTGCCAGTCTGCAAATGAACAGCCTGAAAACCGAGGACACGGCCGTGTATTACTGTACTAGAGA	GAGGTGCGGCTGGTGGAGTCTGGGGGAGGCTTGGTCCAGCCTGGCGGGTCCCTGAGACTCTCCTGTGCAGCCTCTGGATTCACCTTCAGTGACTACTACATG-AGCTGGGTCCGCCAGGCTCCAGGGAAGGGGCCGGAGTGGGTAGGTTTCATTAGAAACAAAGCTAATGGTGGGACAGCAGAATACGCCGCGTCTGTGAAAGGCAGATTCACCATCTCAAGAGATGATTCCAAAAGCATTGCCAGTCTGCAAATGAACAGCCTGAAAACCGAGGACACGGCCGTGTATTACTGTGCTAGAGA	IGHV3-88	IGHV3-116	False	F
IGHV3-NL_17*01_S3909	IGHV3-30*02	3	0.990066	302	GAGGTGCAGCTGGTGGAGTCTGGGGCAGGCTTGGTCCAGCCTGGTGGGTCCCTGAGACTCTCCTGTGCAGCCTCTGGATTCACCTTCAGTAACTCCTGGATGAGCTGGGTCCGCCAGGCTCCAGGGAAGGGGCTAGAGTGGGTTGCCCGTATTAAAAGGAAAGCTGATGGTGAGACAGCAGATTACGCCGCATCTGTGAAAGGCAGATTCACCATCTCAAGAGACGATTCAAAGAACACACTGTACCTGCAAATGAACAGCCTGAAAACCGAGGACACGGCCGTGTATTACTGCACCACAGA	GAGGTGCAGCTGGTGGAGTCTGGGGCAGGCTTGGTCCAGCCTGGCGGGTCCCTGAGACTCTCCTGTGCAGCCTCTGGATTCACCTTCAGTAACTCCTGGATGAGCTGGGTCCGCCAGGCTCCAGGCAAGGGGCTAGAGTGGGTTGCCCGTATTAAAAGGAAAGCTGACGGTGAGACAGCAGATTACGCCGCATCTGTGAAAGGCAGATTCACCATCTCAAGAGACGATTCAAAGAACACACTGTACCTGCAAATGAACAGCCTGAAAACCGAGGACACGGCCGTGTATTACTGCACCACAGA	IGHV3-NL_17	IGHV3-30	False	F
IGHV4-NL_21*01_S3257	IGHV4-127*01	3	0.989967	299	CAGGTGCAGCTGCAGGAGTCGGGCCCAGGACTGGTGAAGCCTTCGGAGACCCTGTCCCTCACCTGCGCTGTCTCTGGTTACTCCATCAGCAGTGGTTATGGCTGGAGCTGGATCCGCCAGCCCCCAGGGAAGGGGCTGGAGTGGATTGGGTATATCGGTGGTAGTAGTGGGAGCACCTACTACAACCCCTCCCTCAAGAGTCGAGTCACCATTTCAAAAGACACATCCAAGAACCAGTTCTCCCTGAAGCTGAGCTCTGTGACCGCCGCGGACACGGCCGTGTATTACTGTGCGAGAGA	CAGGTGCAGCTGCAGGAGTCGGGCCCAGGACTGGTGAAGCCTTCGGAGACCCTGTCCCTCACCTGCGCTGTCTCTGGTTACTCCATCAGCAGTGGTTATGGCTGGAGCTGGATCCGCCAGCCCCCAGGGAAGGGGCTGGAGTGGATTGGGTATATCGGTGGTAGTAGTGGTAGCACCAACTACAACCCCTCCCTCAAGAGTCGAGTCACCATTTCAAAAGACACGTCCAAGAACCAGTTCTCCCTGAAGCTGAGCTCTGTGACCGCCGCGGACACGGCCGTGTATTACTGTGCGAGAGA	IGHV4-NL_21	IGHV4-127	False	F
IGHV4-NL_36*01_S0848	IGHV4-165*02	3	0.989865	296	CAGGTGCAGCTGCAGGAGTCGGGCCCAGGACTGGTGAAGCCTTCGGAGACCCTGTCCCTCACCTGCGCTGTCTCTGGTGGCTCCATCAGCGGTTACTACTGGAACTGGATCCGCCAAACACCAGGGAAGGGGCTGGAGTGGATTGGGTATATCGGTGGTAGTAGTGGGAGCACCTACTACAACCCCTCCCTCAAGAGTCGAGTCACCATTTCAACAGACACGTCCAAGAACCAGTTCTCCCTGAAGCTGAGCTCTGTGACCGCCGCGGACACGGCCGTGTATTACTGTGCGAGAAA	CAGGTGCAGCTGCAGGAGTCGGGCCCAGGACTGGTGAAGCCTTCGGAGACCCTGTCCCTCACCTGCGCTGTCTCTGGTGGCTCCATCAGCGGTTACTACTGGAACTGGATCCGCCAACCCCCAGGGAAGGGGCTGGAGTGGATTGGGTATATCGGTGGTAGTAGTGGGAGCACCTACTACAACCCCTCCCTCAAGAGTCGAGTCACCATTTCAACGGACACGTCCAAGAACCAGTTCTCCCTGAAGCTGAGCTCTGTGACCGCCGCGGACACGGCCGTGTATTACTGTGCGAGAAA	IGHV4-NL_36	IGHV4-165	False	F
IGHV7-86*01_S3594	IGHV7-114*01	3	0.989865	296	CAGGTGCAGCTGGTGCAGTCTGGGGCTGAGGTGAAGCAGCCGGGGGCCTCAGTGAAGGTCTCCTGCAAGGCTTCTGGATACACCTTCACTAGCTATGGTATGAATTGGGTGCGACAGGCCCATGGACAACGGCTTGAGTGGATGGGATGGATCAACACCGACACTGGGAACCCAACATATGCCCAGGGCTTCAAAGAACGATTTACCTTCTCCATGGACACCTCTATCAGCATGGCATATCTGCAGATCAGCAGCCTAAAGGCTGAGGACACGGCCGTGTATTACTGTGCGAGACA	CAGGTGCAGCTGGTGCAGTCTGGGGCTGAGGTGAAGCAGCCGGGGGCCTCAGTGAAGGTCTCCTGCAAGGCTTCTGGTTACACCTTCACTAGCTATGGTATGAATTGGGTGCGACAGGCCCATGGACAACGGCTTGAGTGGATGGGATGGATCAACACCGACACTGGGAACCCAACATATGCCCAGGGCTTCAAAGAACGATTTACCTTCTCCATGGACACCTCTATCAGCACGGCATATCTGCAGATCAGCAGCCTAAAGGCTGAGGACACGGCCGTGTATTACTGTGCAAGACA	IGHV7-86	IGHV7-114	False	F
IGHV2-69*02_S8202	IGHV2-95*01	3	0.990033	301	CAGGTCACCTTGAAGGAGTCTGGTCCTGCGCTCGTGAAACCCACACAGACCCTCACGCTGACCTGCACCTTCTCTGGGTTCTCAATCAGCACTACTGGAACAGGTGTGGGCTGGATCCGTCAGCCCCCAGGGAAGGCCCTGGAATGGCTTGCAAGCATTTATTGGAATGATAGTAAATACTACAGCACATCGCTGAAGAGCAGGCTCACCATCTCCACGGACACCTCCAAGAACCAGGTGGTTCTGACAATGACCAACATGGACCCTGTGGACACAGCCACATATTACTGTGCACGGGTAC	CAGGTCACCTTGAAGGAGTCTGGTCCTGCGCTCGTGAAACCCACACAGACCCTCACGCTGACCTGCACCTTCTCTGGGTTCTCAATCAGCACTACTGGAACAGGTGTGGGCTGGATCCGTCAGCCCCCAGGGAAGGCCCTGGAATGGCTTGCAAGCATTTATTGGAATGATAGTAAATACTACAGCACATCGCTGAAGAGCAGGCTCACCATCTCCAAGGACACCTCCAAAAACCAGGTGGTTCTAACAATGACCAACATGGACCCTGTGGACACAGCCACATATTACTGTGCACGGGTAC	IGHV2-69	IGHV2-95	False	F
IGHV1-NL_2*01_S5797	IGHV1-138*01	3	0.989865	296	CAGGTGCAGCTGGTGCAGTCTGGGGCTGAGGTGAAGAAGCCTGGATCCTCAGTGAAGGTCTCCTGCAAGGCTTCCGGATACACCTTCACTGATTACTACATGCACTGGGTGCGACAGGCCCCTGGACAAGGGCTTGAGTGGATGGGAGAAATCAACCCAAAAACTGGTGGCACAAACTATGCACAGAAGTTCCAGGGCAGAGTCACCATGACCAGAGACACATCGACGAGCACAGCCTACATGGAGCTGAGCAGCCTGAGATCTGAGGACACGGCCGTGTATTACTGTGAGAGAGA	CAGGTGCAGCTGGTGCAGTCTGGGGCTGAGGTGAAGAAGCCTGGATCCTCAGTGAAGGTCTCCTGCAAGGCTTCCGGATACATCTTCACTGACTACTACATGCACTGGGTGCGACAGGCCCCTGGACAAGGGCTTGAGTGGATGGGAGAAATCAACCCAAAAACTGGTGGCACAAACTATGCACAGAAGTTCCAGGGCAGAGTCACCACGACCAGAGACACATCGACGAGCACAGCCTACATGGAGCTGAGCAGCCTGAGATCTGAGGACACGGCCGTGTATTACTGTGAGAGAGA	IGHV1-NL_2	IGHV1-138	False	F
IGHV2-69*01_S6153	IGHV2-95*01	3	0.990033	301	CAGGTGACCTTGAAGGAGTCTGGTCCTGCGCTGGTGAAACCCACACAGACCCTCACGCTGACCTGCACCTTCTCTGGGTTCTCAATCAGCACTTCTGGAACAGGTGTGGGCTGGATCCGTCAGCCCCCAGGGAAGGCCCTGGAATGGCTTGCAAGCATTTATTGGAATGATAGTAAATACTACAGCACATCGCTGAAGAGCAGGCTCACCATCTCCAAGGACACCTCCAAAAACCAGGTGGTTCTAACAATGACCAACATGGACCCTGTGGACACAGCCACATATTACTGTGCACGGGTAC	CAGGTCACCTTGAAGGAGTCTGGTCCTGCGCTCGTGAAACCCACACAGACCCTCACGCTGACCTGCACCTTCTCTGGGTTCTCAATCAGCACTACTGGAACAGGTGTGGGCTGGATCCGTCAGCCCCCAGGGAAGGCCCTGGAATGGCTTGCAAGCATTTATTGGAATGATAGTAAATACTACAGCACATCGCTGAAGAGCAGGCTCACCATCTCCAAGGACACCTCCAAAAACCAGGTGGTTCTAACAATGACCAACATGGACCCTGTGGACACAGCCACATATTACTGTGCACGGGTAC	IGHV2-69	IGHV2-95	False	F
IGHV2-118*01_S2768	IGHV2-174*02	3	0.990033	301	CAGGTGACCTTGAAGGAGTCTGGTCCTGCGCTGGTGAAACCCACACAGACCCTCACGCTGACCTGCACCTTCTCTGGGTTCTCACTCAGTACTAGTGGTATGGGTGTGGGCTGGATCCGTCAGCCCTCACGGAAGACCCTGGAGTGGCTTGCACACATTTATTGGGATGATGATAAGCGCTACAGCACATCTCTGAAGAGCAGGCTCACCATCTCCAAGGACACCTCCAAAAACCAGGTGGTTCTAACAATGACCAACATGGACCCTGTGGACACAGCCACATATTACTGTGCACGGGGAC	CAGGTGACCTTGAAGGAGTCTGGTCCTGCGCTGGTGAAACCCACACAGACCCTCACGCTGACCTGCACCTTCTCTGGGTTCTCACTCAGCACTAGTGGTATGGGTGTGGGCTGGATCCGTCAGCCCTCACGGAAGACCCTGGAGTGGCTTGCACACATTTATTGGGATGATGATAAGCGCTACAGCACATCTCTGAAGAGCAGGCTCACCATCTCCAAGGACACCTCCAAAAACCAGGTGGTTCTAACAATGACCAACATGGACCCTATGGACACAGCCACATATTACTGTGCACGGAGAC	IGHV2-118	IGHV2-174	False	F
IGHV3-88*02_S9033	IGHV3-116*01	3	0.990066	302	GAGGTGCAGCTGGTGGAGTCTGGGGGAGGCTTGGTCCAGCCTGGCGGGTCCCTGAGAGTCTCCTGTGCAGCCTCTGGATTCACCTTCAGTGACTACTACATGCAGTGGGTCCGCCAGGCTCCAGGAAAGGGGCCGGAGTGGGTAGGTTTCATTAGAAACAAAGCTAATGGTGGGACAGCAGAATACGCCGCGTCTGTGAAAGGCAGATTCACCATCTCAAGAGATGATTCCAAAAGCATTGCCAGTCTGCAAATGAACAGCCTGAAAACCGAGGACACGGCCGTGTATTACTGTGCTAGAGA	GAGGTGCAGCTGGTGGAGTCTGGGGGAGGCTTGGTCCAGCCTGGCGGGTCCCTGAGAGTCTCCTGTGCAGCCTCTGGATTCACCTTCAGTGACTACTACATGCAGTGGGTCCGCCAGGCTCCAGGAAAGGGGCCGGAGTGGGTAGGTTTCATTAGAAACAAAGCTAATGGTGGGACAGCAGAATACGCCGCGTCTGTGAAAGGCAGATTCACCATCTCAAGAGATGATTCCAAAAGCATTGCCAGTCTGCAAATGAACAGCCTGAAAACCGAGGACACGGCCGTGTATTACTGTACTAGGCA	IGHV3-88	IGHV3-116	False	F
IGHV4-174*02_S5400	IGHV4S2*01	3	0.989865	296	CAGGTGCAGCTGCAGGAGTCGGGCCCAGGACTGGTGAAGCCTTCGGAGACCCTGCCCCTCACCTGCGCTGTCTCTGGTGCCTCCATCAGCAGTAACTACTGGAGCTGGATCCGCCAGTCCCCAGGGAAGGGACTGGAGTGGATTGGACGTATCTATGGTAGTGGTGGGAGCACCGACTACAACCCCTCCCTCAAGAGTCGAGTCACCATTTCAAGAGACACGTCCAAGAACCAGTTCTCCCTGAAGCTGAGCTCTGTGACCGCCGCGGACACGGCCGTGTATTACTGTGCGAGAGA	CAGGTGCAGCTGCAGGAGTCGGGCCCAGGACTGGTGAAGCCTTCGGAGACCCTGCCCCTCACCTGCGCTGTCTCTGGTGCCTCCATCAGCAGTAACTACTGGAGCTGGATCCGCCAGGCCCCAGGGAAGGGACTGGAGTGGATTGGACGTATCTATGGTAGTGGTGGGAGCACCGACTACAACCCCTCCCTCAAGAGTCGAGTCACCATTTCAATAGACACGTGCAAGAACCAGTTCTCCCTGAAGCTGAGCTCTGTGACCGCCGCGGACACGGCCGTGTATTACTGTGCGAGAGA	IGHV4-174	IGHV4S2	False	F
IGHV2-69*01_S2332	IGHV2-95*01	3	0.990033	301	CAGGTCACCTTGAAGGAGTCTGGTCCTGTGCTCGTGAAACCCACACAGACCCTCACGCTGACCTGCACCTTCTCTGGGTTCTCAATCAGCACTACTGGAACAGGTGTGGGCTGGATCCGTCAGCCCCCAGGGAAGGCCCTGGAATGGCTTGCAAGCATTTATTGGAATGATAGTAAATACTACAGCCCATCGCTGAAGAGCAGGCTCACCATCTCCAAGGACACCTCCAAGAACCAGGTGGTTCTAACAATGACCAACATGGACCCTGTGGACACAGCCACATATTACTGTGCACGGGTAC	CAGGTCACCTTGAAGGAGTCTGGTCCTGCGCTCGTGAAACCCACACAGACCCTCACGCTGACCTGCACCTTCTCTGGGTTCTCAATCAGCACTACTGGAACAGGTGTGGGCTGGATCCGTCAGCCCCCAGGGAAGGCCCTGGAATGGCTTGCAAGCATTTATTGGAATGATAGTAAATACTACAGCACATCGCTGAAGAGCAGGCTCACCATCTCCAAGGACACCTCCAAAAACCAGGTGGTTCTAACAATGACCAACATGGACCCTGTGGACACAGCCACATATTACTGTGCACGGGTAC	IGHV2-69	IGHV2-95	False	F
IGHV4-150*01_S2067	IGHV4-81*01	3	0.989865	296	CAGGTGCAGCTGCAGGAGTCGGGCCCAGGACTGGTGAAGCCTTCGGAGACCCTGTCCCTCACCTGCACTGTCTCTGGTGGCTCCATCAGCGGTTACTACTGGAGCTGGATCCGCCAGCCCCCAGGGAAGGGACTGGAGTGGATTGGGAATATTGATGGTAATAGTGCGGGCACCAACTACAACCCCTCCCTCAAGAGTCGAGTCACCATTTCAAAAGACACGTCCAAGAATCAGTTCTCCCTGAAGCTGAGCTCTGTGACCGCCGCGGACACGGCCGTGTATTACTGTGCGAGAAA	CAGCTGCAGCTGCAGGAGTCGGGCCCAGGACTGGTGAAGCCTTCGGAGACCCTGTCCCTCACCTGCGCTGTCTCTGGTGGCTCCATCAGCGGTTACTACTGGAGCTGGATCCGCCAGCCCCCAGGGAAGGGACTGGAGTGGATTGGGAATATTGATGGTAATATTGCGGGCACCAACTACAACCCCTCCCTCAAGAGTCGAGTCACCATTTCAAAAGACACGTCCAAGAATCAGTTCTCCCTGAAGCTGAGCTCTGTGACCGCCGCGGACACGGCCGTGTATTACTGTGCGAGAAA	IGHV4-150	IGHV4-81	False	F
IGHV3-9*01_S5797	IGHV3-13*01	3	0.99	300	GAGGTGCAGCTGGTGGAGTCTGGGGGAGGCTTGGTGCAGCCTGGGGGGTCCCTGAGACTCTCCTGTGCAGCCTCTGGATTCACCTTCAGTAACTCCTACATGCACTGGGTCCGCCAGGCTCAAGGGAAAGGGCTAGAGTGGGTAGGTTTAGTAAGAAACAAAGCTAACAGTTACACCACAGAATATGCTGCGGCTGTGAAAGGCAGATTCACCATCTCAAGAGATGATTCAAAGAACACGCTGTATCTGCAAATGAGCAGCCTGAAAACCGAGGACACAGCCCTGTATTACTGTACTAAA	GAGGTGCAGCTGGTGGAGTCTGGGGGAGGCTTGGTGCAGCCTGGGGGGTCCCTGAGACTCTCCTGTGCAGCCTCTGGATTCACCTTCAGTAACTACTACATGCACTGGGTCCGCCAGGCTCAAGGGAAAGGGCTAGAGTGGGTAGGTTTAATAAGAAACAAAGCTAACAGTTACACGACAGAATATGCTGCGGCTGTGAAAGGCAGATTCACCATCTCAAGAGATGATTCAAAGAACACGCTGTATCTGCAAATGAGCAGCCTGAAAACCGAGGACACAGCCCTGTATTACTGTACTAAA	IGHV3-9	IGHV3-13	False	F
IGHV4-67*01_S4509	IGHV4-93*02	3	0.989967	299	CAGGTGCAGCTGCAGGAGTCGGGCCCAGGGCTGGTGAAGCCTTCGGAGACCCTGTCCCTCACCTGCGCTGTCTCTGGTGGCTCCATCAGCAGTAGTAACTGGTGGAGCTGGATCCGCCAGTCCCCAGGGAAGGGGCTGGAATGGATTGGGGGTATCTATGGTAGTGGTGGGAGCACCGAATACAACCCCTCCCTCAAGAGTCGAGTCACCATTTCAATAGACACGTCCAAGAACCAGTTCTCCCTGAAGCTGAGCTCTGTGACCGCCGCGGACACCGCCGTGTATTACTGTGCGAGACA	CAGGTGCAGCTGCAGGAGTCGGGCCCAGCAGTGGTGAAGCCTTCGGAGACCCTGTCCCTCACCTGCGCTGTCTCTGGTGGCTCCATCAGCAGTAGTAACTGGTGGAGCTGGATCCGCCAGTCCCCAGGGAAGGGGCTGGAATGGATTGGGGGTATCTATGGTAGTGGTGGGAGCACCGAATACAACCCCTCCCTCAAGAGTCGAGTCACCATTTCAATAGACACGTCCAAGAACCAGTTCTCCCTGAAGCTGAGCTCTGTGACCGCCGCGGACACCGCCGTGTATTACTGTGCGAGACA	IGHV4-67	IGHV4-93	False	F
IGHV4-150*01_S9374	IGHV4-81*01	3	0.989865	296	CAGGTGCAGCTGCAGGAGTCGGGCCCAGGACTGGTGAAGCCTTCGGAGACCCTGTCCCTCACCTGCGCTGTCTCTGGTGGCTCCATCAGCGGTTACTACTGGAGCTGGATCCGCCAGCCCCCAGGGAAGGGACTGGAGTGGATTGGGAATATTGATGGTAATACTGCGGGCACCAACTACAACCCCTCCCTCAAGAGTCGAGTCACCATTTCAAAAGACACGTCCAAGAACCAGTTCTCCCTGAAGCTGAGCTCTGTGACCGCCGCGGACACGGCCGTGTATTACTGTGCGAGAAA	CAGCTGCAGCTGCAGGAGTCGGGCCCAGGACTGGTGAAGCCTTCGGAGACCCTGTCCCTCACCTGCGCTGTCTCTGGTGGCTCCATCAGCGGTTACTACTGGAGCTGGATCCGCCAGCCCCCAGGGAAGGGACTGGAGTGGATTGGGAATATTGATGGTAATATTGCGGGCACCAACTACAACCCCTCCCTCAAGAGTCGAGTCACCATTTCAAAAGACACGTCCAAGAATCAGTTCTCCCTGAAGCTGAGCTCTGTGACCGCCGCGGACACGGCCGTGTATTACTGTGCGAGAAA	IGHV4-150	IGHV4-81	False	F
IGHV4-NL_38*01_S0981	IGHV4S9*01	3	0.989967	299	CAGGTGCAGCTGCAGGAGTCGGGCCCAGGACTGGTGAAGCCTTCGGAGACCCTGTCCCTCACCTGCGCTGTCTCTGGTGGCTCCATCAGCGATTACTACTACTGGAACTGGATCCGCCAACCCCCAGGGAAGGGGCTGGAGTGGATTGGGAATATCTATGGTAATAGTGCGAGCACCTACTACAACCCCTCCCTCAAGAGTCGAGTCACCATTTCAAAAGACACGTCCAAGAACCAGTTCTCCCTGAAGCTGAGCACTGTGACCGCCGCGGACACGGCCGTGTATTACTGTGCGAGAGA	CAGGTGCAGCTGCAGGAGTCGGGCCCAGGACTGGTGAAGCCTTCGGAGACCCTGTCCCTCACCTGCGCTGTCTCTGGTGGCTCCATCAGCGATTACTACTACTGGAACTGGATCCGCCAACCCCCAGGGAAGGGGCTGGAGTGGATTGGGAATATCTATGGTAATAGTGCGAGCACCTACTACAACCCCTCCCTCAAGAGTCGAGTCACCATTTCAAAAGACACGTCCAAGAACCAGTTCTTCCTGAAGCTGAGCTCTGTGACCGCCGCGGACACCGCCGTGTATTACTGTGCGAGAGA	IGHV4-NL_38	IGHV4S9	False	F
IGHV4-NL_1*01_S8720	IGHV4-169*02	3	0.989865	296	CAGCTGCAGCTGCAGGAGTCGGGCCCAGGACTGGTGAAGCCTTCGGAGACCCTGTCCCTCACCTGCGCTGTCTCTGGTGGCTCTATCAGCAGTAGCTACTGGAGCTGGATCCGCCAGGCCCCAGGGAAGGGACTGGAGTGGATTGGGTATATCTATGGTAGTGGTAGTAGCACCAACTACAACCCCTCCCTCAAGAGTCGAGTCACCCTGTCAGTAGACACGTCCAAGAACCAGCTCTCCCTGAAGCTGAGCTCTGTGACCGCCGCGGACACGGCCGTGTATTACTGTGCGAGAGA	CAGCTGCAGCTGCAGGAGTCGGGCCCAGGACTGGTGAAGCCTTCGGAGACCCTGTCTGTCACCTGCGCTGTCTCTGGTGGCTCTATCAGCAGTAGCTACTGGAGCTGGATCCGCCAGGCCCCAGGGAAGGGACTGGAGTGGATTGGGTATATCTATGGTAGTGGTAGTAGCACCAACTACAACCCCTCCCTCAAGAGTCGAGTCACCCTGTCAGTAGACACGTCCAAGAACCAGCTCTCCCTGAAGCTGAGCTCTGTGACCGCCGCGGACACGGCCGTGTATTACTGTGCGAGCGA	IGHV4-NL_1	IGHV4-169	False	F
IGHV1-58*02	IGHV1-198*02	3	0.989865	296	CAGGTCCAGCTGGTGCAGTCCGGGGCTGAGGTGAAGAAGCCTGGGGCCTCAGTGAAGGTTTCCTGCAAGACTTCTGGATTCACCTTCGGCAGCTATGCTATCAGCTGGGTGCGACAGGCCCCTGGACAAGGGCTTGAGTGGATGGGAGTGATCATCCCTCTTGTTGGTGTAACAAACTACGCAGAGAAGTTCCAGGGCAGAGTCACGATTACCGCGGACACGTCCACAAGCACAGCCTACATGGAGCTGAGCAGCCTGAGATCTGAGGACACGGCCGTGTATTACTGTGTGAGAGG	CAGGTCCAGCTGGTGCAGTCCGGGGCTGAGGTGAAGAAGCCTGGGGCCTCAGTGAAGGTTTCCTGCAAGGCTTCTGGATTCACCTTCGGCAGCTATGCTATCAGCTGGGTGCGACAGGCCCCTGGACAAGGGCTTGAGTGGATGGGAGTGATCATCCCTCTTGTTGGTATAACAAACTACGCAGAGAAGTTCCAGGGCAGAGTCACGATTACCGCGGACACGTCCACAAGCACAGCCTACATGGAGCTGAGCAGCCTGAGATCTGAGGACACGGCCGTGTATTACTGTGCGAGAGG	IGHV1-58	IGHV1-198	False	F
IGHV3-128*02_S6042	IGHV3-184*01	3	0.990066	302	GAGGTGCAGCTGGTGGAGTCTGGGGGAGGCCTGGTCCAGCCTGGGGGGTCCCTGAGACTCTCCTGTGCAGCCTCTGGATTCACCTTCAGTAACCACTACATGTACTGGGTCCGCCAGGCTCCAGGAAAGGGGCTGGAGTGGGTGGGTTTCATTAGAAGCAAAGCTTACGGTGGGACAGCAGAATACGCCGCGTCTGTGAAAGGCAGATTCACCATCTCCAGAGATGATTCCAAAAGCATCGCCTATCTGCAAATGAGCAGCCTGAAAACCGAGGACACGGCCGTGTATTACTGTACTAGGGA	GAGGTGCAGCTGGTGGAGTCTGGGGGAGGCTTGGTCCAGCCTGGGGGGTCCCTGAGACTCTCCTGTGCAGCCTCTGGATTCACCTTCAGTGACTACTACATGTACTGGGTCCGCCAGGCTCCAGGAAAGGGGCTGGAGTGGGTGGGTTTCATTAGAAGCAAAGCTTACGGTGGGACAGCAGAATACGCCGCGTCTGTGAAAGGCAGATTCACCATCTCCAGAGATGATTCCAAAAGCATCGCCTATCTGCAAATGAGCAGCCTGAAAACCGAGGACACGGCCGTGTATTACTGTACTAGGGA	IGHV3-128	IGHV3-184	False	F
IGHV4-NL_25*01_S9478	IGHV4-76*01	3	0.989967	299	CAGGTGCAGCTGCAGGAGTCGGGCCCAGGACTGGTGAAGCCTTCAGAGACCCTGTCCCTCACCTGCGCTGTCTCTGGAGGCTCTATCAGCAGTGGTTATGACTGGAGCTGGATCCGCCAGCCCCCAGGGAAGGGGCTGGAGTGGATTGGGTATATCTATGGTAGTAGTGGGAGCACCAACTACAACCCGTCCCTCAAGAATCGAGTCACCATTTCAAAAGACGCGTCCAAGAACCAGTTCTCCCTGAAGCTGAGCTCTGTGACCGCCGCGGACACGGCCGTGTATTACTGTGCGAGAGA	CAGGTGCAGCTGCAGGAGTCGGGCCCAGGACTGGTGAAGCCTTCAGAGACCCTGTCCCTCACCTGCGCTGTCTCTGGAGGCTCTATCAGCGGTGGTTATGACTGGAGCTGGATCCGCCAGCCCCCAGGGAAGGGGCTGGAGTGGATTGGGTATATCTATGGTAGTAGTGGGAGCACCAACTACAACCCGTCCCTCAAGAATCGAGTCACCATTTCAAAAGACACGTCCAAGAACCAGTTCTCCCTGAAGCTGAGCTCTGTGACCGCCGCGGACACGGCCGTGTATTACTGTGCGAGACA	IGHV4-NL_25	IGHV4-76	False	F
IGHV4-NL_16*01_S3062	IGHV4S10*01	3	0.989967	299	CAGGTGCAGCTGCAGGAGTCGGGCCCAGGAGTGGTGAAGCCTTCGGAGACCCTGTCCCTCACCTGCGCTGTCTCTGGTGGCTCCATCAGCGATAGTTACAGGTGGAGCTGGATCCGCCAGCCCCCAGGGAAGGGACTGGAGTGGATTGGGTACATCTATGGTAGTAGTACGAGCACCAACTACAACCCCTCCCTCAAAAGTCGAGTCACCATTTCAAAAGACACGTCCAAGAACCAGTTCTCCTTGAAGCTGAGCTCTGTGACCGCCGCGGACACGGCCGTGTATTACTGTGCGAGAGA	CAGGTGCAGCTGCAGGAGTCGGGCCCAGGAGTGGTGAAGCCTTCAGAGACCCTGTCCCTCACCTGCGCTGTCTCTGGTGGCTCCATCAGCGATAGTTACTGGTGGAGCTGGATCCGCCAGCCCCCAGGGAAGGGACTGGAGTGGATTGGGTACATCTATGGTAGTAGTACGAGCACCAACTACAACCCCTCCCTCAAGAGTCGAGTCACCATTTCAAAAGACACGTCCAAGAACCAGTTCTCCTTGAAGCTGAGCTCTGTGACCGCCGCGGACACGGCCGTGTATTACTGTGCGAGAGA	IGHV4-NL_16	IGHV4S10	False	F
IGHV7-135*01_S4281	IGHV7-193*01	3	0.989865	296	CAGGTGCAGCTGGTGCAGTCTGGGCCTGAGGTGAAGCAGCCTGGGGCCTCAGTGAAGGTCTCCTGCAAGGCTTCTGGTTACAGCTTCACCACCTATGGTATGAATTGGGTGCGACAGGCCCCTGGACAGGGCCTTGAGTGGATGGGATGGATGAACACCTACACTGGGAACCCAACGTATGCCCAGGGCTTCACAGAACGGTTTGTCTTCTCCATGGACACCTCTATCAGCACAGTGTACCTGCAGATCAGCAGCCTAAAGGCTGAGGACACGGCCGTGTATTACTGTGCGAAATA	CAGGTGCAGCTGGTGCAGTCTGGGCCTGAGGTGAAGCAGCCTGGGGCCTCAGTGAAGGTCTCCTGCAAGGCTTCTGGTTACAGCTCCACCACCTATGGTATGAATTGGGTGCGACAGGCCCCTGGACAGGGCCTTGAGTGGATGGGATGGATGAACACCTACACTGGGAACCCAACGTATGCCCAGGGCTTCACAGAACGGTTTGTCTTCTCCATGGACACCTCTGTCAGCACAGTGTACCTGCAGATCAGCAGCCTAAAGGCTGAGGACACGGCCGTGTATTACTGTGCGAGATA	IGHV7-135	IGHV7-193	False	F
IGHV3-53*01_S3451	IGHV3-59*01	3	0.989865	296	GAGGTGCAGCTGGTGGAGTCCGGGGGCGGCTTGGCAAAGCCTGGGGGGTCCCTGAGACTCTCCTGCGCAGCCTCCGGATTCACCTTCAGTGACTACAACATGCACTGGGTCCGCCAGGCTTCAGGGAAGGGGCTGGAGTGGGTCTCACGTATTAGTAATGGTGGTGGTAGCACATGGTACGCAGACTCCGTGAAGGGCAGATTCACCATCTCCAGAGAGAACGCCAAGAACACACTGTATCTTCAAATGGACAGCCTGAGAGCTGAGGACACGGCTGTCTATTACTGTGCGAGAGA	GAGGTGCAGCTGGTGGAGTCTGGGGGCGGCTTGGCAAAGCCTGGGGGGTCCCTGAGACTCTCCTGCGCAGCCTCTGGATTCACCTTCAGTGACTACTACATGCACTGGGTCCGCCAGGCTTCAGGGAAGGGGCTGGAGTGGGTCTCACGTATTAGTAATGGTGGTGGTAGCACATGGTACGCAGACTCCGTGAAGGGCAGATTCACCATCTCCAGAGAGAACGCCAAGAACACACTGTATCTTCAAATGGACAGCCTGAGAGCTGAGGACACGGCTGTCTATTACTGTGCGAGAGA	IGHV3-53	IGHV3-59	False	F
IGHV5-157*01_S8626	IGHV5-43*01	3	0.989865	296	GAGGTGCAGCTGGTGCAGTCTGGAGCAGAGGTGAAAAGGCCTGGGGAATCTCTGAGGATCTCCTGTAAGACTTCTGGATACAGCTTTACCGGCAGCTGGATCAGCTGGGTGCGCCAGATGCCCGGGAAAGGCCTGGAGTGGATGGGGAGCATCTATCCTGGTGATTCTGATACCAGATACAACCCGTCCTTCCAAGGCCACGTAACTATCTCAGCCGACAAGTCCATCAGCACCACCTACCTGCAGTGGAGCAGCCTGAAGGCCTCGGACACCGCCACGTATTACTGTGCGAAAGT	GAGGTGCAGCTGGTGCAGTCTGGAGCAGAGGTGAAAAGGCCCGGGGAATCTCTGAGGATCTCCTGTAAGACTTCTGGATACAGCTTTACCAGCAGCTGGATCAGCTGGGTGCGCCAGATGCCCGGGAAAGGCCTGGAGTGGATGGGGAGCATCTATCCTGGTGATTCTGATACCAGATACAACCCGTCCTTCCAAGGCCACGTCACTATCTCAGCCGACAAGTCCATCAGCACCACCTACCTGCAGTGGAGCAGCCTGAAGGCCTCGGACACCGCCACGTATTACTGTGCGAAAGT	IGHV5-157	IGHV5-43	False	F
IGHV4-144*01_S3064	IGHV4-73*01	3	0.989967	299	CAGGTGAAGCTGCAGCAGTGGGGCGAAGGACTGGTGAAGCCTTCGGAGACCCTGTCCCTCACCTGCGCTGTCTATGGTGGCTCCATCAGCGATTACTACTACTGGAGCTGGATCCGCCAGCCCCCAGGGAAGGGACTGGAGTGGATTGGGTATATCTATGGTAATAGTGCGAGCACCAACTACAACCCCTCCCTCAAGAATCGAGTCACCATTTCAAAAGACACGTCCAAGAACCAGTTCTCCTTGAAGCTGAGCTCTGTGACCGCCGCGGACACGGCCGTGTATTACTGTGCGAGAGA	CAGGTGAAGCTGCAGCAGTGGGGCGAAGGACTGGTGAAGCCTTCGGAGACCCTGTCCCTCACCTGCGCTGTCTATGGTGGCTCCATCAGCGGTTACTACTACTGGAGCTGGATCCGCCAGCCCCCAGGGAAGGGGCTGGAGTGGATTGGGTATATCTATGGTAATAGTGCGAGCACCAACTACAACCCCTCCCTCAAGAATCGAGTCACCATTTCAAAAGACACGTCCAAGAACCAGTTCTCCCTGAAGCTGAGCTCTGTGACCGCCGCGGACACGGCCGTGTATTACTGTGCGAGAGA	IGHV4-144	IGHV4-73	False	F
IGHV3-152*01_S7388	IGHV3-38*01	3	0.990066	302	GAGGTGCAGCTGGTGGAGTCTGGGGGCGGCTTGGCACAGCCTGGGGGGTCCCTGAGACTCTCCTGTGCAGCCTCTGGATTCACCTTCAGTAACTACTACATGGACTGGGTCCGCCAGGCTCCAGGGAAGGGCCTGGAGTGGGTTGGCCGTATTAGAAACAAAGCTAACAGTTACACGACAGAATACGCCGCGTCTGTGAAAGGCAGATTCACCATCTCAAGGGATGATTCAAAGAACACACTGTATCTGCAAATGAGCAGCCTGAAAACCGAGGACACGGCTGTGTATTACTGTGCTAGAGA	GAGGTGCAGCTGGTGGAGTCTGGGGGCGGCTTGGCACAGCCTGGGGGGTCCCTGAGACTCTCCTGTGCAGCCTCTGGATTCACCTTCAGTGACCACTACATGGACTGGGTCCGCCAGGCTCCAGGGAAGGGCCTGGAGTGGGTTGGCCGTATTAGAAACAAAGCTAACAGTTACACAACAGAATACGCCGCGTCTGTGAAAGGCAGATTCACCATCTCAAGGGATGATTCAAAGAACACACTGTATCTGCAAATGAGCAGCCTGAAAACCGAGGACACGGCTGTGTATTACTGTGCTAGAGA	IGHV3-152	IGHV3-38	False	F
IGHV3-175*01_S1248	IGHV3-16*02	3	0.990066	302	GAGGTGCAGCTGGTGGAGTCTGGGGGAGGCTTGGTCCAGCCTGGGGGATCCCTGAGACTCTCCTGTGCAGCCTCTGGATTCACCTTCAGTAACTACTGGATGAGCTGGGTCCGCCAGGCTCCAGGGAAGGGGCTGGACTGGGTTGGCCGTATTAAAAACAAAGCTGATGGTGGAACAGCAGCATACGCCGAATCTGTGAAAGGCAGATTCACCATCTCAAGAGATGATTCAAAGAACACACTGTATCTGCAAATGAGCAGCCTGAACACCGAGGACACGGCCGTGTATTACTGTACTAGAGA	GAGGTGCAGCTGGTGGAGTCTGGGGGAGGCTTGGTCCAGCCTGGGGGATCCCTGAGACTCTCCTGTGCAGCCTCTGGATTCACCTTCAGTAACTACTGGATGAGCTGGGTCCGCCAGGCTCCAGGGAAGGGGCTGGACTGGGTTGGATTTATTAAAAACAAAGCTGATGGTGGAACAGCAGCATACGCCGAATCTGTGAAAGGCAGATTCACCATCTCAAGAGATGATTCAAAGAACACACTGTATCTGCAAATGAGCAGCCTGAACACCGAGGACACGGCCGTGTATTACTGTACTAGAGA	IGHV3-175	IGHV3-16	False	F
IGHV3-52*02_S2646	IGHV3-58*02	3	0.990066	302	GAGGCGCAGCTGATGGAAACTGGCGGAGGCTTGGTACAGCCTGGGGGGTCCCTGAGACTCTCCTGTGCAGCCTCTGGATTCACCTTCAGTGACCACTACATGCAGTGGGTCCGCCAGGCTCCAGGGAAGGGGTTGGAGTGGGTAGGATTAATTAGAAACAAAGCTGATGGTGAGACAACAGACTACGCTGCCTCTGTGAAAGGCAGATTCACCATCTCCAGAGATGATTCGAAAAGCATCACCTATCTGCAAATGAACAACCTGAAAACCGAGGACACGGCCGTGTATTACTGTGCGAGGAA	GAGGCGCAGCTGATGGAAACTGGCGGAGGCTTGGTACAGCCTGGGGGGTCCCTGAGACTCTCCTGTGCAGACTCTGGATTCACCTTCAGTGACCACTACATGCAGTGGGTCCGCCAGGCTCCAGGGAAGGGGTTGGAGTGGGTAGGATTAATTAGAAACAAAGCTGATGGTGAGACAACAGACTATGCTGCATCTGTGAAAGGCAGATTCACCATCTCCAGAGATGATTCGAAAAGCATCACCTATCTGCAAATGAACAACCTGAAAACCGAGGACACGGCCGTGTATTACTGTGCGAGGAA	IGHV3-52	IGHV3-58	False	F
IGHV5-15*01_S8661	IGHV5-20*02	3	0.989865	296	GAGGTGCAGCTGGTGCAGTCTGGAGCAGAGGTGAAAAGGCCCGGGGAGTCTCTGAAGATCTCCTGTAAGACTTCTGGATACAGCTTTACCAGCTACTGGATCAGCTGGGTGCGCCAGATGCCCGGGAAAGGCCTGGAGTGGATGGGGGCGATTGATCCTAGTGATTCTGATACCAGATACAGCCCGTCCTTCCAAGGCCAGGTCACCATCTCAGCCGACAAGTCCATCAGCACCGCCTACCTGCAGTGGAGCAGCCTGAAGGCCTCGGACTCCGCCACGTATTACTGTGCGAAAGA	GAGGTGCAGCTGGTGCAGTCTGGAGCAGAGGTGAAAAGGCCCGGGGAGTCTCTGAAGATCTCCTGTAAGACTTCTGGATACAGCTTTACCAGCTACTGGATCAGCTGGGTGCGCCAGATGCCCGGAAAAGGCCTGGAGTGGATGGGGGCGATTGATCCTAGTGATTCTGATACCAGATACAGCCCGTCCTTCCAAGGCCAGGTCACCATCTCAGCCGACAAGTCCATCAGCACCGCCTACCTGCAGTGGAGCAGCCTGAAGGCCTCGGACACCGCCACGTATTACTGCGCGAAAGA	IGHV5-15	IGHV5-20	False	F
IGHV3-52*01	IGHV3-58*01	3	0.990066	302	GAGGCGCAGCTGATGGAATCTGGCGGAGGCTTGGTACAGCCTGGGGGGTCCCTGAGACTCTCCTGTGCAGCCTCTGGATTCACCTTCAGTGACTACTACATGCAGTGGGTCCGCCAGGCTCCAGGGAAGGGGTTGGAGTGGGTAGGATTAATTAGAAACAAAGCTGATGGTGAGACAACAGACTACGCTTTATCTGTGAAAGGCAGAGTCACTATCTCCAGAGATGATTCGAAAAGCATCACCTATCTGCAAATGAACAACCTGAAAACCGAGGACACGGCCGTGTATTACTGTGCGAGGAA	GAGGCGCAGCTGATGGAAACTGGCGGAGGCTTGGTACAGCCTGGGGGGTCCCTGAGACTCTCCTGTGCAGCCTCTGGATTCACCTTCAGTGACCACTACATGCAGTGGGTCCGCCAGGCTCCAGGGAAGGGGTTGGAGTGGGTAGGATTAATTAGAAACAAAGCTGATGGTGAGACAACAGACTACGCTTTATCTGTGAAAGGCAGATTCACTATCTCCAGAGATGATTCGAAAAGCATCACCTATCTGCAAATGAACAACCTGAAAACCGAGGACACGGCCGTGTATTACTGTGCGAGGAA	IGHV3-52	IGHV3-58	False	F
IGHV4-117*01_S4879	IGHV4-160*01	3	0.989865	296	CAGGTGCAGCTGCAGGAGTCGGGCCCAGGACTGGTGAAGCCTTCGGAGACCCTGTCCCTCACCTGCGCTGTCTCTGGTGGCTCCATCAGCGGTTACTACTGGAGCTGGATCCGCCAGCCCCCAGGGAAGGGACTGGAGTGGATTGGACGTATCTATGGTAGTGGTGGGAGCACCGACTACAACCCCTCCCTCAAGAGTCGAGTCACCATTTCAACAGACACGTCCAAGAACCAGTTCTCCCTGAAGCTGAGCTCTGTGACCGCCGCGGACACGGCCGTGTATTACTGTGCGAGAGA	CAGGTGCAGCTGCAGGAGTCGGGCCCAGGACTGGTGAAGCCTTCGGAGACCCTGTCCCTCACCTGCGCTGTCTCTGGTGGCTCCATCAGCAGTAACTACTGGAGCTGGATCCGCCAGCCCCCAGGGAAGGGGCTGGAGTGGATTGGACGTATCTATGGTAGTGGTGGGAGCACCGACTACAACCCCTCCCTCAAGAGTCGAGTCACCATTTCAACAGACACGTCCAAGAACCAGTTCTCCCTGAAGCTGAGCTCTGTGACCGCCGCGGACACGGCCGTGTATTACTGTGCGAGAGA	IGHV4-117	IGHV4-160	False	F
IGHV4-NL_1*01_S8720	IGHV4-169*01	3	0.989865	296	CAGCTGCAGCTGCAGGAGTCGGGCCCAGGACTGGTGAAGCCTTCGGAGACCCTGTCCCTCACCTGCGCTGTCTCTGGTGGCTCTATCAGCAGTAGCTACTGGAGCTGGATCCGCCAGGCCCCAGGGAAGGGACTGGAGTGGATTGGGTATATCTATGGTAGTGGTAGTAGCACCAACTACAACCCCTCCCTCAAGAGTCGAGTCACCCTGTCAGTAGACACGTCCAAGAACCAGCTCTCCCTGAAGCTGAGCTCTGTGACCGCCGCGGACACGGCCGTGTATTACTGTGCGAGAGA	CAGCTGCAGCTGCAGGAGTCGGGCCCAGGACTGGTGAAGCCTTCGGAGACCCTGTCTGTCACCTGCGCTGTCTCTGGTGGCTCTATCAGCAGTAGCTACTGGAGCTGGATCCGCCAGGCCCCAGGGAAGGGACTGGAGTGGATTGGGTATATCTATGGTAGTGGTAGTAGCACCAACTACAACCCCTCCCTCAAGAGTCGAGTCACCCTGTCAGTAGACACGTCCAAGAACCAGCTCTCCCTGAAGCTGAGCTCTGTGACCGCCGCGGACACGGCCGTGTATTACTGTGCGAGA-A	IGHV4-NL_1	IGHV4-169	False	F
IGHV5-15*01_S5299	IGHV5-20*02	3	0.989865	296	GAGGTGCAGCTGGTGCAGTCTGGAGCAGAGGTGAAAAGGCCCGGGGAGTCTCTGAAGATCTCCTGTAAGACTTCTGGATACAGCTTTACCAGCTACTGGATCAGCTGGGTGCGCCAGATGCCCGGGAAAGGCCTGGAGTGGATGGGGGCGATTGATCCTAGTGATTCTGATACCAGATACAGCCCGTCCTTCCAAGGCCAGGTCACCATCTCAGCCGACAAGTCCATCAGCACCACCTACCTGCAGTGGAGCAGCCTGAAGGCCTCGGACACCGCCACGTATTACTGTGCGAAAGA	GAGGTGCAGCTGGTGCAGTCTGGAGCAGAGGTGAAAAGGCCCGGGGAGTCTCTGAAGATCTCCTGTAAGACTTCTGGATACAGCTTTACCAGCTACTGGATCAGCTGGGTGCGCCAGATGCCCGGAAAAGGCCTGGAGTGGATGGGGGCGATTGATCCTAGTGATTCTGATACCAGATACAGCCCGTCCTTCCAAGGCCAGGTCACCATCTCAGCCGACAAGTCCATCAGCACCGCCTACCTGCAGTGGAGCAGCCTGAAGGCCTCGGACACCGCCACGTATTACTGCGCGAAAGA	IGHV5-15	IGHV5-20	False	F
IGHV5-15*01_S3383	IGHV5-20*02	3	0.989865	296	GAGGTGCAGCTGGTGCAGTCTGGAGCAGAGGTGAAAAGGCCCGGGGAGTCTCTGAGGATCTCCTGTAAGACTTCTGGATACAGCTTTACCAGCTACTGGATCAGCTGGGTGCGCCAGATGCCCGGGAAAGGCCTGGAGTGGATGGGGGCGATTGATCCTAGTGATTCTGATACCAGATACAGCCCGTCCTTCCAAGGCCAGGTCACCATCTCAGCCGACAAGTCCATCAGCACCGCCTACCTGCAGTGGAGCAGCCTGAAGGCCTCGGACACCGCCACGTATTACTGTGCGAAAGA	GAGGTGCAGCTGGTGCAGTCTGGAGCAGAGGTGAAAAGGCCCGGGGAGTCTCTGAAGATCTCCTGTAAGACTTCTGGATACAGCTTTACCAGCTACTGGATCAGCTGGGTGCGCCAGATGCCCGGAAAAGGCCTGGAGTGGATGGGGGCGATTGATCCTAGTGATTCTGATACCAGATACAGCCCGTCCTTCCAAGGCCAGGTCACCATCTCAGCCGACAAGTCCATCAGCACCGCCTACCTGCAGTGGAGCAGCCTGAAGGCCTCGGACACCGCCACGTATTACTGCGCGAAAGA	IGHV5-15	IGHV5-20	False	F
IGHV3-50*01_S1524	IGHV3-54*02	3	0.989865	296	GAGGTGCAGCTGGTGGAGTCTGGAGGAGGCTTGGTTCAGCCTGCGGGGTCCCTGAGACTCTCCTGTGCAGCCTCTGGATTCACCTTCAGTAGCTACGGCATGCACTGGGTCCGCCAGGCTCCAGGGAAGGGGCTGGAGTGGGTGGCAGTTATATCGTATGATGGAAGTAAGAAATACTACGCAGACTCTGTGAAGGACCGATTCACCATCTCCAGAGACAATTCCAAGAACATGCTATATCTTCAAATGAACAACCTGAAATTGGAGGACACGGCCGTGTATTACTGTGCGAGAGA	GAGGTGCAGCTGGTGGAGTCTGGAGGAGGCTTGGTTCAGCCTGGGGGGTCCCTGAGACTCTCCTGTGCAGCCTCTGGATTCACCTTCAGTAGCTATGGCATGCACTGGGTCCGCCAGGCTCCAGGGAAGGGGCTGGAGTGGGTGGCAGTTATATGGTATGATGGAAGTAAGAAATACTACGCAGACTCTGTGAAGGACCGATTCACCATCTCCAGAGACAATTCCAAGAACATGCTATATCTTCAAATGAACAACCTGAAATTGGAGGACACGGCCGTGTATTACTGTGCGAGAGA	IGHV3-50	IGHV3-54	False	F
IGHV3-53*01_S5688	IGHV3-178*01	3	0.989865	296	GAGGTGCAGCTGGTGGAGTCTGGGGGAGGCTTGGCAAAGCCTGGGGGGTCCCTGAGACTCTCCTGCGCAGCCTCCGGATTCACCTTCAGTGACTACTACATGGACTGGGTCCGCCAGGCTCCAGGGAAGGGGCTGGAGTGGGTCTCACGTATTAGTAATGGTGGTGGTAGCACATGGTACGCAGACTCCGTGAAGGGCAGATTCACCATCTCCAGAGAGAACGCCAAGAACACACTGTATCTTCAAATGGACGGCCTGAGAGCTGAGGACACGGCTGTCTATTACTGTGCGAGAGA	GAGGTGCAGCTGGTGGAGTCTGGGGGCGGCTTGGCAAAGCCTGGGGGGTCCCTGAGACTCTCCTGCGCAGCCTCCGGATTCACCTTCAGTGACTACTACATGGACTGGGTCCGCCAGGCTCCAGGGAAGGGGCTGGAGTGGGTCTCACGTATTAGTAATGGTGGTGGTAGCACATGGTACGCAGACTCCGTGAAGGGCAGATTCACCATCTCCAGAGAGAACGCCAAGAACACACTGTATCTTCAAATGAACAGCCTGAGAGCTGAGGACACGGCTGTCTATTACTGTGCGAGAGA	IGHV3-53	IGHV3-178	False	F
IGHV4-NL_33*01_S4467	IGHV4-65*02	3	0.989967	299	CAGGTGCAGCTGCAGGAGTCGGGCCCAGGACTGGTGAAGCCTTCAGAGACCCTGTCCCTCACCTGCGCTGTCTCTGGTGGCTCTATCAGCAGTAGTAACTGGTGGAGCTGGATCCGCCAGCCCCCAGGGAAAGGGCTGGAGTGGATTGGGTATATCAGTGGTAGTAGTGGTAGCACCTACTACAACCCCTCCCTCAAGAGTCGAGTCACCATTTCAAAAGACACGTCCAAGAACCAGTTCTCCCTGAAGCTGAGCTCTGTGACCGCCGCGGACACGGCCGTGTATTACTGTGCGAGAGA	CAGGTGCAGCTGCAGGAGTCGGGCCCAGGACTGGTGAAGCCTTCAGAGACCCTGTCCCTCACCTGCGCTGTCTCTGGTGGCTCTATCAGCAGTAGTAACTGGTGGAGCTGGATCCGCCAGCCCCCAGGGAAAGGGCTGGAGTGGATTGGGAATATCGGTGGTAGTAGTGGTAGCACCTACTACAACCCCTCCCTCAAGAGTCGAGTCACCATTTCAAAAGACACGTCCAAGAACCAGTTCTCCCTGAAGCTGAGCTCTGTGACCGCCGCGGACACGGCCGTGTATTACTGTGCGAGACA	IGHV4-NL_33	IGHV4-65	False	F
IGHV4-NL_21*01_S9849	IGHV4-127*01	3	0.989967	299	CAGGTGCAGCTGCAGGAGTCGGGCCCAGGACTGGTGAAGCCTTCGGAGACCCTGTCCCTCACCTGCGCTGTCTCTGGTTACTCCATCAGCAGTGGTTATGGCTGGGGCTGGATCCGCCAGCCCCCAGGGAAGGGGCTGGAGTGGATTGGGTATATCGGTGGTAGTAGTGGTAGCACCTACTACAACCCCTCCCTCAAGAGTCGAGTCACCGTTTCAAAAGACACGTCCAAGAACCAGTTCTCCCTGAAGCTGAGCTCTGTGACCGCCGCGGACACGGCCGTGTATTACTGTGCGAGAGA	CAGGTGCAGCTGCAGGAGTCGGGCCCAGGACTGGTGAAGCCTTCGGAGACCCTGTCCCTCACCTGCGCTGTCTCTGGTTACTCCATCAGCAGTGGTTATGGCTGGAGCTGGATCCGCCAGCCCCCAGGGAAGGGGCTGGAGTGGATTGGGTATATCGGTGGTAGTAGTGGTAGCACCAACTACAACCCCTCCCTCAAGAGTCGAGTCACCATTTCAAAAGACACGTCCAAGAACCAGTTCTCCCTGAAGCTGAGCTCTGTGACCGCCGCGGACACGGCCGTGTATTACTGTGCGAGAGA	IGHV4-NL_21	IGHV4-127	False	F
IGHV4-NL_17*01_S0904	IGHV4S13*01	3	0.990066	302	CAGGTGCAGCTGCAGGAGTCGGGCCCAGGAGTGGTGAAGCCTTCGGAGACCCTGTCCCTCACCTGCGCTGTCTCTGGTGGCTCCATCAGCAGTGGT---TACTACTGGAGCTGGATCCGCCAGCCCCCAGGGAAGGGGCTGGAGTGGATTGGGGGTATCTATAGTAATAGTGAGAGTACCAACTACAACCCCTCCCTCAAGAGTCGAGTCACCATTTCAAAAGACACGTCCAAGAACCAGTTCTCCCTGAAGCTGAGCTCTGTGACCGCCGCGGACACGGCCGTGTATTACTGTGCGAGAGA	CAGGTGCAGCTGCAGGAGTCGGGCCCAGGAGTGGTGAAGCCTTCGGAGACCCTGTCCCTCACCTGCGCTGTCTCTGGTGGCTCCATCAGCAGTGGTTACTACTACTGGAGCTGGATCCGCCAGCCCCCAGGGAAGGGGCTGGAGTGGATTGGGGGTATCTATAGTAATAGTGAGAGTACCAACTACAACCCCTCCCTCAAGAGTCGAGTCACCATTTCAAAAGACACGTCCAAGAACCAGTTCTCCCTGAAGCTGAGCTCTGTGACCGCCGCGGACACGGCCGTGTATTACTGTGCGAGAGA	IGHV4-NL_17	IGHV4S13	False	F
IGHV3-5*01_S0388	IGHV3-8*01	3	0.989933	298	GAGGTGCAGCTGGTGGAGTCTGGGGGAGGCTTGGTACAGCCTGGGGGCTCCCTGAGACTCTCTTGTACAGGCTCTGGATTCACCTTCAGTAGCTACTACATGTACTGGGTCCGCCAGGCTCCAGGGAAGGGGCTGGAGTGGGTCTCAGCTATTAATACTGGTGGGGGTAGCACATGGTACACAGACTCCGTGAAGGGCCGATTCACCATCTCCAAAGAGAACGCCAAGAACACACTGTATCTTCAAATGGACAGCCTGAGAGCTGAGGACACGGCTGTCTATCACTGTGCAAAAGACA	GAGGTGCAGTTGGTGGAGTCTGGGGGAGGCTTGGTACAGCCTGGGGGCTCCCTGAGACTCTCTTGTACAGGCTCTGGATTCACCTTCAGTAGCTACTACATGTACTGGGTCCGCCAGGCTCCAGGGAAGGGGCTGGAGTGGGTCTCAGCTATTAATACTGGTGGGGGTAGCACATGGTACACAGACTCCGTGAAGGGCCGATTCACCATCTCCAAAGAGAACGCCAAGAACACACTGTATCTTCAAATGGACAGCCTGAGAGCTGAGGACACGGCTGTCTATTACTGTGCGAAAGACA	IGHV3-5	IGHV3-8	False	F
IGHV3-76*02_S2075	IGHV3-103*01	3	0.989761	293	GAGGTGCAGCTGGTGGAGTCTGGGGGCGGCTTGGCAAAGCCTGGGGGATCCCTGAGACTCTCCTGTGCAGCCTCTGGATTCACCTTCAGTAGCTATGCTATGCACTGGGTCCGCCAGGCTCCAGGGAAGGGGCTGGAGTGGGTCTCAGCTATTAGTAGTGGTGGTAGCACATACTACGCAGACTCCGTGAAGGGCCGATTCACCATCTCCAGAGACAACTCAAAGAACACGCTCTCCCTGCAAATGAACAGCCTGAGAGCTGAGGACACGGCCGTGTATTACTGTGCAAAAGA	GAGGTGCAGCTGGTGGAGTCTGGGGGCGGCTTGGCAAAGCCTGGGGGGTCCCTGAGACTCTCCTGTGCAGCCTCTGGATTCACCTTCAGTAGCTATGCTATGCACTGGGTCCGCCAGGCTCCAGGGAAGGGGCTGGAGTGGGTCTCAGCTATTAATAGTGGTGGTAGCACATACTACGCAGACTCCGTGAAGGGCCGATTCACCATCTCCAGAGACAACTCAAAGAACACGCTCTCCCTGCAAATGAACAGCCTGAGAGCTGAGGACACGGCCGTGTATTACTGTGCGAAAGA	IGHV3-76	IGHV3-103	False	F
IGHV3-127*01	IGHV3-183*02	3	0.989865	296	GAGGTGCAGCTGGTGGAGTCTGGGGGAGGCTTGGTCCAGCCTGGGGGGTCCCTGAGACTCTCCTGTGCAGCCTCTGGATTCACCTTTGGTGATTATGGCATGCACTGGGTCCGCCAGGCTCCGGGAAAGGGACTGGAGTGGGTCTCATTCATTAGTTACACTGGTAAAACCATATACTACGCTGACTCCGTGAAGGGCCGATTCACCGTCTCCAGAGACAACGCCAAGAACTCGCTGTCTCTGCAAATGAGCAGCCTGAGAGCCGAGGACACGGCCGTGTATTACTGTACTAGAGA	GAGGTGCAGCTGGTGGAGTCTGGGGGAGGCTTGGTCCAGCCTGGGGGGTCCCTGAGACTCTCCTGTGCAGCCTCTGGATTCACCTTTGGTGATTATGGCATGCACTGGGTCCGCCAGGCTCCGGGAAAGGGACTGGAGTGGGTCTCATCCATTAGTAACACTGGTAAAACCGTATACTACGCTGACTCCGTGAAGGGCCGATTCACCGTCTCCAGAGACAACGCCAAGAACTCGCTGTCTCTGCAAATGAGCAGCCTGAGAGCCGAGGACACGGCCGTGTATTACTGTACTAGAGA	IGHV3-127	IGHV3-183	False	F
IGHV1-138*01_S8841	IGHV1-198*02	3	0.989865	296	CAGGTCCAGCTGGTGCAGTCCGGGGCTGAGGTGAAGAAGCCTGGGGCCTCAGTGAAGGTTTCCTGCAAGGCTTCTGGATTCACCTTCGGCAGCTATGCTATCAGCTGGGTGCGACAGGCCCCCGGACAAGGGCTTGAGTGGATGGGAGTGATCATGCCTCTTGTTGGTGTAACAAACTACGCAGAGAAGTTCCAGGGCAGAGTCACGATTACCGCGGACACGTCCACAAGCACAGCCTACATGGAGCTGAGCAGCCTGAGATCTGAGGACACGGCCGTGTATTACTGTGCGAGAGG	CAGGTCCAGCTGGTGCAGTCCGGGGCTGAGGTGAAGAAGCCTGGGGCCTCAGTGAAGGTTTCCTGCAAGGCTTCTGGATTCACCTTCGGCAGCTATGCTATCAGCTGGGTGCGACAGGCCCCTGGACAAGGGCTTGAGTGGATGGGAGTGATCATCCCTCTTGTTGGTATAACAAACTACGCAGAGAAGTTCCAGGGCAGAGTCACGATTACCGCGGACACGTCCACAAGCACAGCCTACATGGAGCTGAGCAGCCTGAGATCTGAGGACACGGCCGTGTATTACTGTGCGAGAGG	IGHV1-138	IGHV1-198	False	F
IGHV4-NL_38*01_S9472	IGHV4S9*01	3	0.989967	299	CAGGTGCAGCTGCAGGAGTCGGGCCCAGGACTGGTGAAGCCTTCGGAGACCCTGTCCCTCACCTGCGCTGTCTCTGGTGGCTCCATCAGCGATAGTTACTACTGGAACTGGATCCGCCAACCCCCAGGGAAGGGGCTGGAGTGGATTGGGAATATCTATGGTAATAGTGCGAGCACCTACTACAACCCCTCCCTCAAGAGTCGAGTCACCATTTCAAAAGACACGTCCAAGAACCAGTTCTTCCTGAAGCTGAGCTCTGTGACCGCCGCGGACACCGCCGTGTATTACTGTGCGAGAGA	CAGGTGCAGCTGCAGGAGTCGGGCCCAGGACTGGTGAAGCCTTCGGAGACCCTGTCCCTCACCTGCGCTGTCTCTGGTGGCTCCATCAGCGATTACTACTACTGGAACTGGATCCGCCAACCCCCAGGGAAGGGGCTGGAGTGGATTGGGAATATCTATGGTAATAGTGCGAGCACCTACTACAACCCCTCCCTCAAGAGTCGAGTCACCATTTCAAAAGACACGTCCAAGAACCAGTTCTTCCTGAAGCTGAGCTCTGTGACCGCCGCGGACACCGCCGTGTATTACTGTGCGAGAGA	IGHV4-NL_38	IGHV4S9	False	F
IGHV4-NL_17*01_S2333	IGHV4S13*01	3	0.990066	302	CAGGTGCAGCTGCAGGAGTCGGGCCCAGGAGTGGTGAAGCCTTCGGAGACCCTGTCCCTCACCTGCGCTGTCTCTGGTGGCACCATCAGCAGTGGTTACTACTACTGGAGCTGGATCCGCCAGCCCCGAGGGAAGGGGCTGGAGTGGATTGGGGGTATCTATAGTAATAGTGAGAGTACCAACTACAACCCCTCCCTCAAGAGTCGAGTCACCATTTCAAAAGACACGTCCAAGAACCAGTTCTCCCTAAAGCTGAGCTCTGTGACCGCCGCGGACACGGCCGTGTATTACTGTGCGAGAGA	CAGGTGCAGCTGCAGGAGTCGGGCCCAGGAGTGGTGAAGCCTTCGGAGACCCTGTCCCTCACCTGCGCTGTCTCTGGTGGCTCCATCAGCAGTGGTTACTACTACTGGAGCTGGATCCGCCAGCCCCCAGGGAAGGGGCTGGAGTGGATTGGGGGTATCTATAGTAATAGTGAGAGTACCAACTACAACCCCTCCCTCAAGAGTCGAGTCACCATTTCAAAAGACACGTCCAAGAACCAGTTCTCCCTGAAGCTGAGCTCTGTGACCGCCGCGGACACGGCCGTGTATTACTGTGCGAGAGA	IGHV4-NL_17	IGHV4S13	False	F
IGHV3-73*02_S7884	IGHV3-100*01	3	0.989865	296	GAGGTGCAGCTGGTGGAGTCTGGGGGAGGCTTGGTAAAGCCTGGGGGGTCCCTGAGACTCTCTTGTGTAGCCTCTGGGTTCACCTTCAGTAGCTATGTTATGCACTGGGTCCGCCAGGCTCCAGGAAAGGGGCTGGAGTGGGTCTCAGTTATTAGTGAAAGTGGTGGTACCATATACTACGCAGACTCTGTGAAGGGCCGATTCACCATCTCCAGAGACAACGCCAAGAACTCACTGTTTCTGCAAATGAACAGCCTGAGAGCCGAGGACACGGCCGTGTATTACTGTACTAGAGA	GAGGTGCAGCTGGTGGAGTCTGGGGGAGGCTTGGTAAAGCCTGGGGGGTCCCTGAGACTCTCTTGTGTAGCCTCTGGGTTCACCTTCAGTAGCTATGTTATGCACTGGGTCCGCCAAGCTCCAGGAAAGGGTCTGGAGTGGGTCTCAGTTATTAGTGAAAGTGGTGGTACCACATACTACGCAGACTCTGTGAAGGGCCGATTCACCATCTCCAGAGACAACGCCAAGAACTCACTGTTTCTGCAAATGAACAGCCTGAGAGCCGAGGACACGGCCGTGTATTACTGTACTAGAGA	IGHV3-73	IGHV3-100	False	F
IGHV3-128*01_S6966	IGHV3-184*02	3	0.990066	302	GAGGTGCAGCTGGTGGAGTCTGGGGGAGGCTTGGTCCAGCCTGGGGGGTCCCTGAGACTCTCCTGTGCAGCCTCCGGATTCACCTTCAGTGACGACTACATGGAGTGGGTCCGCCAGGCTCCAGGAAAGGGGCTGGAGTGGGTGGGTTTCATTAGAAGCAAAGCTTACGGTGGGACAGCAGAATACGCCGCGTCTGTGAAAGGCAGATTCACCATCTCCAGAGATGATTCCAAAAGCATCGCCTATCTGCAAATGAGCAGCCTGAAAACCGAGGACACGGCCGTGTATTACTGTACTAGGGA	GAGGTGCAGCTGGTGGAGTCTGGGGGAGGCTTGGTCCAGCCTGGGGGGTCCCTGAGACTCTCCTGTGCAGCCTCCGGATTCACCTTCAGTGACTACTACATGTACTGGGTCCGCCAGGCTCCAGGAAAGGGGCTGGAGTGGGTGGGTTTCATTAGAAGCAAAGCTTACGGTGGGACAGCAGAATACGCCGCGTCTGTGAAAGGCAGATTCACCATCTCCAGAGATGATTCCAAAAGCATCGCCTATCTGCAAATGAGCAGCCTGAAAACCGAGGACACGGCCGTGTATTACTGTACTAGGGA	IGHV3-128	IGHV3-184	False	F
IGHV3-73*02_S5005	IGHV3-100*01	3	0.989865	296	GACGTGCAGCTGGTGGAGTCTGGGGGAGGCTTGGTAAAGCCTGGGGGGTCCCTGAGACTCTCTTGTGTAGCCTCTGGGTTCACCTTCAGTAGCTATGTTATGCACTGGGTCCGCCAGGCTCCAGGAAAGGGTCTGGAGTGGGTCTCAGTTATTAGTGAAAGTGGTGGTACCATATACTACGCAGACTCTGTGAAGGGCCGATTCACCATCTCCAGAGACAACGCCAAGAACTCACTGTTTCTGCAAATGAACAGCCTGAGAGCCGAGGACACGGCCGTGTATTACTGTACTAGAGA	GAGGTGCAGCTGGTGGAGTCTGGGGGAGGCTTGGTAAAGCCTGGGGGGTCCCTGAGACTCTCTTGTGTAGCCTCTGGGTTCACCTTCAGTAGCTATGTTATGCACTGGGTCCGCCAAGCTCCAGGAAAGGGTCTGGAGTGGGTCTCAGTTATTAGTGAAAGTGGTGGTACCACATACTACGCAGACTCTGTGAAGGGCCGATTCACCATCTCCAGAGACAACGCCAAGAACTCACTGTTTCTGCAAATGAACAGCCTGAGAGCCGAGGACACGGCCGTGTATTACTGTACTAGAGA	IGHV3-73	IGHV3-100	False	F
IGHV3-NL_18*01_S6383	IGHV3-118*01	3	0.990066	302	GAGGTGCAGCTGGTGGAGTCTGGGGGAGGCCTGGTCCAGCCTGGCGGGTCCCTGAGACTCTCCTGTGCAGCCTCTGGATTCACCTTCAGTAGTTCTGCTATGCACTGGGTCCGCCAGGCTTCTGGGAAAGGACTGGAGTGGGTTGGACGTATTAGAAGCAAATCTAACAATTACGAGACAGGATACGCTGCGTCGGTGAAAGGCAGGTTCACCATCTCCAGAGATGATTCAAAGAACACGGCGTATCTGCAAATGAACAGCCTGAAAACCGAGGACACGGCCGTGTATTACTGTGCTAGAGA	GAGGTGCAGCTGGTGGAGTCTGGGGGAGGCCTGGTCCAGCCTGGCGGGTCCCTGAGACTCTCCTGTGCAGCCTCTGGATTCACCTTCAGTAGTTCTGCTATGCACTGGGTCCGCCAGGCTTCTGGGAAAGGACTGGAGTGGGTTGGACGTATTAGAAGCAAATCTAACAATTACGAGACAGGATACGCTGCGTCGGTGAAAGGCAGGTTCACCATCTCCAGAGATGATTCAAAGAACACGGCGTATCTGCAAATGAACAGCCTGAAAACCGAGGACACGGCCGTGTATTACTGTACCACAGA	IGHV3-NL_18	IGHV3-118	False	F
IGHV4-NL_17*01_S0936	IGHV4S13*01	3	0.990066	302	CAGGTGCAGCTGCAGGAGTCGGGCCCAGGAGTGGTGAAGCCTTCGGAGACCCTGTCCCTCACCTGCGCTGTCTCTGGTGGCACCATCAGCAGTGGTTACTACTACTGGAGCTGGATCCGCCAGCCCCCAGGGAAGGGGCTGGAGTGGATTGGGGGTATCTATAGTAATAGTGAGAGTACCAACTACAACCCCTCCCTCAAGAGTCGAGTCACCATTTCAAAAGACACGTCCAAGAACCAGTTCTCCCTAAAGCTGAGCTCTGTGACCGCCACGGACACGGCCGTGTATTACTGTGCGAGAGA	CAGGTGCAGCTGCAGGAGTCGGGCCCAGGAGTGGTGAAGCCTTCGGAGACCCTGTCCCTCACCTGCGCTGTCTCTGGTGGCTCCATCAGCAGTGGTTACTACTACTGGAGCTGGATCCGCCAGCCCCCAGGGAAGGGGCTGGAGTGGATTGGGGGTATCTATAGTAATAGTGAGAGTACCAACTACAACCCCTCCCTCAAGAGTCGAGTCACCATTTCAAAAGACACGTCCAAGAACCAGTTCTCCCTGAAGCTGAGCTCTGTGACCGCCGCGGACACGGCCGTGTATTACTGTGCGAGAGA	IGHV4-NL_17	IGHV4S13	False	F
IGHV3-128*02_S0204	IGHV3-184*01	3	0.990066	302	GAGGTGCAGCTGGTGGAGTCTGGGGGAGGCTTGGTCCAGCCTGGGGGGTCCCTGAGACTCTCCTGTGCAGCCTCTGGATTCACCTTCAGTAACCACTACATGTACTGGGTCCGCCAGGCTCCAGGAAAGGGGCTGGAGTGGGTGGGTTTCATTAGAAGCAAAGCTTACGGTGGGACAGCAGAATACGCCGCGTCTGTGAAAGGCAGATTCACCATCTCCAGAGATGATTCCAAAAGCATCGCCTATCTGCAAATGAACAGCCTGAAAACCGAGGACACGGCCGTGTATTACTGTACTAGGGA	GAGGTGCAGCTGGTGGAGTCTGGGGGAGGCTTGGTCCAGCCTGGGGGGTCCCTGAGACTCTCCTGTGCAGCCTCTGGATTCACCTTCAGTGACTACTACATGTACTGGGTCCGCCAGGCTCCAGGAAAGGGGCTGGAGTGGGTGGGTTTCATTAGAAGCAAAGCTTACGGTGGGACAGCAGAATACGCCGCGTCTGTGAAAGGCAGATTCACCATCTCCAGAGATGATTCCAAAAGCATCGCCTATCTGCAAATGAGCAGCCTGAAAACCGAGGACACGGCCGTGTATTACTGTACTAGGGA	IGHV3-128	IGHV3-184	False	F
IGHV7-135*01_S4281	IGHV7-193*02	3	0.989865	296	CAGGTGCAGCTGGTGCAGTCTGGGCCTGAGGTGAAGCAGCCTGGGGCCTCAGTGAAGGTCTCCTGCAAGGCTTCTGGTTACAGCTTCACCACCTATGGTATGAATTGGGTGCGACAGGCCCCTGGACAGGGCCTTGAGTGGATGGGATGGATGAACACCTACACTGGGAACCCAACGTATGCCCAGGGCTTCACAGAACGGTTTGTCTTCTCCATGGACACCTCTATCAGCACAGTGTACCTGCAGATCAGCAGCCTAAAGGCTGAGGACACGGCCGTGTATTACTGTGCGAAATA	CAGGTGCAGCTGGTGCAGTCTGGGCCTGAGGTGAAGCAGCCTGGGGCCTCAGTGAAGGTCTCCTGCAAGGCTTCTGGTTACAGCTTCACCACCTATGGTATGAATTGGGTGCGACAGGCCCCTGGACAGGGCCTTGAGTGGATGGGATGGATGAACACCTACACTGGGAACCCAACGTATGCCCAGGGCTTCACAGAACGGTTTGTCTTCTCCATGGACACCTCTGTCAGCACAGTGTACCTGCAGATCAGCAGCCTAAAGGGTGAGGACACGGCCGTGTATTACTGTGCGAGATA	IGHV7-135	IGHV7-193	False	F
IGHV3-128*02_S1570	IGHV3-184*01	3	0.990066	302	GAGGTGCAGCTGGTGGAGTCTGGGGGAGGCTTGGTCCAGCCTGGGGGGTCCCTGAGACTCTCCTGTGCAGCCTCTGGATTCACCTTCAGTAACCACTACATGTACTGGGTCCGCCAGGCTCCAGGAAAGGGGCTGGAGTGGGTGGGTTTCATTAGAAGCAAAGCTTACGGTGGGACAGCAGAATACGCCGCGTCTGTGAAAGGCAGATTCACCATCTCCAGAGATGATTCCAAAAGCATCGCCTATCTGCAAATGAGCAGCCTGAAAACCGAGGACACAGCCGTGTATTACTGTACTAGGGA	GAGGTGCAGCTGGTGGAGTCTGGGGGAGGCTTGGTCCAGCCTGGGGGGTCCCTGAGACTCTCCTGTGCAGCCTCTGGATTCACCTTCAGTGACTACTACATGTACTGGGTCCGCCAGGCTCCAGGAAAGGGGCTGGAGTGGGTGGGTTTCATTAGAAGCAAAGCTTACGGTGGGACAGCAGAATACGCCGCGTCTGTGAAAGGCAGATTCACCATCTCCAGAGATGATTCCAAAAGCATCGCCTATCTGCAAATGAGCAGCCTGAAAACCGAGGACACGGCCGTGTATTACTGTACTAGGGA	IGHV3-128	IGHV3-184	False	F
IGHV4-NL_1*01_S0860	IGHV4-169*01	4	0.986486	296	CAGCTGCAGCTGCAGGAGTCGGGCCCAGGACTGGTGAAGCCTTCGGAGACCCTGTCCCTCACCTGCGCTGTCTCTGGTGGCTCTATCAGCAGTAGCTACTGGAGCTGGATCCGCCAGGCCCCAGGGAAGGGACTGGAGTGGATTGGGTATATCTATGGTAGTGGTAGTAGCACCAACTACAACCCCTCCCTCAAGAGTCGAGTCACCCTGTCAGTAGACACGTCCAAGAACCAGTTCTCCCTGAAGCTGAGCTCTGTGACCGCCGCGGACACGGCCGTGTATTACTGTGCGAGAGA	CAGCTGCAGCTGCAGGAGTCGGGCCCAGGACTGGTGAAGCCTTCGGAGACCCTGTCTGTCACCTGCGCTGTCTCTGGTGGCTCTATCAGCAGTAGCTACTGGAGCTGGATCCGCCAGGCCCCAGGGAAGGGACTGGAGTGGATTGGGTATATCTATGGTAGTGGTAGTAGCACCAACTACAACCCCTCCCTCAAGAGTCGAGTCACCCTGTCAGTAGACACGTCCAAGAACCAGCTCTCCCTGAAGCTGAGCTCTGTGACCGCCGCGGACACGGCCGTGTATTACTGTGCGAGA-A	IGHV4-NL_1	IGHV4-169	False	F
IGHV4-93*01_S5203	IGHV4-122*02	4	0.986622	299	CAGGTGCAGCTGCAGGAGTCGGGCCCAGGACTGGTGAAGCCTTCGGAGACCCTGTCCCTCACCTGCGCTGTCTCTGGTGGCTCTATCAGCAGTAGTTACTACTACTGGAGCTGGATCCGCCAGGCCCCAGGGAAGGGACTGGAGTGGATTGGGTACATCTCTTATAGTGGGAGCACCAGCTACAACCCGTCCCTCAAGAGTCGAGTCACCATTTCAAGAGACACGTCCAAGAACCAGTTCTCCCTGAAGCTGAGCTCTGTGACCGCCGCGGACACGGCCGTGTATTACTGTGCGAGAGA	CAGGTGCAGCTGCAGGAGTCGGGCCCAGGACTGGTGAAGCCTTCGGAGACCCTGTCCCTCACCTGCGCTGTCTCTGGTGGCTCCATCAGCAGTGGTTACTACTACTGGAGCTGGATCCGCCAGCCCCCAGGGAAGGGACTGGAGTGGATTGGGTACATCACTTATAGTGGGAGCACCAGCTACAACCCGTCCCTCAAGAGTCGAGTCACCATTTCAAGAGACACGTCCAAGAACCAGTTCTCCCTGAAGCTGAGCTCTGTGACCGCCGCGGACACGGCCGTGTATTACTGTGCGAGAGA	IGHV4-93	IGHV4-122	False	F
IGHV3-NL_13*01_S5767	IGHV3-32*02	4	0.986348	293	GAGGTGCAGCTGGTGGAGTCTGGGGGAGGCTTGGTACAGCCTGGGGGGTCCCTGAGACTCTCCTGTGCAGCCTCCAGATTCACCTCAGGTAACTCTGACTTGATCTGGATCCGCCAGGCTCCAGGGAAGGGTCTGGAGTGGGTCTCATACATTAGTAGTGGTGGTAGCATATACTACTCAGACTCTGTCAAGGGCCGATTCACCATCTCCAGAGACAACGCCAAGAACACGCTGTATCTGCAAATGAGCAGCCTGAGAGTGGAGGACACGGCTGTGTATTACTGTGCAAAAGA	GAGGTGCAGCTGGTGGAGTCTGGGGGAGGCTTGGTACAGCCTGGGGGGTCCCTGAGACTCTCCTGTGCAGCCTCCGGATTCACCTCGGGTAACTCTGACTTGATCTGGATCCGCCAGGCTCCAGGGAAGGGTCTGGAGTGGGTCTCATACATTAGTAGTGGTGGTAGCATATACTACTCAGACTCTGTGAAGGGCCGATTCACCATCTCCAGAGACAACGCCAAGAACACGCTGTATCTGCAAATGAGCAGCCTGAGAGTGGAGGACACGGCCGTGTATTACTGTGCAAAAGA	IGHV3-NL_13	IGHV3-32	False	F
IGHV4-NL_25*01_S0581	IGHV4-76*01	4	0.986622	299	CAGGTGCAGCTGCAGGAGTCGGGCCCAGGAGTGGTGAAGCCTTCAGAGACCCTGTCCCTCACCTGCGCTGTCTCTGGAGGCTCTATCAGCGGTGGTTATGACTGGAGCTGGATCCGCCAGCCCCCAGGGAAGGGGCTGGAGTGGATTGGGTATATCTATGGTAGTAGTGGGAGCACCAACTACAACCCGTCCCTCAAGAATCGAGTCACCATTTCAAAAGACGCGTCCAAGAACGAGTTCTCCCTGAAGCTGAGCTCTGTGACCGCCGCGGACACGGCCGTGTATTACTGTGCGAGAGA	CAGGTGCAGCTGCAGGAGTCGGGCCCAGGACTGGTGAAGCCTTCAGAGACCCTGTCCCTCACCTGCGCTGTCTCTGGAGGCTCTATCAGCGGTGGTTATGACTGGAGCTGGATCCGCCAGCCCCCAGGGAAGGGGCTGGAGTGGATTGGGTATATCTATGGTAGTAGTGGGAGCACCAACTACAACCCGTCCCTCAAGAATCGAGTCACCATTTCAAAAGACACGTCCAAGAACCAGTTCTCCCTGAAGCTGAGCTCTGTGACCGCCGCGGACACGGCCGTGTATTACTGTGCGAGACA	IGHV4-NL_25	IGHV4-76	False	F
IGHV4-NL_1*01_S0477	IGHV4-169*02	4	0.986486	296	CAGCTGCAGCTGCAGGAGTCGGGCCCAGGACTGGTGAAGCCTTCGGAGACCCTGTCTGTCACCTGCGCTGTCTCTGGTGGCTCTATCAGCAGTAGCTACTGGAGCTGGATCCGCCAGGCCCCAGGGAAGGGACTGGAGTGGATTGGGTATATCTATGGTAGTAGTGGGAGCACCAACTACAACCCCTCCCTCAAGAGTCGAGTCACCCTGTCAGTAGACACGTCCAAGAACCAGCTCTCCCTGAAGCTGAGCTCTGTGACCGCCGCGGACACGGCCGTGTATTACTGTGCGAGAGA	CAGCTGCAGCTGCAGGAGTCGGGCCCAGGACTGGTGAAGCCTTCGGAGACCCTGTCTGTCACCTGCGCTGTCTCTGGTGGCTCTATCAGCAGTAGCTACTGGAGCTGGATCCGCCAGGCCCCAGGGAAGGGACTGGAGTGGATTGGGTATATCTATGGTAGTGGTAGTAGCACCAACTACAACCCCTCCCTCAAGAGTCGAGTCACCCTGTCAGTAGACACGTCCAAGAACCAGCTCTCCCTGAAGCTGAGCTCTGTGACCGCCGCGGACACGGCCGTGTATTACTGTGCGAGCGA	IGHV4-NL_1	IGHV4-169	False	F
IGHV4-150*01_S0749	IGHV4-81*01	4	0.986486	296	CAGGTGCAGCTGCAGGAGTCAGGCCCTGGACTGGTGAAGCCTTCGGAGACCCTGTCCCTCACCTGCGCTGTCTCTGGTGGCTCCATCAGCGGTTACTACTGGAGCTGGATCCGCCAGCCCCCAGGGAAGGGACTGGAGTGGATTGGGAATATTGATGGTAATATTGCGGGCACCAACTACAACCCCTCCCTCAAGAGTCGAGTCACCATTTCAAAAGACACGTCCAAGAACCAGTTCTCCCTGAAGCTGAGCTCTGTGACCGCCGCGGACACGGCCGTGTATTACTGTGCGAGAAA	CAGCTGCAGCTGCAGGAGTCGGGCCCAGGACTGGTGAAGCCTTCGGAGACCCTGTCCCTCACCTGCGCTGTCTCTGGTGGCTCCATCAGCGGTTACTACTGGAGCTGGATCCGCCAGCCCCCAGGGAAGGGACTGGAGTGGATTGGGAATATTGATGGTAATATTGCGGGCACCAACTACAACCCCTCCCTCAAGAGTCGAGTCACCATTTCAAAAGACACGTCCAAGAATCAGTTCTCCCTGAAGCTGAGCTCTGTGACCGCCGCGGACACGGCCGTGTATTACTGTGCGAGAAA	IGHV4-150	IGHV4-81	False	F
IGHV4-NL_17*01_S3082	IGHV4S13*01	4	0.986755	302	CAGGTGCAGCTGCAGGAGTCGGGCCCAGGAGTGGTGAAGCCTTCGGAGACCCTGTCCCTCACCTGCGCTGTCTCTGGTGGCACCATCAGCAGTGGTTACTGCTACTGGAGCTGGATCCGCCAGCCCCCAGGGAAGGGGCTGGAGTGGATTGGGGGTATCTATAGTAATAGTGAGAGTACCAACTACAACCCCTCCCTCAAGAGTCGAGTCACCATTTCAAAAGACACGTCCAAGAACCAGTTCTCCCTAAAGCTGAGCTCTGTGACCGCCACGGACACGGCCGTGTATTACTGTGCGAGAGA	CAGGTGCAGCTGCAGGAGTCGGGCCCAGGAGTGGTGAAGCCTTCGGAGACCCTGTCCCTCACCTGCGCTGTCTCTGGTGGCTCCATCAGCAGTGGTTACTACTACTGGAGCTGGATCCGCCAGCCCCCAGGGAAGGGGCTGGAGTGGATTGGGGGTATCTATAGTAATAGTGAGAGTACCAACTACAACCCCTCCCTCAAGAGTCGAGTCACCATTTCAAAAGACACGTCCAAGAACCAGTTCTCCCTGAAGCTGAGCTCTGTGACCGCCGCGGACACGGCCGTGTATTACTGTGCGAGAGA	IGHV4-NL_17	IGHV4S13	False	F
IGHV4-150*01_S5542	IGHV4-81*01	4	0.986486	296	CAGGTGCAGCTGCAGGAGTCGGGCCCAGGACTGGTGAAGCCTTCGGAGACCCTGTCCCTCACCTGCACTGTCTCTGGTGGCTCCATCAGCGGTTACTACTGGAGCTGGATCCGCCAGCCCCCAGGGAAGGGACTGGAGTGGATTGGGAATATTGATGGTAATAGTGCGGGCACCAACTACAACCCCTCCCTCAAGAGTCGAATCACCATTTCAAAAGACACGTCCAAGAATCAGTTCTCCCTGAAGCTGAGCTCTGTGACCGCCGCGGACACGGCCGTGTATTACTGTGCGAGAAA	CAGCTGCAGCTGCAGGAGTCGGGCCCAGGACTGGTGAAGCCTTCGGAGACCCTGTCCCTCACCTGCGCTGTCTCTGGTGGCTCCATCAGCGGTTACTACTGGAGCTGGATCCGCCAGCCCCCAGGGAAGGGACTGGAGTGGATTGGGAATATTGATGGTAATATTGCGGGCACCAACTACAACCCCTCCCTCAAGAGTCGAGTCACCATTTCAAAAGACACGTCCAAGAATCAGTTCTCCCTGAAGCTGAGCTCTGTGACCGCCGCGGACACGGCCGTGTATTACTGTGCGAGAAA	IGHV4-150	IGHV4-81	False	F
IGHV3-NL_17*01_S4257	IGHV3-30*01	4	0.986755	302	GAGGTGCAGCTGGTGGAGTCTGGGGGAGGCTTGGTCCAGCCTGGGGGGTCCCTGAGGCTCTCCTGTGCAGCCTCTGGATTCACCTTCAGTAACTCCTGGATGAACTGGGTCCGCCAGGCTCCAGGGAAGGGGCTAGAGTGGGTTGCCCGTATTAAAAGGAAAGCTGATGGTGAGACAGCAGATTACGCCGCATCTGTGAAAGGCAGATTCACCATCTCAAGAGACGATTCAAAGAACACACTGTATCTGCAAATGAACAGCCTGAAAACCGAGGACACGGCCGTGTATTACTGCACCACAGA	GAGGTGCAGCTGGTGGAGTCTGGGGGAGGCTTGGTCCAGCCTGGGGGGTCCCTGAGGCTCTCCTGTGCAGCCTCTGGATTCACCTTCAGTAACGTCTGGATGAACTGGGTCCGCCAGGCTCCAGGGAAGGGGCTAGAGTGGGTTGCCCGTATTAAAAGGAAAGCTGATGGTGAGACAGCAGATTACGCCGCGTCTGTGAAAGGCAGATTCACCATCTCAAGAGACGATTCAAAGAACACACTGTACCTGCAAATGAACAGCCTGAAAACCGAGGACACGGCCGTGTATTACTGCACCACAGA	IGHV3-NL_17	IGHV3-30	False	F
IGHV4-150*01_S1822	IGHV4-81*01	4	0.986486	296	CAGGTGCAGCTGCAGGAGTCGGGCCCAGGACTGGTGAAGCCTTCGGAGACCCTGTCCCTCACCTGCGCTGTCTCTGGTGGCTCCATCAGCGGTTACTACTGGAGCTGGATCCGCCAGGCCCCAGGGAAGGGACTGGAGTGGATTGGGAATATTGATGGTAATATTGCGGGCACCAACTACAACCCCTCCCTCAAGAGTCGAGTCACCATTTCAAAAGACGCGTCCAAGAACCAGTTCTCCCTGAAGCTGAGCTCTGTGACCGCCGCGGACACGGCCGTGTATTACTGTGCGAGAAA	CAGCTGCAGCTGCAGGAGTCGGGCCCAGGACTGGTGAAGCCTTCGGAGACCCTGTCCCTCACCTGCGCTGTCTCTGGTGGCTCCATCAGCGGTTACTACTGGAGCTGGATCCGCCAGCCCCCAGGGAAGGGACTGGAGTGGATTGGGAATATTGATGGTAATATTGCGGGCACCAACTACAACCCCTCCCTCAAGAGTCGAGTCACCATTTCAAAAGACACGTCCAAGAATCAGTTCTCCCTGAAGCTGAGCTCTGTGACCGCCGCGGACACGGCCGTGTATTACTGTGCGAGAAA	IGHV4-150	IGHV4-81	False	F
IGHV4-NL_17*01_S2469	IGHV4S13*01	4	0.986755	302	CAGGTGCAGCTGCAGGAGTCGGGCCCAGGAGTGGTGAAGCCTTCGGAGACCCTGTCCCTCACCTGCGCTGTCTCTGGTGGCACCATCAGCAGTGGTTACTACTACTGGAGCTGGATCCGCCAGCCCCGAGGGAAGGGGCTGGAGTGGATTGGGGGTATCTATAGTAATAGTGAGAGTACCAACTACAACCCCTCCCTCAAGAGTCGAGTCACCATTTCAAAAGACACGTCCAAGAACCAGTTCTCCCTAAAGCTGAGCTCTGTGACCGCCACGGACACGGCCGTGTATTACTGTGCGAGAGA	CAGGTGCAGCTGCAGGAGTCGGGCCCAGGAGTGGTGAAGCCTTCGGAGACCCTGTCCCTCACCTGCGCTGTCTCTGGTGGCTCCATCAGCAGTGGTTACTACTACTGGAGCTGGATCCGCCAGCCCCCAGGGAAGGGGCTGGAGTGGATTGGGGGTATCTATAGTAATAGTGAGAGTACCAACTACAACCCCTCCCTCAAGAGTCGAGTCACCATTTCAAAAGACACGTCCAAGAACCAGTTCTCCCTGAAGCTGAGCTCTGTGACCGCCGCGGACACGGCCGTGTATTACTGTGCGAGAGA	IGHV4-NL_17	IGHV4S13	False	F
IGHV3-NL_17*01_S9589	IGHV3-30*01	4	0.986755	302	GAGGTGCAGCTGGTGGAGTCTGGGGGAGGCTTGGTCCAGCCTGGGGGGTCCCTGAGGCTCTCCTGTGCAGCCTCTGGATTCACCTTCAGTAACGTCTGGATGAACTGGGTCCGCCAGGCTCCAGGGAAGGGGCTAGAGTGGGTTGCCCGTATTAAAAGCAAAGCTGATGGTGGAACAGCAGATTACGCCGCGTCTGTGAAAGGCAGATTCACCATCTCAAGAGACGATTCAAAGAACACACTGTATCTGCAAATGAACAGCCTGAAAACCGAGGACACGGCCGTGTATTACTGCACCACAGA	GAGGTGCAGCTGGTGGAGTCTGGGGGAGGCTTGGTCCAGCCTGGGGGGTCCCTGAGGCTCTCCTGTGCAGCCTCTGGATTCACCTTCAGTAACGTCTGGATGAACTGGGTCCGCCAGGCTCCAGGGAAGGGGCTAGAGTGGGTTGCCCGTATTAAAAGGAAAGCTGATGGTGAGACAGCAGATTACGCCGCGTCTGTGAAAGGCAGATTCACCATCTCAAGAGACGATTCAAAGAACACACTGTACCTGCAAATGAACAGCCTGAAAACCGAGGACACGGCCGTGTATTACTGCACCACAGA	IGHV3-NL_17	IGHV3-30	False	F
IGHV3-NL_18*01_S0984	IGHV3-118*01	4	0.986755	302	GAGGTGCAGCTGGTGGAGTCTGGGGGAGGCTTGGTCCAGCCTGGCGGGTCCCTGAGACTCTCCTGTGCAGCCTCTGGATTCACCTTCAGTAGTTCTGCTATGCACTGGGTCCGCCAGGCTTCTGGGAAAGGACTGGAGTGGGTTGGACGTATTAGAAGCAAATCTAACAATTACGAGACAGGATACGCTGCGTCGGTGAAAGGCAGGTTCACCATCTCCAGAGATGATTCAAAGAACACGGCGTATCTGCAAATGAACAGCCTGAAAACCGAGGACACGGCCGTGTATTACTGTGCTAGAGA	GAGGTGCAGCTGGTGGAGTCTGGGGGAGGCCTGGTCCAGCCTGGCGGGTCCCTGAGACTCTCCTGTGCAGCCTCTGGATTCACCTTCAGTAGTTCTGCTATGCACTGGGTCCGCCAGGCTTCTGGGAAAGGACTGGAGTGGGTTGGACGTATTAGAAGCAAATCTAACAATTACGAGACAGGATACGCTGCGTCGGTGAAAGGCAGGTTCACCATCTCCAGAGATGATTCAAAGAACACGGCGTATCTGCAAATGAACAGCCTGAAAACCGAGGACACGGCCGTGTATTACTGTACCACAGA	IGHV3-NL_18	IGHV3-118	False	F
IGHV4-NL_1*01_S4750	IGHV4-169*02	4	0.986486	296	CAGCTGCAGCTGCAGGAGTCGGGCCCAGGACTGGTGAAGCCTTCGGAGACCCTGTCTGTCACCTGCGCTGTCTCTGGTGGCTCTATCAGCAGTAGCTACTGGAGCTGGATCCGCCAGGCCCCAGGGAAGGGACTGGAGTGGATTGGGTATATCTATGGTAGTGGTGGGAGCACCGACTACAACCCCTCCCTCAAGAGTCGAGTCACCCTGTCAGTAGACACGTCCAAGAACCAGCTCTCCCTGAAGCTGAGCTCTGTGACCGCCGCGGACACGGCCGTGTATTACTGTGCGAGAGA	CAGCTGCAGCTGCAGGAGTCGGGCCCAGGACTGGTGAAGCCTTCGGAGACCCTGTCTGTCACCTGCGCTGTCTCTGGTGGCTCTATCAGCAGTAGCTACTGGAGCTGGATCCGCCAGGCCCCAGGGAAGGGACTGGAGTGGATTGGGTATATCTATGGTAGTGGTAGTAGCACCAACTACAACCCCTCCCTCAAGAGTCGAGTCACCCTGTCAGTAGACACGTCCAAGAACCAGCTCTCCCTGAAGCTGAGCTCTGTGACCGCCGCGGACACGGCCGTGTATTACTGTGCGAGCGA	IGHV4-NL_1	IGHV4-169	False	F
IGHV4-NL_1*01_S4750	IGHV4-169*01	4	0.986486	296	CAGCTGCAGCTGCAGGAGTCGGGCCCAGGACTGGTGAAGCCTTCGGAGACCCTGTCTGTCACCTGCGCTGTCTCTGGTGGCTCTATCAGCAGTAGCTACTGGAGCTGGATCCGCCAGGCCCCAGGGAAGGGACTGGAGTGGATTGGGTATATCTATGGTAGTGGTGGGAGCACCGACTACAACCCCTCCCTCAAGAGTCGAGTCACCCTGTCAGTAGACACGTCCAAGAACCAGCTCTCCCTGAAGCTGAGCTCTGTGACCGCCGCGGACACGGCCGTGTATTACTGTGCGAGAGA	CAGCTGCAGCTGCAGGAGTCGGGCCCAGGACTGGTGAAGCCTTCGGAGACCCTGTCTGTCACCTGCGCTGTCTCTGGTGGCTCTATCAGCAGTAGCTACTGGAGCTGGATCCGCCAGGCCCCAGGGAAGGGACTGGAGTGGATTGGGTATATCTATGGTAGTGGTAGTAGCACCAACTACAACCCCTCCCTCAAGAGTCGAGTCACCCTGTCAGTAGACACGTCCAAGAACCAGCTCTCCCTGAAGCTGAGCTCTGTGACCGCCGCGGACACGGCCGTGTATTACTGTGCGAGA-A	IGHV4-NL_1	IGHV4-169	False	F
IGHV4-NL_1*01_S5917	IGHV4-169*01	4	0.986486	296	CAGCTGCAGCTGCAGGAGTCGGGCCCAGGACTGGTGAAGCCTTCGGAGACCCTGTCCCTCACCTGCGCTGTCTCTGGTGGCTCCATCAGCAGTAGCTACTGGAGCTGGATCCGCCAGGCCCCAGGGAAGGGACTGGAGTGGATTGGGTATATCTATGGTAGTGGTAGTAGCACCAACTACAACCCCTCCCTCAAGAGTCGAGTCACCCTGTCAGTAGACACGTCCAAGAACCAGCTCTCCCTGAAGCTGAGCTCTGTGACCGCCGCGGACACGGCCGTGTATTACTGTGCGAGAGA	CAGCTGCAGCTGCAGGAGTCGGGCCCAGGACTGGTGAAGCCTTCGGAGACCCTGTCTGTCACCTGCGCTGTCTCTGGTGGCTCTATCAGCAGTAGCTACTGGAGCTGGATCCGCCAGGCCCCAGGGAAGGGACTGGAGTGGATTGGGTATATCTATGGTAGTGGTAGTAGCACCAACTACAACCCCTCCCTCAAGAGTCGAGTCACCCTGTCAGTAGACACGTCCAAGAACCAGCTCTCCCTGAAGCTGAGCTCTGTGACCGCCGCGGACACGGCCGTGTATTACTGTGCGAGA-A	IGHV4-NL_1	IGHV4-169	False	F
IGHV4-NL_1*01_S5917	IGHV4-169*02	4	0.986486	296	CAGCTGCAGCTGCAGGAGTCGGGCCCAGGACTGGTGAAGCCTTCGGAGACCCTGTCCCTCACCTGCGCTGTCTCTGGTGGCTCCATCAGCAGTAGCTACTGGAGCTGGATCCGCCAGGCCCCAGGGAAGGGACTGGAGTGGATTGGGTATATCTATGGTAGTGGTAGTAGCACCAACTACAACCCCTCCCTCAAGAGTCGAGTCACCCTGTCAGTAGACACGTCCAAGAACCAGCTCTCCCTGAAGCTGAGCTCTGTGACCGCCGCGGACACGGCCGTGTATTACTGTGCGAGAGA	CAGCTGCAGCTGCAGGAGTCGGGCCCAGGACTGGTGAAGCCTTCGGAGACCCTGTCTGTCACCTGCGCTGTCTCTGGTGGCTCTATCAGCAGTAGCTACTGGAGCTGGATCCGCCAGGCCCCAGGGAAGGGACTGGAGTGGATTGGGTATATCTATGGTAGTGGTAGTAGCACCAACTACAACCCCTCCCTCAAGAGTCGAGTCACCCTGTCAGTAGACACGTCCAAGAACCAGCTCTCCCTGAAGCTGAGCTCTGTGACCGCCGCGGACACGGCCGTGTATTACTGTGCGAGCGA	IGHV4-NL_1	IGHV4-169	False	F
IGHV4-NL_16*01_S3640	IGHV4S10*01	4	0.986622	299	CAGGTGCAGCTGCAGGAGTCGGGCCCAGGAGTGGTGAAGCCTTCGGAGACCCTGTCCCTCACCTGCGCTGTCTCTGGTGGCTCCATCAGCGATAGTTACAGGTGGAGCTGGATCCGCCAGCCCCCAGGGAAGGGACTGGAGTGGATTGGGTACATCTATGGTAGTAGTACGAGCACCAACTACAACCCCTCCCTCAAAAGTCGAGTCACCATTTCAAAAGACACGTCCAAGAACCAGTTCTCCCTGAAGCTGAGCTCTGTGACCGCCGCGGACACGGCCGTGTATTACTGTGCGAGAGA	CAGGTGCAGCTGCAGGAGTCGGGCCCAGGAGTGGTGAAGCCTTCAGAGACCCTGTCCCTCACCTGCGCTGTCTCTGGTGGCTCCATCAGCGATAGTTACTGGTGGAGCTGGATCCGCCAGCCCCCAGGGAAGGGACTGGAGTGGATTGGGTACATCTATGGTAGTAGTACGAGCACCAACTACAACCCCTCCCTCAAGAGTCGAGTCACCATTTCAAAAGACACGTCCAAGAACCAGTTCTCCTTGAAGCTGAGCTCTGTGACCGCCGCGGACACGGCCGTGTATTACTGTGCGAGAGA	IGHV4-NL_16	IGHV4S10	False	F
IGHV4-149*01_S0794	IGHV4-80*01	4	0.986486	296	CAGGTGCAGCTGCAGGAGTCGGGCCCAGGACTGGTGAAGCCTTCGGAGACCCTGTCCCTCACCTGCACTGTCTCTGGTGCCTCCATCAGTAGTTACTGGTGGAGCTGGATCCGCCAGCCCCCAGGGAAGGGACTGGAGTGGATTGGGGAGATCAATGGTAATAGTGGGAGCACCAACTACAACCCCTCCCTCAAGAGTCGAGTCACCATTTCAAAAGACGCGTCCAAGAACCAGTTCTCCCTGAAGCTGAGCTCTGTGACCGCCGCGGACACGGCCGTGTATTACTGTGCGAGAGA	CAGGTGCAGCTGCAGGAGTCGGGCCCAGGACTGGTGAAGCCTTCGGAGACCCTGTCCCTCACCTGCGCTGTCTCTGGTGCCTCCATCAGTAGTTACTGGTGGAGCTGGATCCGCCAGCCCCCAGGGAAGGGACTGGAGTGGATTGGGGAGATCAATGGTAATAGTGGTAGCACCTACTACAACCCCTCCCTCAAGAGTCGAGTCACCATTTCAAAAGACGCGTCCAAGAACCAGTTCTCCCTGAAGCTGAGCTCTGTGACCGCCGCGGACACGGCCGTGTATTACTGTGCGAGATA	IGHV4-149	IGHV4-80	False	F
IGHV4-72*01_S2051	IGHV4-99*01	4	0.986622	299	CAGGTGCAGCTGCAGGAGTCGGGCCCAGGACTGGTGAAGCCTTCGGAGACCCTGTCCCTCACCTGCGCTGTCTCTGGTTACTCCATCAGCAGTGGTTACTACTGGGGCTGGATCCGTCAGCCCCCAGGGAAGGGGCTGGAGTGGATTGGGTATATCGGTGGTAGTAGTGGGAGCACCTACTACAACCCCTCCCTCAAGAGTCGAGTCACCATTTCAAAAGACACGTCCAAGAACCAGTTCTCCCTGAAGCTGAGCTCTGTGACCGCCGCGGACACGGCCGTGTATTACTGTGCGAGACA	CAGGTGCAGCTGCAGGAGTCGGGCCCAGGACTGGTGAAGCCTTCGGAGACCCTGTCCCTCACCTGCGCTGTCTCTGGTTACTCCATCAGCAGTGGTTACTACTGGGGCTGGATCCGTCAGCCCCCAGGGAAGGGACTGGAGTATATTGGGTATATCAGTGGTAGTAGTGGGAGCACCTACTACAACCCCTCCCTCAAGAGTCGAGTCACCATTTCAAAAGACACGTCCAAGAACCAGTTCTCCCTGAAGCTGAGCTCTGTGACCGCCGCGGACACGGCCGTGTATTACTGTGCGAGACA	IGHV4-72	IGHV4-99	False	F
IGHV4-NL_25*01_S6604	IGHV4-76*01	4	0.986622	299	CAGGTGCAGCTGCAGGAGTCGGGCCCAGGACTGGTGAAGCCTTCAGAGACCCTGTCCCTCACCTGCGCTGTCTCTGGTGGCTCTATCAGCAGTGGTTATGACTGGAGCTGGATCCGCCAGCCCCCAGGGAAGGGGCTGGAGTGGATTGGGTATATCTATGGTAGTAGTGGGAGCACCAACTACAACCCGTCCCTCAAGAATCGAGTCACCATTTCAAAAGACGCGTCCAAGAACCAGTTCTCCCTGAAGCTGAGCTCTGTGACCGCCGCGGACACGGCCGTGTATTACTGTGCGAGAGA	CAGGTGCAGCTGCAGGAGTCGGGCCCAGGACTGGTGAAGCCTTCAGAGACCCTGTCCCTCACCTGCGCTGTCTCTGGAGGCTCTATCAGCGGTGGTTATGACTGGAGCTGGATCCGCCAGCCCCCAGGGAAGGGGCTGGAGTGGATTGGGTATATCTATGGTAGTAGTGGGAGCACCAACTACAACCCGTCCCTCAAGAATCGAGTCACCATTTCAAAAGACACGTCCAAGAACCAGTTCTCCCTGAAGCTGAGCTCTGTGACCGCCGCGGACACGGCCGTGTATTACTGTGCGAGACA	IGHV4-NL_25	IGHV4-76	False	F
IGHV3-73*02_S3937	IGHV3-100*01	4	0.986486	296	GACGTGCAGCTGGTAGAGTCTGGGGGAGGCTTGGTAAAGCCTGGGGGGTCCCTGAGACTCTCTTGTGTAGCCTCTGGGTTCACCTTCAGTAGCTATGTTATGCACTGGGTCCGCCAGGCTCCAGGAAAGGGTCTGGAGTGGGTCTCAGTTATTAGTGAAAGTGGTGGTACCACATACTACGCAGACTCCGTGAAGGGCCGATTCACCATCTCCAGAGACAACGCCAAGAACTCACTGTTTCTGCAAATGAACAGCCTGAGAGCCGAGGACACGGCCGTGTATTACTGTACTAGAGA	GAGGTGCAGCTGGTGGAGTCTGGGGGAGGCTTGGTAAAGCCTGGGGGGTCCCTGAGACTCTCTTGTGTAGCCTCTGGGTTCACCTTCAGTAGCTATGTTATGCACTGGGTCCGCCAAGCTCCAGGAAAGGGTCTGGAGTGGGTCTCAGTTATTAGTGAAAGTGGTGGTACCACATACTACGCAGACTCTGTGAAGGGCCGATTCACCATCTCCAGAGACAACGCCAAGAACTCACTGTTTCTGCAAATGAACAGCCTGAGAGCCGAGGACACGGCCGTGTATTACTGTACTAGAGA	IGHV3-73	IGHV3-100	False	F
IGHV4-NL_25*01_S8389	IGHV4-76*01	4	0.986622	299	CAGGTGCAGCTGCAGGAGTCGGGCCCAGGACTGGTGAAGCCTTCAGAGACCCTGTCCCTCACCTGCGCTGTCTCTGGAGGCTCTATCAGCAGTGGTTATGACTGGAGCTGGATCCGCCAGCCCCCAGGGAAGGGGCTGGAGTGGATTGGGTATATCTATGGTAGTAGTGGGAGCACCAACTACAACCCGTCCCTCAAGAATCGAGTCACCATTTCAAAAGACGCGTCCAAGAACCAGTTTTCCCTGAAGCTGAGCTCTGTGACCGCCGCGGACACGGCCGTGTATTACTGTGCGAGAGA	CAGGTGCAGCTGCAGGAGTCGGGCCCAGGACTGGTGAAGCCTTCAGAGACCCTGTCCCTCACCTGCGCTGTCTCTGGAGGCTCTATCAGCGGTGGTTATGACTGGAGCTGGATCCGCCAGCCCCCAGGGAAGGGGCTGGAGTGGATTGGGTATATCTATGGTAGTAGTGGGAGCACCAACTACAACCCGTCCCTCAAGAATCGAGTCACCATTTCAAAAGACACGTCCAAGAACCAGTTCTCCCTGAAGCTGAGCTCTGTGACCGCCGCGGACACGGCCGTGTATTACTGTGCGAGACA	IGHV4-NL_25	IGHV4-76	False	F
IGHV3-152*01_S5891	IGHV3-38*02	4	0.986755	302	GAGGTGCAGCTGGTGGAGTCTGGGGGAGGCTTGGTCCAGCCTGGGGGGTCCCTGAGACTCTCCTGTGCAGCCTCTGGATTCACCTTCAGTGACCACTACATGGACTGGGTCCGCCAGGCTCCAGGGAAGGGCCTGGAGTGGGTTAGCCGTATTAGAAACAAAGCTAACAGTTACACAACAGAATACGCCGCGTCTGTGAAAGGCAGATTCACCATCTCAAGGGATGATTCAAAGAACACACTGTATCTGCAAATGAGCAGCCTGAAAACCGAGGACACGGCCGTGTATTACTGTGCTAGAGA	GAGGTGCAGCTGGTGGAGTCTGGGGGCGGCTTGGCACAGCCTGGGGGGTCCCTGAGACTCTCCTGTGCAGCCTCTGGATTCACCTTCAGTGACCACTACATGGACTGGGTCCGCCAGGCTCCAGGGAAGGGCCTGGAGTGGGTTAGCCGTATTAGAAACAAAGCTAACAGTTACACAACAGAATACGCCGCGTCTGTGAAAGGCAGATTCACCATCTCAAGGGATGATTCAAAGAACACACTGTATCTGCAAATGAGCAGCCTGAAAACCGAGGACACGGCTGTGTATTACTGTGCTAGAGA	IGHV3-152	IGHV3-38	False	F
IGHV3-177*01_S6408	IGHV3-28*02	4	0.986486	296	GAGGTGCAGCTGGTGGAGTCTGGGGGCGGCTTGGCAAAGCCTGGGGGGTCCCTGAGACTCTCCTGTGCAGCCTCTGGATTCACCTTCAGTAACTACTGGATGTACTGGGTCCGCCAGGCACCAGGGAAGGGGCTGGAGTGGATCTCAGCTATTAATAGTGCTGGTAGTAGCACATACTATGCAGACTCCGTGAAGGGCAGATTCACCATCTCCAGAGAGAACGCCAAGAACACACTGTATCTTCAAATGGACAGCCTGAGAGCTGAGGACACGGCTGTCTATTACTGTGCGAGAGA	GAGGTGCAGCTGGTGGAGTCTGGGGGCGGCTTGGCAAAGCCTGGGGGGTCCCTGAGACTCTCCTGTGCAGCCTCTGGATTCACCTTCAGTAACTACTGGATGCACTGGGTTCGCCAGGCACCAGGGAAGGGGCTGGAGTGGATCTCAGCTATTAATAGTGCTGGTAGTAGCACATACTATGCAGACTCCGTGAAGGGCAGATTCACCATCTCCAGAGAGAACGCCAAGAACACACTGTATCTTCAAATGGACGGCCTGAGAGCTGAGGACACGGCTGTCTATTACTGTGCGGGAGA	IGHV3-177	IGHV3-28	False	F
IGHV3-177*01_S8409	IGHV3-28*02	4	0.986486	296	GAGGTGCAGCTGGTGGAGTCTGGGGGCGGCTTGGCAAAGCCTGGGGGGTCCCTGAGACTCTCCTGTGCAGCCTCTGGATTCACCTTCAGTAACTACTGGATGTACTGGGTTCGCCAGGCACCAGGGAAGGGGCTGGAGTGGATCTCAGCTATTAATAGTGCTGGTAGTAGCACATACTATGCAGACTCCGTGAAGGGCAGATTCACCATCTCCAGAGAGAACGCCAAGAACACACTGTATCTTCAAATGGACAGCCTGAGAGCTGAGGACACGGCTGTCTATTACTGTGCGAAAGA	GAGGTGCAGCTGGTGGAGTCTGGGGGCGGCTTGGCAAAGCCTGGGGGGTCCCTGAGACTCTCCTGTGCAGCCTCTGGATTCACCTTCAGTAACTACTGGATGCACTGGGTTCGCCAGGCACCAGGGAAGGGGCTGGAGTGGATCTCAGCTATTAATAGTGCTGGTAGTAGCACATACTATGCAGACTCCGTGAAGGGCAGATTCACCATCTCCAGAGAGAACGCCAAGAACACACTGTATCTTCAAATGGACGGCCTGAGAGCTGAGGACACGGCTGTCTATTACTGTGCGGGAGA	IGHV3-177	IGHV3-28	False	F
IGHV3-187*01_S1387	IGHV3-16*01	4	0.986755	302	GAGGTGCAGCTGGTGGAGTCTGGGGGAGGCTTGGTCCAGCCTGGGGGTTCCCTGAGACTCTCCTGTGCAGCCTCCGGATTCACCTTCAGTAACTACTGGATGAGCTGGGTCCGCCAGGCTCCAGGGAAGGGGCTGGAGTGGGTTGGATTTATTAAAAACAAAGCCGATGGTGGAACAGCAGCATACGCCGAATCTGTGAAAGGCAGATTCACTATCTCAAGAGATGATTCAAAGAACACACTGTATCTGCAAATGAACAGCCTGAAAACCGAGGACACGGCCGTGTATTACTGTACTAGAGA	GAGGTGCAGCTGGTGGAGTCTGGGGGAGGCTTGGTCCAGCCTGGGGGATCCCTGAGACTCTCCTGTGCAGCCTCTGGATTCACCTTCAGTAACTACTGGATGAACTGGGTCCGCCAGGCTCCAGGGAAGGGGCTGGAGTGGGTTGGATTTATTAAAAACAAAGCCGATGGTGGAACAGCAGCATACGCCGAATCTGTGAAAGGCAGATTCACTATCTCAAGAGATGATTCAAAGAACACACTGTACCTGCAAATGAACAGCCTGAAAACCGAGGACACGGCCGTGTATTACTGTACTAGAGA	IGHV3-187	IGHV3-16	False	F
IGHV3-187*01_S8972	IGHV3-16*01	4	0.986755	302	GAGGTGCAGCTGGTGGAGTCTGGGGGAGGCTTGGTCCAGCCTGGGGGTTCCCTGAGACTCTCCTGTGCAGCCTCCGGATTCACCTTCAGTAACTACTGGATGAGCTGGGTCCGCCAGGCTCCAGGGAAGGGGCTGGAGTGGGTTGGATTTATTAAAAACAAAGCCGATGGTGGAACAGCAGCATACGCCGAATCTGTGAAAGGCAGATTCACTATCTCAAGAGATGATTCAAAGAACACACTGTACCTGCAAATGAACAGCCTGAAAACCGAGGACACGGCCGTGTATTACTGTGCTAGAGA	GAGGTGCAGCTGGTGGAGTCTGGGGGAGGCTTGGTCCAGCCTGGGGGATCCCTGAGACTCTCCTGTGCAGCCTCTGGATTCACCTTCAGTAACTACTGGATGAACTGGGTCCGCCAGGCTCCAGGGAAGGGGCTGGAGTGGGTTGGATTTATTAAAAACAAAGCCGATGGTGGAACAGCAGCATACGCCGAATCTGTGAAAGGCAGATTCACTATCTCAAGAGATGATTCAAAGAACACACTGTACCTGCAAATGAACAGCCTGAAAACCGAGGACACGGCCGTGTATTACTGTACTAGAGA	IGHV3-187	IGHV3-16	False	F
IGHV3-37*01_S6630	IGHV3-38*01	4	0.986755	302	GAGGTGCAGCTGGTGGAGTCTGGGGGCGGCTTGGCACAGCCTGGGGGGTCCCTGAGACTCTCCTGTGCAGCCTCTGGATTCACCTTCAGTAACTACTACATGGACTGGGTCCGCCAGGCTCCAGGGAAGGGCCTGGAGTGGGTTGGCCGTATTAGAAACAAAGCTAACAGTTACACGACAGAATACGCCGCGTCTGTGAAAGGCAGATTCACCATCTCAAGGGATGATTCAAAGAACACACTGTATCTGCAAATGAGCAGCCTGAAAACCGAGGACACGGCCGTGTATTACTGTGCTAGAGA	GAGGTGCAGCTGGTGGAGTCTGGGGGCGGCTTGGCACAGCCTGGGGGGTCCCTGAGACTCTCCTGTGCAGCCTCTGGATTCACCTTCAGTGACCACTACATGGACTGGGTCCGCCAGGCTCCAGGGAAGGGCCTGGAGTGGGTTGGCCGTATTAGAAACAAAGCTAACAGTTACACAACAGAATACGCCGCGTCTGTGAAAGGCAGATTCACCATCTCAAGGGATGATTCAAAGAACACACTGTATCTGCAAATGAGCAGCCTGAAAACCGAGGACACGGCTGTGTATTACTGTGCTAGAGA	IGHV3-37	IGHV3-38	False	F
IGHV3-50*01_S3548	IGHV3-54*02	4	0.986486	296	GAGGTGCAGCTGGTGGAGTCTGGAGGAGGCTTGGTTCAGCCTGGGGGGTCCCTGAGACTCTCCTGTGCAGCCTCTGGATTCACCTTCAGTAGCTATGGCATGCACTGGGTCCGCCAGGCTCCAGGGAAGGGGCTGGAGTGGGTGGCAGTTATATCGTATGATGGAAGTAAGAAATACTACGCAGACTCTGTGAAGGACCGATTCACCATCTCCAGAGACAATTCCAAGAACATGCTATATCTTCAAATGAACAACCTGAAATTGGAGGACACGGCCGTGTATTACTGTATGAAAGA	GAGGTGCAGCTGGTGGAGTCTGGAGGAGGCTTGGTTCAGCCTGGGGGGTCCCTGAGACTCTCCTGTGCAGCCTCTGGATTCACCTTCAGTAGCTATGGCATGCACTGGGTCCGCCAGGCTCCAGGGAAGGGGCTGGAGTGGGTGGCAGTTATATGGTATGATGGAAGTAAGAAATACTACGCAGACTCTGTGAAGGACCGATTCACCATCTCCAGAGACAATTCCAAGAACATGCTATATCTTCAAATGAACAACCTGAAATTGGAGGACACGGCCGTGTATTACTGTGCGAGAGA	IGHV3-50	IGHV3-54	False	F
IGHV3-52*01_S3960	IGHV3-58*01	4	0.986755	302	GAGGCGCAGCTGATGGAATCTGGCGGAGGCTTGGTACAGCCTGGGGGGTCCCTGAGACTCTCCTGTGCAGCCTCTGGATTCACCTTCAGTGACTACTACATGCAGTGGGTCCGCCAGGCTCCAGGGAAGGGGTTGGAGTGGGTAGGATTAATTAGAAACAAAGCTGATGGTGAGACAACAGACTACACTTTATCTGTGAAAGGCAGAGTCACTATCTCCAGAGATGATTCGAAAAGCATCACCTATCTGCAAATGAACAACCTGAAAACCGAGGACACGGCCGTGTATTACTGTGCGAGGAA	GAGGCGCAGCTGATGGAAACTGGCGGAGGCTTGGTACAGCCTGGGGGGTCCCTGAGACTCTCCTGTGCAGCCTCTGGATTCACCTTCAGTGACCACTACATGCAGTGGGTCCGCCAGGCTCCAGGGAAGGGGTTGGAGTGGGTAGGATTAATTAGAAACAAAGCTGATGGTGAGACAACAGACTACGCTTTATCTGTGAAAGGCAGATTCACTATCTCCAGAGATGATTCGAAAAGCATCACCTATCTGCAAATGAACAACCTGAAAACCGAGGACACGGCCGTGTATTACTGTGCGAGGAA	IGHV3-52	IGHV3-58	False	F
IGHV3-53*01_S1558	IGHV3-59*01	4	0.986486	296	GAGGTGCAGCTGGTGGAGTCCGGGGGCGGCTTGGCAAAGCCTGGGGGGTCCCTGAGACTCTCCTGCGCAGCCTCCGGATTCACCTTCAGTGACTACAACATGCACTGGGTCCGCCAGGCTTCAGGGAAGGGGCTGGAGTGGGTCTCACGTATTAGTAATGGTGGTGGTAGCACATGGTACGCAGACTCCGTGAAGGGCAGATTCACCATCTCCAGAGAGAACGCCAAGAACACACTGTATCTTCAAATGGACGGCCTGAGAGCTGAGGACACGGCTGTCTATTACTGTGCGAGAGA	GAGGTGCAGCTGGTGGAGTCTGGGGGCGGCTTGGCAAAGCCTGGGGGGTCCCTGAGACTCTCCTGCGCAGCCTCTGGATTCACCTTCAGTGACTACTACATGCACTGGGTCCGCCAGGCTTCAGGGAAGGGGCTGGAGTGGGTCTCACGTATTAGTAATGGTGGTGGTAGCACATGGTACGCAGACTCCGTGAAGGGCAGATTCACCATCTCCAGAGAGAACGCCAAGAACACACTGTATCTTCAAATGGACAGCCTGAGAGCTGAGGACACGGCTGTCTATTACTGTGCGAGAGA	IGHV3-53	IGHV3-59	False	F
IGHV3-53*01_S2253	IGHV3-59*01	4	0.986486	296	GAGGTGCAGCTGGTGGAGTCCGGGGGCGGCTTGGCAAAGCCTGGGGGGTCCCTGAGACTCTCCTGCGCAGCCTCCGGATTCACCTTCAGTGACTACAACATGCACTGGGTCCGCCAGGCTTCAGGGAAGGGGCTGGAGTGGGTCTCACGTATTAGTAATGGTGGTGGTAGCACATGGTACGCAGACTCCGTGAAGGGCAGATTCACCATCTCCAGAGAGAACGCCAAGAACACACTGTATCTTCAAATGGACAGCCTGAGAGCTGAGGACACGGCTGTCTATTACTGTGCGGGAGA	GAGGTGCAGCTGGTGGAGTCTGGGGGCGGCTTGGCAAAGCCTGGGGGGTCCCTGAGACTCTCCTGCGCAGCCTCTGGATTCACCTTCAGTGACTACTACATGCACTGGGTCCGCCAGGCTTCAGGGAAGGGGCTGGAGTGGGTCTCACGTATTAGTAATGGTGGTGGTAGCACATGGTACGCAGACTCCGTGAAGGGCAGATTCACCATCTCCAGAGAGAACGCCAAGAACACACTGTATCTTCAAATGGACAGCCTGAGAGCTGAGGACACGGCTGTCTATTACTGTGCGAGAGA	IGHV3-53	IGHV3-59	False	F
IGHV3-53*01_S4256	IGHV3-59*01	4	0.986486	296	GAGGTGCAGCTGGTGGAGTCTGGGGGAGGCTTGGCAAAGCCTGGGGGGTCCCTGAGACTCTCCTGCGCAGCCTCCGGATTCACCTTCAGTGACTACTACATGGACTGGGTCCGCCAGGCTTCAGGGAAGGGGCTGGAGTGGGTCTCACGTATTAGTAATGGTGGTGGTAGCACATGGTACGCAGACTCCGTGAAGGGCAGATTCACCATCTCCAGAGAGAACGCCAAGAACACACTGTATCTTCAAATGGACGGCCTGAGAGCTGAGGACACGGCTGTCTATTACTGTGCGAGAGA	GAGGTGCAGCTGGTGGAGTCTGGGGGCGGCTTGGCAAAGCCTGGGGGGTCCCTGAGACTCTCCTGCGCAGCCTCTGGATTCACCTTCAGTGACTACTACATGCACTGGGTCCGCCAGGCTTCAGGGAAGGGGCTGGAGTGGGTCTCACGTATTAGTAATGGTGGTGGTAGCACATGGTACGCAGACTCCGTGAAGGGCAGATTCACCATCTCCAGAGAGAACGCCAAGAACACACTGTATCTTCAAATGGACAGCCTGAGAGCTGAGGACACGGCTGTCTATTACTGTGCGAGAGA	IGHV3-53	IGHV3-59	False	F
IGHV3-53*01_S4256	IGHV3-178*01	4	0.986486	296	GAGGTGCAGCTGGTGGAGTCTGGGGGAGGCTTGGCAAAGCCTGGGGGGTCCCTGAGACTCTCCTGCGCAGCCTCCGGATTCACCTTCAGTGACTACTACATGGACTGGGTCCGCCAGGCTTCAGGGAAGGGGCTGGAGTGGGTCTCACGTATTAGTAATGGTGGTGGTAGCACATGGTACGCAGACTCCGTGAAGGGCAGATTCACCATCTCCAGAGAGAACGCCAAGAACACACTGTATCTTCAAATGGACGGCCTGAGAGCTGAGGACACGGCTGTCTATTACTGTGCGAGAGA	GAGGTGCAGCTGGTGGAGTCTGGGGGCGGCTTGGCAAAGCCTGGGGGGTCCCTGAGACTCTCCTGCGCAGCCTCCGGATTCACCTTCAGTGACTACTACATGGACTGGGTCCGCCAGGCTCCAGGGAAGGGGCTGGAGTGGGTCTCACGTATTAGTAATGGTGGTGGTAGCACATGGTACGCAGACTCCGTGAAGGGCAGATTCACCATCTCCAGAGAGAACGCCAAGAACACACTGTATCTTCAAATGAACAGCCTGAGAGCTGAGGACACGGCTGTCTATTACTGTGCGAGAGA	IGHV3-53	IGHV3-178	False	F
IGHV3-53*02_S0150	IGHV3-178*01	4	0.986486	296	GAGGTGCAGCTGGTGGAGTCTGGGGGCGGCTTGGCAAAGCCTGGGGGGTCCCTGAGACTCTCCTGCGCAGCCTCTGGATTCACCTTCAGTGACTACTACATGGACTGGGTCCGCCAGGCTCCAGGGAAGGGGCTGGAGTGGGTCTCACGTATTAGTAATGGTGGTGGTAGCACATGGTACGCAGACTCCGTGAAGGGCAGATTCACCATCTCCAGAGAGAACGCTAAGAACACACTGTATCTTCAAATGAACAGCCTGAGAGCTGAGGACACGGCCGTGTATTACTGTGCGAGAGA	GAGGTGCAGCTGGTGGAGTCTGGGGGCGGCTTGGCAAAGCCTGGGGGGTCCCTGAGACTCTCCTGCGCAGCCTCCGGATTCACCTTCAGTGACTACTACATGGACTGGGTCCGCCAGGCTCCAGGGAAGGGGCTGGAGTGGGTCTCACGTATTAGTAATGGTGGTGGTAGCACATGGTACGCAGACTCCGTGAAGGGCAGATTCACCATCTCCAGAGAGAACGCCAAGAACACACTGTATCTTCAAATGAACAGCCTGAGAGCTGAGGACACGGCTGTCTATTACTGTGCGAGAGA	IGHV3-53	IGHV3-178	False	F
IGHV3-73*02_S3937	IGHV3-100*02	4	0.986486	296	GACGTGCAGCTGGTAGAGTCTGGGGGAGGCTTGGTAAAGCCTGGGGGGTCCCTGAGACTCTCTTGTGTAGCCTCTGGGTTCACCTTCAGTAGCTATGTTATGCACTGGGTCCGCCAGGCTCCAGGAAAGGGTCTGGAGTGGGTCTCAGTTATTAGTGAAAGTGGTGGTACCACATACTACGCAGACTCCGTGAAGGGCCGATTCACCATCTCCAGAGACAACGCCAAGAACTCACTGTTTCTGCAAATGAACAGCCTGAGAGCCGAGGACACGGCCGTGTATTACTGTACTAGAGA	GACGTGCAGCTGGTGGAGTCTGGGGGAGGCTTGGTAAAGCCTGGGGGGTCCCTGAGACTCTCTTGTGTAGCCTCTGGGTTCACCTTCAGTAGCTACGAAATGCACTGGGTCCGCCAGGCTCCAGGAAAGGGTCTGGAGTGGGTCTCAGTTATTAGTGAAAGTGGTGGTACCACATACTACGCAGACTCCGTGAAGGGCCGATTCACCATCTCCAGAGACAACGCCAAGAACTCACTGTTTCTGCAAATGAACAGCCTGAGAGCCGAGGACACGGCCGTGTATTACTGTACTAGAGA	IGHV3-73	IGHV3-100	False	F
IGHV4-NL_1*01_S0477	IGHV4-169*01	4	0.986486	296	CAGCTGCAGCTGCAGGAGTCGGGCCCAGGACTGGTGAAGCCTTCGGAGACCCTGTCTGTCACCTGCGCTGTCTCTGGTGGCTCTATCAGCAGTAGCTACTGGAGCTGGATCCGCCAGGCCCCAGGGAAGGGACTGGAGTGGATTGGGTATATCTATGGTAGTAGTGGGAGCACCAACTACAACCCCTCCCTCAAGAGTCGAGTCACCCTGTCAGTAGACACGTCCAAGAACCAGCTCTCCCTGAAGCTGAGCTCTGTGACCGCCGCGGACACGGCCGTGTATTACTGTGCGAGAGA	CAGCTGCAGCTGCAGGAGTCGGGCCCAGGACTGGTGAAGCCTTCGGAGACCCTGTCTGTCACCTGCGCTGTCTCTGGTGGCTCTATCAGCAGTAGCTACTGGAGCTGGATCCGCCAGGCCCCAGGGAAGGGACTGGAGTGGATTGGGTATATCTATGGTAGTGGTAGTAGCACCAACTACAACCCCTCCCTCAAGAGTCGAGTCACCCTGTCAGTAGACACGTCCAAGAACCAGCTCTCCCTGAAGCTGAGCTCTGTGACCGCCGCGGACACGGCCGTGTATTACTGTGCGAGA-A	IGHV4-NL_1	IGHV4-169	False	F
IGHV3-141*02_S6589	IGHV3-67*01	4	0.986486	296	GAAGTGCAGCTGGTGGAGTCTGGGGGAGGCGTGGTACAGCCTGGGGGGTCCCTGAGACTCTTGTGTGCAGCCTCTGGATTCACCTTTGATGATTACGCCATGGGCTGGGTCCGCCAAGCTCCAGGGAAGGGTCTGGAGTGGGTCTCTGCTATTAGTTGGGATGGTGGTAGCACAGGCTATGCAGACTCCGTGAAGGGCCGATTCACCATCTCCAGAGACAACGCCAAGAACTCCCTGTATCTGCAAATGGACAGGCTGAGAGCTGAGGACACCGCCTTGTATTACTGTGCGAGAGA	GAAGTGCAGCTGGTGGAGTCTGGGGGAGGCGTGGTACAGCCTGGGGGGTCCCTGAGACTCTCGTGTGCAGCCTCTGGATTCACCTTTGATGATTATGCCATGGGCTGGGTCCGCCAAGCTCCAGGGAAGGGTCTGGAGTGGGTCTCTGCTATTAGTTGGGATGGTGGTAGCACAGGCTATGCAGACTCCGTGAAGGGCCGATTCACCATCTCCAGAGACAACGCCAAGAACTCCCTGTATCTGCAAATGGGCAGCCTGAGAGCTGAGGACACCGCCTTGTATTACTGTGCGAGAGA	IGHV3-141	IGHV3-67	False	P
IGHV3-141*02_S2868	IGHV3-78*01	4	0.986486	296	GAAGTGCAGCTGGTGGAGTCTGGGGGAGGCGTGGTACAGCCTGGGGGGTCCCTGAGACTCTCGTGTGCAGCCTCTGGATTCACCTTTGATGATTATGCCATGGGCTGGGTCCGCCAAGCTCCAGGGAAGGGTCTGGAGTGGGTCTCTGCTATTAGTTGGGATGGTGATAGCACATACTATGCAGACTCCGTGAAGGGCCGATTCACCATCTCCAGAGACAACGCCAAGAACTCCCTGTATCTGCAAATGGACAGGCTGAGAGCTGAGGACACCGCCTTGTATTACTGTGCGAGAGA	GAAGTGCAGCTGGTGGAGTCTGGGGGAGGCGTGGTACAGCCTGGGGGGTCCCTGAGACTCTCGTGTGCAGCCTCTGGATTCACCTTTGATGATTATGCCATGGGCTGGGTCCGCCAAGCTCCAGGGAAGGGTCTGGAGTGGGTCTCTGCTATTAGTTGGAATGGTGATAGCACATACTATGCAGACTCCGTGAAGGGCCGATTCACCATCTCCAGAGAGAACGCCAAGAACTCCCTGTATCTGCAAATAAACAGGCTGAGAGCTGAGGACACCGCCTTGTATTACTGTGCGAGAGA	IGHV3-141	IGHV3-78	False	F
IGHV3-128*02_S5001	IGHV3-184*01	4	0.986755	302	GAGGTGCAGCTGGTGGAGTCTGGGGGAGGCTTGGTCCAGCCTGGGGGGTCCCTGAGACTCTCCTGTGCAGCCTCTGGATTCACCTTCAGTAACCACTACATGGACTGGGTCCGCCAGGCTCCAGGAAAGGGGCTGGAGTGGGTGGGTTTCATTAGAAGCAAAGCTTACGGTGGGACAGCAGAATACGCCGCGTCTGTGAAAGGCAGATTCACCATCTCCAGAGATGATTCCAAAAGCATCGCCTATCTGCAAATGAACAGCCTGAAAACCGAGGACACGGCCGTGTATTACTGTACTAGGGA	GAGGTGCAGCTGGTGGAGTCTGGGGGAGGCTTGGTCCAGCCTGGGGGGTCCCTGAGACTCTCCTGTGCAGCCTCTGGATTCACCTTCAGTGACTACTACATGTACTGGGTCCGCCAGGCTCCAGGAAAGGGGCTGGAGTGGGTGGGTTTCATTAGAAGCAAAGCTTACGGTGGGACAGCAGAATACGCCGCGTCTGTGAAAGGCAGATTCACCATCTCCAGAGATGATTCCAAAAGCATCGCCTATCTGCAAATGAGCAGCCTGAAAACCGAGGACACGGCCGTGTATTACTGTACTAGGGA	IGHV3-128	IGHV3-184	False	F
IGHV3-128*02_S3121	IGHV3-184*01	4	0.986755	302	GAGGTGCAGCTGGTGGAGTCTGGGGGAGGCCTGGTCCAGCCTGGCGGGTCCCTGAGAGTCTCCTGTGCAGCCTCTGGATTCACCTTCAGTGACCACTACATGTACTGGGTCCGCCAGGCTCCAGGAAAGGGGCTGGAGTGGGTGGGTTTCATTAGAAGCAAAGCTTACGGTGGGACAGCAGAATACGCCGCGTCTGTGAAAGGCAGATTCACCATCTCCAGAGATGATTCCAAAAGCATCGCCTATCTGCAAATGAGCAGCCTGAAAACCGAGGACACGGCCGTGTATTACTGTACTAGGGA	GAGGTGCAGCTGGTGGAGTCTGGGGGAGGCTTGGTCCAGCCTGGGGGGTCCCTGAGACTCTCCTGTGCAGCCTCTGGATTCACCTTCAGTGACTACTACATGTACTGGGTCCGCCAGGCTCCAGGAAAGGGGCTGGAGTGGGTGGGTTTCATTAGAAGCAAAGCTTACGGTGGGACAGCAGAATACGCCGCGTCTGTGAAAGGCAGATTCACCATCTCCAGAGATGATTCCAAAAGCATCGCCTATCTGCAAATGAGCAGCCTGAAAACCGAGGACACGGCCGTGTATTACTGTACTAGGGA	IGHV3-128	IGHV3-184	False	F
IGHV1-138*01_S3445	IGHV1-198*02	4	0.986486	296	CAGGTCCAGCTGGTGCAGTCCGGGGCTGAGGTGAAGAAGCCTGGGGCCTCAGTGAAGGTTTCCTGCAAGGCTTCTGGATTCACCTTCGGCAGCTATGCTATCAGCTGGGTGCGACAGGCCCCTGGACAAGGGCTTGAGTGGATGGGAGGGATCGTCCCTCTTGTTGGTGTAACAAACTACGCACAGAAGTTCCAGGGCAGAGTCACGATTACCGCGGACACGTCCACAAGCACAGCCTACATGGAGCTGAGCAGCCTGAGATCTGAGGACACGGCCGTGTATTACTGTGCGAGAGG	CAGGTCCAGCTGGTGCAGTCCGGGGCTGAGGTGAAGAAGCCTGGGGCCTCAGTGAAGGTTTCCTGCAAGGCTTCTGGATTCACCTTCGGCAGCTATGCTATCAGCTGGGTGCGACAGGCCCCTGGACAAGGGCTTGAGTGGATGGGAGTGATCATCCCTCTTGTTGGTATAACAAACTACGCAGAGAAGTTCCAGGGCAGAGTCACGATTACCGCGGACACGTCCACAAGCACAGCCTACATGGAGCTGAGCAGCCTGAGATCTGAGGACACGGCCGTGTATTACTGTGCGAGAGG	IGHV1-138	IGHV1-198	False	F
IGHV1-138*01_S4144	IGHV1-151*01	4	0.986486	296	CAGGTCCAGCTGGTGCAGTCCGGGGCTGAGGTGAAGAAGCCTGGGGCCTCAGTGAAGCTCTCCTGCAAAGCTTCTGGATACACTTTCAGCATCTATGCCATCAGCTGGGTGCGACAGGCCCCTGGACAAGGGCTTGAGTGGATGGGAGGGATCATCCCTCTTGTTGGTATAACAAACTACGCACAGAAGTTCCAGGGCAGAGTCACGATTACCGCGGACACGTCCACAAGCACAGCCTACATGGAGCTGAGCAGCCTGAGATCTGAGGACACGGCCGTGTATTACTGCGCGAGAGG	CAGGTCCAGCTGGTGCAGTCCGGGGCTGAGGTGAAGAAGCCTGGGGCCTCAGTGAAGCTCTCCTGCAAGGCTTCTGGATACACCTTCAGCATCTATGCCATCAGTTGGGTGCGACAGGCCCCTGGACAAGGGCTTGAGTGGATGGGAGGGATCATCCCTCTTGTTGGTATAACAAACTACGCACAGAAGTTCCAGGGCAGAGTCACGATTACCGCGGACACGTCCACAAGCACAGCCTACATGGAGCTGAGCAGCCTGAGATCTGAGGACACGGCCGTGTATTACTGTGCGAGAGG	IGHV1-138	IGHV1-151	False	F
IGHV1-138*01_S9603	IGHV1-198*02	4	0.986486	296	CAGGTCCAGCTGGTGCAGTCCGGGGCTGAGGTGAAGAAGCCTGGGGCCTCAGTGAAGGTTTCCTGCAAGGCTTCTGGATTCACCTCCGGCAGCTATGCTATCAGCTGGGTGCGACAGGCCCCCGGACAAGGGCTTGAGTGGATGGGAGTGATCATGCCTCTTGTTGGTGTAACAAACTACGCAGAGAAGTTCCAGGGCAGAGTCACGATTACCGCGGACACGTCCACAAGCACAGCCTACATGGAGCTGAGCAGCCTGAGATCTGAGGACACGGCCGTGTATTACTGTGCGAGAGG	CAGGTCCAGCTGGTGCAGTCCGGGGCTGAGGTGAAGAAGCCTGGGGCCTCAGTGAAGGTTTCCTGCAAGGCTTCTGGATTCACCTTCGGCAGCTATGCTATCAGCTGGGTGCGACAGGCCCCTGGACAAGGGCTTGAGTGGATGGGAGTGATCATCCCTCTTGTTGGTATAACAAACTACGCAGAGAAGTTCCAGGGCAGAGTCACGATTACCGCGGACACGTCCACAAGCACAGCCTACATGGAGCTGAGCAGCCTGAGATCTGAGGACACGGCCGTGTATTACTGTGCGAGAGG	IGHV1-138	IGHV1-198	False	F
IGHV3-87*01	IGHV3-115*01	4	0.986486	296	GAGGTGCAGCTGGCGGAGTCTGGGGGAGGCTTGGTCCAGCCTGGGGGGTCCCTGAGACTCTCCTGTGCAGCCTCCGGATTCACCTTCAGTGGCTACGAAATGCACTGGGTCCGCCAGGCTCCAGGGAAGGGGCTGGAGTCCGTCTCAGTTATTGGTGGTGATAGTAGTTACACACACTACGCAGACTCTGTGAAGGGCCGATTCACCATCTCCAGAGACAACGCCAAGAACTCGCTGTCTCTGCAAATGAACAGCCTGAGAGCCGAGGACACGGCCGTGTATTACTGTGCGAGACA	GAGGTGCAGCTGGCGGAGTCTGGGGGAGGCTTGGTCCAGCCTGGCGGGTCCCTGAGACTCTCCTGTGCAGCCTCCGGATTCACCTTCAGTGGCTACGAAATGCACTGGGTCCGCCAGGCTCCAGGGAAGGGGCTGGAGTCCGTCTCAGTTATCGGTGGTGATAGTAGTTACACACACTACGCAGACTCTGTGAAGGGCCGATTCACCATCTCCAGAGACAACGCCAAGAACTCGCTGTCTCTGCAAATGAACAGCCTGAGAGCCGCGGACACGGCCGTGTATTACTGTGCGAGAGA	IGHV3-87	IGHV3-115	False	F
IGHV1-NL_2*01_S5959	IGHV1-138*01	4	0.986486	296	CAGGTGCAGCTGGTGCAGTCTGGGGCTGAGGTGAAGAAGCCTGGATCCTCAGTGAAGGTCTCCTGCAAGGCTTCCGGATACACCTTCACTGACTACTACATGCACTGGGTGCGACAGGCCCCTGGACAAGGGCTTGAGTGGATGGGAGAAATCAACCCAAAAACTGGTGGCACAAACTATGCACAGAAGTTCCAGGGCAGAGTCACCATGACCAGAGACACATCCACGAGCACAGCCTACATGGAGCTGAGCAGCCTGAGATCTGAGGACACGGCCGTGTATTACTGTGCGAGAGA	CAGGTGCAGCTGGTGCAGTCTGGGGCTGAGGTGAAGAAGCCTGGATCCTCAGTGAAGGTCTCCTGCAAGGCTTCCGGATACATCTTCACTGACTACTACATGCACTGGGTGCGACAGGCCCCTGGACAAGGGCTTGAGTGGATGGGAGAAATCAACCCAAAAACTGGTGGCACAAACTATGCACAGAAGTTCCAGGGCAGAGTCACCACGACCAGAGACACATCGACGAGCACAGCCTACATGGAGCTGAGCAGCCTGAGATCTGAGGACACGGCCGTGTATTACTGTGAGAGAGA	IGHV1-NL_2	IGHV1-138	False	F
IGHV1-NL_2*01_S7386	IGHV1-138*01	4	0.986486	296	CAGGTGCAGCTGGTGCAGTCTGGGGCTGAGGTGAAGAAGCCTGGATCCTCAGTGAAGGTCTCCTGCAAGGCTTCCGGATACACCTTCACTGATTACTACATGCACTGGGTGCGACAGGCCCCTGGACAAGGGCTTGAGTGGATGGGAGAAATCAACCCAAAAACTGGTGGCACAAACTATGCACAGAAGTTCCAGGGCAGAGTCACCATGACCAGAGACACATCGACGAGCACAGCCTACATGGAGCTGAGCAGCCTGAGATCTGAGGACACGGCTGTGTATTACTGTGAGAGAGA	CAGGTGCAGCTGGTGCAGTCTGGGGCTGAGGTGAAGAAGCCTGGATCCTCAGTGAAGGTCTCCTGCAAGGCTTCCGGATACATCTTCACTGACTACTACATGCACTGGGTGCGACAGGCCCCTGGACAAGGGCTTGAGTGGATGGGAGAAATCAACCCAAAAACTGGTGGCACAAACTATGCACAGAAGTTCCAGGGCAGAGTCACCACGACCAGAGACACATCGACGAGCACAGCCTACATGGAGCTGAGCAGCCTGAGATCTGAGGACACGGCCGTGTATTACTGTGAGAGAGA	IGHV1-NL_2	IGHV1-138	False	F
IGHV1-NL_2*01_S9896	IGHV1-138*01	4	0.986486	296	CAGGTGCAGCTGGTGCAGTCTGGGGCTGAGGTGAAGAAGCCTGGATCCTCAGTGAAGGTCTCCTGCAAGGCTTCCGGATACACCTTCACTGACTACTATATGCACTGGGTGCGACAGGCCCCTGGACAAGGGCTTGAGTGGATGGGAGAAATCAACCCAAAAACTGGTGGCACAAACTATGCACAGAAGTTCCAGGGCAGAGTCACCATGACCAGAGACACATCGACGAGCACAGCCTACATGGAGCTGAGCAGCCTGAGATCTGAGGACACGGCCGTGTATTACTGTGCGAGAGA	CAGGTGCAGCTGGTGCAGTCTGGGGCTGAGGTGAAGAAGCCTGGATCCTCAGTGAAGGTCTCCTGCAAGGCTTCCGGATACATCTTCACTGACTACTACATGCACTGGGTGCGACAGGCCCCTGGACAAGGGCTTGAGTGGATGGGAGAAATCAACCCAAAAACTGGTGGCACAAACTATGCACAGAAGTTCCAGGGCAGAGTCACCACGACCAGAGACACATCGACGAGCACAGCCTACATGGAGCTGAGCAGCCTGAGATCTGAGGACACGGCCGTGTATTACTGTGAGAGAGA	IGHV1-NL_2	IGHV1-138	False	F
IGHV3-73*02_S4412	IGHV3-100*01	4	0.986486	296	GACGTGCAGCTGGTGGAGTCTGGGGGAGGCTTGGTAAAGCCTGGGGGGTCCCTGAGACTCTCTTGTGTAGCCTCTGGATTCACCTTCAGTAGCTATGTTATGCACTGGGTCCGCCAGGCTCCAGGAAAGGGTCTGGAGTGGGTCTCAGTTATTAGTGAAAGTGGTGGTACCATATACTACGCAGACTCTGTGAAGGGCCGATTCACCATCTCCAGAGACAACGCCAAGAACTCACTGTTTCTGCAAATGAACAGCCTGAGAGCCGAGGACACGGCCGTGTATTACTGTACTAGAGA	GAGGTGCAGCTGGTGGAGTCTGGGGGAGGCTTGGTAAAGCCTGGGGGGTCCCTGAGACTCTCTTGTGTAGCCTCTGGGTTCACCTTCAGTAGCTATGTTATGCACTGGGTCCGCCAAGCTCCAGGAAAGGGTCTGGAGTGGGTCTCAGTTATTAGTGAAAGTGGTGGTACCACATACTACGCAGACTCTGTGAAGGGCCGATTCACCATCTCCAGAGACAACGCCAAGAACTCACTGTTTCTGCAAATGAACAGCCTGAGAGCCGAGGACACGGCCGTGTATTACTGTACTAGAGA	IGHV3-73	IGHV3-100	False	F
IGHV7-86*01_S7736	IGHV7-114*01	4	0.986486	296	CAGGTGCAGCTGGTGCAGTCTGGGGCTGAGGTGAAGCAGCCGGGGACATCAGTGAAGGTCTCCTGCAAGGCTTCTGGATACACCTTCACTAGCTATGGTATGAATTGGGTGCAACAGGCCCATGGACAACGGCTTGAGTGGATGGGATGGATCAACACCGACACTGGGAACCCAACATATGCCCAGGGCTTCAAAGAACGATTTACCTTCTCCATGGACACCTCTATCAGCACGGCATATCTGCAGATCAGCAGCCTAAAGGCTGAGGACACGGCCGTGTATTACTGTGCAAGACA	CAGGTGCAGCTGGTGCAGTCTGGGGCTGAGGTGAAGCAGCCGGGGGCCTCAGTGAAGGTCTCCTGCAAGGCTTCTGGTTACACCTTCACTAGCTATGGTATGAATTGGGTGCGACAGGCCCATGGACAACGGCTTGAGTGGATGGGATGGATCAACACCGACACTGGGAACCCAACATATGCCCAGGGCTTCAAAGAACGATTTACCTTCTCCATGGACACCTCTATCAGCACGGCATATCTGCAGATCAGCAGCCTAAAGGCTGAGGACACGGCCGTGTATTACTGTGCAAGACA	IGHV7-86	IGHV7-114	False	F
IGHV7-86*01_S2268	IGHV7-114*01	4	0.986486	296	CAGGTGCAGCTGGTGCAGTCTGGGGCTGAGGTGAAGCAGCCGGGGGCCTCAGTGAAGGTCTTCTGCAAGGCTTCTGGATACACCTTCACTAGCTATGGTATGAATTGGGTGCGACAGGCCCATGGACAACGGCTTGAGTGGATGGGATGGATCAACACCGACACTGGGAACCCCACATATGCCCAGGGCTTCAAAGAACGATTTACCTTCTCCATGGACACCTCTATCAGCACGGCATATCTGCAGATCAGCAGCCTAAAGGCTGAGGACACGGCCGTGTATTACTGTGCGAGACA	CAGGTGCAGCTGGTGCAGTCTGGGGCTGAGGTGAAGCAGCCGGGGGCCTCAGTGAAGGTCTCCTGCAAGGCTTCTGGTTACACCTTCACTAGCTATGGTATGAATTGGGTGCGACAGGCCCATGGACAACGGCTTGAGTGGATGGGATGGATCAACACCGACACTGGGAACCCAACATATGCCCAGGGCTTCAAAGAACGATTTACCTTCTCCATGGACACCTCTATCAGCACGGCATATCTGCAGATCAGCAGCCTAAAGGCTGAGGACACGGCCGTGTATTACTGTGCAAGACA	IGHV7-86	IGHV7-114	False	F
IGHV2-NL_1*01_S3296	IGHV2-174*01	4	0.986711	301	CAGGTGACCTTGAAGGAGTCTGGTCCTGCGCTGGTGAAACCCACACAGACCCTCACGCTGACCTGCACCTTCTCTGGGTTCTCACTCAGTACTAGTGGTATGGGTGTGGGCTGGATCCGTCAGCCCCCAGGGAAGGCCCTGGAGTGGCTGGCACTCATTTATTGGGATGATGATAAGCGCTACAGCACATCTCTGAAGAGCAGGCTCACCATCTCCAAGGACACCTCCAAGAACCAGGTTGTCCTTACAATGACCAACATGGACCCTGTGGACACAGCCACATATTACTGTGCACGGGGAC	CAGGTCACCTTGAAGGAGTCTGGTCCTGCGCTGGTGAAACCCACACAGACCCTCACGCTGACCTGCACCTTCTCTGGGTTCTCACTCACCACTAGTGGTATGGGTGTGGGCTGGATCCGTCAGCCCCCAGGGAAGGCCCTGGAGTGGCTGGCACTCATTTATTGGGATGATGATAAGCGCTACAGCACATCTCTGAAGAGCAGGCTCACCATCTCCAAGGACACCTCCAAGAACCAGGTTGTCCTTACAATGACCAACATGGACCCTGTGGACACAGCCACATATTACTGTGCACGGGGAG	IGHV2-NL_1	IGHV2-174	False	F
IGHV7-86*01_S0351	IGHV7-114*01	4	0.986486	296	CAGGTGCAGCTGGTGCAGTCTGGGGCTGAGGTGAAGCAGCCGGGGGCCTCAGTGAAGGTCTCCTGCAAGGCTTCTGGATACACCTTCACTAGCTATGGTATGAATTGGGTGCGACAGGCCCCTGGACAACGGCTTGAGTGGATGGGATGGATCAACACCGACACTGGGAACCCCACATATGCCCAGGGCTTCAAAGAACGATTTACCTTCTCCATGGACACCTCTATCAGCACGGCATATCTGCAGATCAGCAGCCTAAAGGCTGAGGACACGGCCGTGTATTACTGTGCGAGACA	CAGGTGCAGCTGGTGCAGTCTGGGGCTGAGGTGAAGCAGCCGGGGGCCTCAGTGAAGGTCTCCTGCAAGGCTTCTGGTTACACCTTCACTAGCTATGGTATGAATTGGGTGCGACAGGCCCATGGACAACGGCTTGAGTGGATGGGATGGATCAACACCGACACTGGGAACCCAACATATGCCCAGGGCTTCAAAGAACGATTTACCTTCTCCATGGACACCTCTATCAGCACGGCATATCTGCAGATCAGCAGCCTAAAGGCTGAGGACACGGCCGTGTATTACTGTGCAAGACA	IGHV7-86	IGHV7-114	False	F
IGHV2-NL_1*01_S7874	IGHV2-174*01	4	0.986711	301	CAGGTCACCTTGAAGGAGTCTGGTCCTGCGCTCGTGAAACCCACACAGACCCTCACGCTGACCTGCACCTTCTCTGGGTTCTCACTCACCACTAGTGGAATGGGTGTGGGCTGGATCCGTCAGCCCCCAGGGAAGGCCCTGGAGTGGCTGGCACTCATTTATTGGGATGATGATAAGCGCTACAGCACATCTCTGAAGAGCAGGCTCACCATCTCCAAGGACACCTCCAAAAACCAGGTTGTCCTTACAATGACCAACATGGACCCTGTGGACACAGCCACATATTACTGTGCACGGGGAC	CAGGTCACCTTGAAGGAGTCTGGTCCTGCGCTGGTGAAACCCACACAGACCCTCACGCTGACCTGCACCTTCTCTGGGTTCTCACTCACCACTAGTGGTATGGGTGTGGGCTGGATCCGTCAGCCCCCAGGGAAGGCCCTGGAGTGGCTGGCACTCATTTATTGGGATGATGATAAGCGCTACAGCACATCTCTGAAGAGCAGGCTCACCATCTCCAAGGACACCTCCAAGAACCAGGTTGTCCTTACAATGACCAACATGGACCCTGTGGACACAGCCACATATTACTGTGCACGGGGAG	IGHV2-NL_1	IGHV2-174	False	F
IGHV3-122*01_S5299	IGHV3-178*01	4	0.986486	296	GAGGTGCAGCTGGTGGAGTCTGGGGGCGGCTTGGCAAAGCCTGGGGGGTCCCTGAGACTCTCCTGCGCAGCCTCCGGATTCACCTTCAGTGACTACTACATGGACTGGGTCCGCCAGGCTCCAGGGAAGGGGCTGGAGTGGGTCTCACGTATTAGTAATGGTGGTGGTAGCACATGGTACGCAGACTCCGTGAAGGGCAGATTCACCATCTCCAGAGAGAACGCCAAGAACACACTGTATCTTCAAATGGACAGCCTGAGAGCTGAGGACACAGCCGTGTATTACTGTGCGAGAGA	GAGGTGCAGCTGGTGGAGTCTGGGGGCGGCTTGGCAAAGCCTGGGGGGTCCCTGAGACTCTCCTGCGCAGCCTCCGGATTCACCTTCAGTGACTACTACATGGACTGGGTCCGCCAGGCTCCAGGGAAGGGGCTGGAGTGGGTCTCACGTATTAGTAATGGTGGTGGTAGCACATGGTACGCAGACTCCGTGAAGGGCAGATTCACCATCTCCAGAGAGAACGCCAAGAACACACTGTATCTTCAAATGAACAGCCTGAGAGCTGAGGACACGGCTGTCTATTACTGTGCGAGAGA	IGHV3-122	IGHV3-178	False	F
IGHV3-127*01_S3553	IGHV3-183*02	4	0.986486	296	GAGGTGCAGCTGGTGGAGTCTGGGGGAGGCTTGGTCCAGCCTGGGGGGTCCCTGAGACTCTCCTGTGCAGCCTCTGGATTCACCTTTGGTGATTATGGCATGCACTGGGTCCGCCAGGCTCCGGGAAAGGGACTGGAGTGGGTCTCATTCATTAGTTACACTGGTAAAACCATATACTACGCTGACTCTGTGAAGGGCCGATTCACCGTCTCCAGAGACAACGCCAAGAACTCGCTGTCTCTGCAAATGAGCAGCCTGAGAGCCGAGGACACGGCCGTGTATTACTGTACTAGAGA	GAGGTGCAGCTGGTGGAGTCTGGGGGAGGCTTGGTCCAGCCTGGGGGGTCCCTGAGACTCTCCTGTGCAGCCTCTGGATTCACCTTTGGTGATTATGGCATGCACTGGGTCCGCCAGGCTCCGGGAAAGGGACTGGAGTGGGTCTCATCCATTAGTAACACTGGTAAAACCGTATACTACGCTGACTCCGTGAAGGGCCGATTCACCGTCTCCAGAGACAACGCCAAGAACTCGCTGTCTCTGCAAATGAGCAGCCTGAGAGCCGAGGACACGGCCGTGTATTACTGTACTAGAGA	IGHV3-127	IGHV3-183	False	F
IGHV3-128*01_S1128	IGHV3-184*01	4	0.986755	302	GAGGTGCAGCTGGTGGAGTCTGGGGGAGGCTTGGTCCAGCCTGGGGGGTCCCTGAGACTCTCCTGTGCAGCCTCTGGATTCACCTTCAGTGACTACTACATGTACTGGGTCCGCCAGGCTCCAGGAAAGGGGCTGGAGTGGGTGGGTTTCATTAGAAGCAAAGCTTACGGTGGGACAGCAGAATACGCCGCGTCTGTGAAAGGCAGATTCACCATCTCCAGAGATGATTCCAAAAGCATCGCCTATCTGCAAATGAGCAGCCTGAAAACCGAGGACACGGCCGTGTATTACTGCACCACAGA	GAGGTGCAGCTGGTGGAGTCTGGGGGAGGCTTGGTCCAGCCTGGGGGGTCCCTGAGACTCTCCTGTGCAGCCTCTGGATTCACCTTCAGTGACTACTACATGTACTGGGTCCGCCAGGCTCCAGGAAAGGGGCTGGAGTGGGTGGGTTTCATTAGAAGCAAAGCTTACGGTGGGACAGCAGAATACGCCGCGTCTGTGAAAGGCAGATTCACCATCTCCAGAGATGATTCCAAAAGCATCGCCTATCTGCAAATGAGCAGCCTGAAAACCGAGGACACGGCCGTGTATTACTGTACTAGGGA	IGHV3-128	IGHV3-184	False	F
IGHV2-69*01_S4797	IGHV2-95*01	4	0.986711	301	CAGGTGACCTTGAAGGAGTCTGGTCCTGCGCTGGTGAAACCCACACAGACCCTCACGCTGACCTGCACCTTCTCTGGGTTCTCAATCAGCACTTCTGGAACAGGTGTGGGCTGGATCCGTCAGCCCCCAGGGAAGGCCCTGGAATGGCTTGCAAGCATTTATTGGAATGATAGTAAATACTACAGCACATCGCTGAAGAGCAGGCTCACCATCTCCAAGGACACCTCCAAAAACCAGGTGGTTCTAACAATAACCAACATGGACCCTGTGGACACAGCCACATATTACTGTGCACGGGTAC	CAGGTCACCTTGAAGGAGTCTGGTCCTGCGCTCGTGAAACCCACACAGACCCTCACGCTGACCTGCACCTTCTCTGGGTTCTCAATCAGCACTACTGGAACAGGTGTGGGCTGGATCCGTCAGCCCCCAGGGAAGGCCCTGGAATGGCTTGCAAGCATTTATTGGAATGATAGTAAATACTACAGCACATCGCTGAAGAGCAGGCTCACCATCTCCAAGGACACCTCCAAAAACCAGGTGGTTCTAACAATGACCAACATGGACCCTGTGGACACAGCCACATATTACTGTGCACGGGTAC	IGHV2-69	IGHV2-95	False	F
IGHV4-NL_38*01_S9244	IGHV4S9*01	4	0.986622	299	CAGGTGCAGCTGCAGGAGTCGGGCCCAGGACTGGTGAAGCCTTCGGAGACCCTGTCCCTCACCTGCGCTGTCTCTGGTGGCTCCATCAGCGATAGTTACTACTGGAACTGGATCCGCCAACCCCCAGGGAAGGGGCTGGAGTGGATTGGGAATATCTATGGTAATAGTGCGAGCACCTACTACAACCCCTCCCTCAAGAGTCGAGTCACCATTTCAAAAGACACGTCCAAGAACCAGTTCTTCCTGAAGCTGAGCTCTGTGACCGCCGCGGACACGGCCGTGTATTACTGTGCGAGAGA	CAGGTGCAGCTGCAGGAGTCGGGCCCAGGACTGGTGAAGCCTTCGGAGACCCTGTCCCTCACCTGCGCTGTCTCTGGTGGCTCCATCAGCGATTACTACTACTGGAACTGGATCCGCCAACCCCCAGGGAAGGGGCTGGAGTGGATTGGGAATATCTATGGTAATAGTGCGAGCACCTACTACAACCCCTCCCTCAAGAGTCGAGTCACCATTTCAAAAGACACGTCCAAGAACCAGTTCTTCCTGAAGCTGAGCTCTGTGACCGCCGCGGACACCGCCGTGTATTACTGTGCGAGAGA	IGHV4-NL_38	IGHV4S9	False	F
IGHV4-NL_1*01_S0860	IGHV4-169*02	4	0.986486	296	CAGCTGCAGCTGCAGGAGTCGGGCCCAGGACTGGTGAAGCCTTCGGAGACCCTGTCCCTCACCTGCGCTGTCTCTGGTGGCTCTATCAGCAGTAGCTACTGGAGCTGGATCCGCCAGGCCCCAGGGAAGGGACTGGAGTGGATTGGGTATATCTATGGTAGTGGTAGTAGCACCAACTACAACCCCTCCCTCAAGAGTCGAGTCACCCTGTCAGTAGACACGTCCAAGAACCAGTTCTCCCTGAAGCTGAGCTCTGTGACCGCCGCGGACACGGCCGTGTATTACTGTGCGAGAGA	CAGCTGCAGCTGCAGGAGTCGGGCCCAGGACTGGTGAAGCCTTCGGAGACCCTGTCTGTCACCTGCGCTGTCTCTGGTGGCTCTATCAGCAGTAGCTACTGGAGCTGGATCCGCCAGGCCCCAGGGAAGGGACTGGAGTGGATTGGGTATATCTATGGTAGTGGTAGTAGCACCAACTACAACCCCTCCCTCAAGAGTCGAGTCACCCTGTCAGTAGACACGTCCAAGAACCAGCTCTCCCTGAAGCTGAGCTCTGTGACCGCCGCGGACACGGCCGTGTATTACTGTGCGAGCGA	IGHV4-NL_1	IGHV4-169	False	F
IGHV4-NL_33*01_S6730	IGHV4-65*02	4	0.986622	299	CAGGTGCAGCTGCAGGAGTCGGGCCCAGGAGTGGTGAAGCCTTCAGAGACCCTGTCCCTCACCTGCGCTGTCTCTGGTGGCTCTATCAGCAGTAGTAACTGGTGGAGCTGGATCCGCCAGCCCCCAGGGAAAGGGCTGGAGTGGATTGGGTATATCAGTGGTAGTAGTGGTAGCACCTACTACAACCCCTCCCTCAAGAGTCGAGTCACCATTTCAAAAGACACGTCCAAGAACCAGTTCTCCCTGAAGCTGAGCTCTGTGACCGCCGCGGACACGGCCGTGTATTACTGTGCGAGAGA	CAGGTGCAGCTGCAGGAGTCGGGCCCAGGACTGGTGAAGCCTTCAGAGACCCTGTCCCTCACCTGCGCTGTCTCTGGTGGCTCTATCAGCAGTAGTAACTGGTGGAGCTGGATCCGCCAGCCCCCAGGGAAAGGGCTGGAGTGGATTGGGAATATCGGTGGTAGTAGTGGTAGCACCTACTACAACCCCTCCCTCAAGAGTCGAGTCACCATTTCAAAAGACACGTCCAAGAACCAGTTCTCCCTGAAGCTGAGCTCTGTGACCGCCGCGGACACGGCCGTGTATTACTGTGCGAGACA	IGHV4-NL_33	IGHV4-65	False	F
IGHV4-NL_36*01_S9644	IGHV4-165*01	4	0.986486	296	CAGGTGCAGCTGCAGGAGTCGGGCCCAGGACTGGTGAAGCCTTCGGAGACCCTGTCCCTCACCTGCGCTGTCTCTGGTGGCTCCATCAGCGGTTACTGGTGGGGCTGGATCCGCCAGCCCCCAGGGAAGGGGCTGGAGTGGATTGGGTATATCGGTGGTAGTAGTGGGAGCACCTACTACAACCCCTCCCTCAAGAGTCGAGTCACCATTTCAACAGACACGTCCAAGAACCAGTTCTCCCTGAAGCTGAGCTCTGTGACCGCCGCGGACACGGCCGTGTATTACTGTGCGAGAGA	CAGGTGCAGCTGCAGGAGTCGGGCCCAGGACTGGTGAAGCCTTCGGAGACCCTGTCCCTCACCTGCGCTGTCTCTGGTGGCTCCATCAGCGGTTACTACTGGAGCTGGATCCGCCAACCCCCAGGGAAGGGGCTGGAGTGGATTGGGTATATCGGTGGTAGTAGTGGGAGCACCTACTACAACCCCTCCCTCAAGAGTCGAGTCACCATTTCAACAGACACGTCCAAGAACCAGTTCTCCCTGAAGCTGAGCTCTGTGACCGCCGCGGACACGGCCGTGTATTACTGTGCGAGAGA	IGHV4-NL_36	IGHV4-165	False	F
IGHV3-83*01_S5932	IGHV3-110*02	4	0.986622	299	GAAGTGCAGTTGGTGGAGTCTGGGGGAGGCTTGGTACAGCCTGGGGGGTCCCTGAGACTCTCCTGTGTAGCCTCTGGATTCACCTTCAGTGACCACTACATGGACTGGGTCCGCCAGGCTCCAGGGAAGGGGCTGGAGTGGGTCTCAAGTATTAGCACTGGCAGCGGTAGTACCACATTGTACCCAGACTCTGTCAAGGGCCGATTCACCATCTCCAGAGACAATGCCAAGAACACAGTGTATCTGCAAATGAACAGCCTGAGAGCCGAGGACACGGCTGTCTATTACTGTGCGAGACA	GAAGTGCAGTTGGTGGAGTCTGGGGGAGGCTTGGTACAGCCTGGGGGGTCCCTGAGACTCTCCTGTGCAGCCTCTGGATTCACCTTCAGTGACCACTACATGGACTGGGTCCGCCAGGCTCCAGGGAAGGGGCTGGAGTGGGTCTCAAGTATTAGCAGTGGTAGTGGTAGTACCACATTGTACCCAGACTCTGTCAAGGGCCGATTCACCATCTCCAGAGACAATGCCAAGAACACAGTGTATCTGCAAATGAACAGCCTGAGAGCCGAGGACACGGCTGTCTATTACTGTGCGAGACA	IGHV3-83	IGHV3-110	False	F
IGHV3-88*01_S1523	IGHV3-116*02	4	0.986755	302	GAGGTGCGGCTGGTGGAGTCTGGGGGAGGCTTGGTCCAGCCTGGCGGGTCCCTGAGACTCTCCTGTGCAGCCTCTGGATTCACCTTCAGTGACTACTGGATGAACTGGGTCCGCCAGGCTCCAGGGAAGGGGCCGGAGTGGGTAGGTTTCATTAGAAACAAAGCTAATGGTGGGACAGCAGAATACGCCGCGTCTGTGAAAGGCAGATTCACCATCTCAAGAGATGATTCCAAAAGCATTGCCAGTCTGCAAATGAGCAGCCTGAAAACCGAGGACACGGCCGTGTATTACTGTGCTAGAGA	GAGGTGCGGCTGGTGGAGTCTGGGGGAGGCTTGGTCCAGCCTGGCGGGTCCCTGAGACTCTCCTGTGCAGCCTCTGGATTCACCTTCAGTGACTACTACATGAGCTGGGTCCGCCAGGCTCCAGGGAAGGGGCCGGAGTGGGTAGGTTTCATTAGAAACAAAGCTAATGGTGGGACAGCAGAATACGCCGCGTCTGTGAAAGGCAGATTCACCATCTCAAGAGATGATTCCAAAAGCATTGCCAGTCTGCAAATGAACAGCCTGAAAACCGAGGACACGGCCGTGTATTACTGTGCTAGAGA	IGHV3-88	IGHV3-116	False	F
IGHV3-88*02_S5672	IGHV3-116*01	4	0.986755	302	GAGGTGCAGCTGGTGGAGTCTGGGGGAGGCTTGGTCCAGCCTGGCGGGTCCCTGAGAGTCTCCTGTGCAGCCTCTGGATTCACCTTCAGTGACCACTACATGCAGTGGGTCCGCCAGGCTCCAGGAAAGGGGCCGGAGTGGGTAGGTTTCATTAGAAACAAAGCTAATGGTGGGACAGCAGAATACGCCGCGTCTGTGAAAGGCAGATTCACCATCTCAAGAGATGATTCCAAAAGCATTGCCAGTCTGCAAATGAACAGCCTGAAAACCGAGGACACGGCCGTGTATTACTGTGCTAGAGA	GAGGTGCAGCTGGTGGAGTCTGGGGGAGGCTTGGTCCAGCCTGGCGGGTCCCTGAGAGTCTCCTGTGCAGCCTCTGGATTCACCTTCAGTGACTACTACATGCAGTGGGTCCGCCAGGCTCCAGGAAAGGGGCCGGAGTGGGTAGGTTTCATTAGAAACAAAGCTAATGGTGGGACAGCAGAATACGCCGCGTCTGTGAAAGGCAGATTCACCATCTCAAGAGATGATTCCAAAAGCATTGCCAGTCTGCAAATGAACAGCCTGAAAACCGAGGACACGGCCGTGTATTACTGTACTAGGCA	IGHV3-88	IGHV3-116	False	F
IGHV4-NL_25*01_S9955	IGHV4-76*01	4	0.986622	299	CAGGTGCAGCTGCAGGAGTCGGGCCCAGGAGTGGTGAAGCCTTCAGAGACCCTGTCCCTCACCTGCGCTGTCTCTGGAGGCTCTATCAGCAGTGGTTATGACTGGAGCTGGATCCGCCAGCCCCCAGGGAAGGGGCTGGAGTGGATTGGGTATATCTATGGTAGTAGTGGGAGCACCAACTACAACCCGTCCCTCAAGAATCGAGTCACCATTTCAAAAGACGCGTCCAAGAACCAGTTCTCCCTGAAGCTGAGCTCTGTGACCGCCGCGGACACGGCCGTGTATTACTGTGCGAGAGA	CAGGTGCAGCTGCAGGAGTCGGGCCCAGGACTGGTGAAGCCTTCAGAGACCCTGTCCCTCACCTGCGCTGTCTCTGGAGGCTCTATCAGCGGTGGTTATGACTGGAGCTGGATCCGCCAGCCCCCAGGGAAGGGGCTGGAGTGGATTGGGTATATCTATGGTAGTAGTGGGAGCACCAACTACAACCCGTCCCTCAAGAATCGAGTCACCATTTCAAAAGACACGTCCAAGAACCAGTTCTCCCTGAAGCTGAGCTCTGTGACCGCCGCGGACACGGCCGTGTATTACTGTGCGAGACA	IGHV4-NL_25	IGHV4-76	False	F
IGHV7-86*01_S0772	IGHV7-114*01	5	0.983108	296	CAGGTGCAGCTGGTGCAGTCTGGGGCTGAGGTGAAGCAGCCGGGGGCCTCAGTGAAGGTCTCCTGCAAGGCTTCTGGATACACCTTCACTAGCTATTCTATGCATTGGGTGCGACAGGCCCATGGACAACGGCTTGAGTGGATGGGATGGATCAACACCGACACTGGGAACCCAACATATGCCCAGGGCTTCAAAGAACGATTTACCTTCTCCATGGACACCTCTATCAGCACGGCGTATCTGCAGATCAGCAGCCTAAAGGCTGAGGACACGGCCGTGTATTACTGTGCAAGACA	CAGGTGCAGCTGGTGCAGTCTGGGGCTGAGGTGAAGCAGCCGGGGGCCTCAGTGAAGGTCTCCTGCAAGGCTTCTGGTTACACCTTCACTAGCTATGGTATGAATTGGGTGCGACAGGCCCATGGACAACGGCTTGAGTGGATGGGATGGATCAACACCGACACTGGGAACCCAACATATGCCCAGGGCTTCAAAGAACGATTTACCTTCTCCATGGACACCTCTATCAGCACGGCATATCTGCAGATCAGCAGCCTAAAGGCTGAGGACACGGCCGTGTATTACTGTGCAAGACA	IGHV7-86	IGHV7-114	False	F
IGHV4-NL_36*01_S9506	IGHV4-165*01	5	0.983108	296	CAGGTGCAGCTGCAGGAGTCGGGCCCAGGACTGGTGAAGCCTTCGGAGACCCTGTCCCTCACCTGCGCTGTCTCTGGTGGCTCCATCAGCGGTTACTGGTGGGGCTGGATCCGCCAGCCCCCAGGGAAGGGGCTGGAGTGGATTGGGTATATCGGTGGTAGTAGTGGGAGCACCTACTACAACCCCTCCCTCAAGAGTCGAGTCACCATTTCAACAGACACGTCCAAGAACCAGTTCTCCCTGAAGCTGAGCTCTGTGACCGCCGCGGACACCGCCGTGTATTACTGTGCGAGAGA	CAGGTGCAGCTGCAGGAGTCGGGCCCAGGACTGGTGAAGCCTTCGGAGACCCTGTCCCTCACCTGCGCTGTCTCTGGTGGCTCCATCAGCGGTTACTACTGGAGCTGGATCCGCCAACCCCCAGGGAAGGGGCTGGAGTGGATTGGGTATATCGGTGGTAGTAGTGGGAGCACCTACTACAACCCCTCCCTCAAGAGTCGAGTCACCATTTCAACAGACACGTCCAAGAACCAGTTCTCCCTGAAGCTGAGCTCTGTGACCGCCGCGGACACGGCCGTGTATTACTGTGCGAGAGA	IGHV4-NL_36	IGHV4-165	False	F
IGHV3-NL_15*01_S7302	IGHV3-134*01	5	0.983108	296	GAGGTGCAGCTGGTGGAGTCTGGGGGAGCCTTGGCACAGCCTGGCGGGTCCCTGAGACTCTCCTGTGCAGCCTCTGGATTCACGTTTGATGATTATGCCATGAGCTGGGTCCGCCAGGCTCCAGGGAAGGGTCTGGAGTGGGTATCTCGGATTAGTTGGGATGGTGGTAGCACATATTACGCAGACTCCGTGAAGGGCCGATTCACCATCTCCAGAGACAACGCCAAGAACACACTGTATCTGCAAATGGACAGGCTGAGAGCTGAGGACACGGCCTTGTATTACTGTAGTAGAGA	GAAGTGCAGCTGGTGGAGTCTGGGGGAGGCTTGGTAAAGCCTGGAGGGTCCCTGAGACTCTCCTGTGCAGCCTCTGGATTCACGTTTGATGATTATGCCATGAGCTGGGTCCGCCAGGCTCCAGGGAAGGGTCTGGAGTGGGTATCTCGGATTAGTTGGGATGGTGGTAGCACATATTACGCAGACTCCGTGAAGGGCCGATTCACCATCTCCAGAGACAACGCCAAGAACACACTGTATCTGCAAATGGACAGGCTGAGAGCTGAGGACACGGCCTTGTATTACTGTAGTAGAGA	IGHV3-NL_15	IGHV3-134	False	F
IGHV5-157*01_S0308	IGHV5-43*01	5	0.983108	296	GAGGTGCAGCTGGTGCAGTCTGGAGCAGAGGTGAAAAGGCCCGGGGAATCTCTGAGGATCTCCTGTAAGACTTCTGGATACAGCTTTACCGGCAGCTGGATCAGCTGGGTGCGCCAGATGCCCGGGAAAGGCCTGGAGTGGATGGGGATGATCTATCCTGGTGATTCTGATACCAGATACAACCCGTCCTTCCAAGGCCAGGTCACCATCTCAGCCGACAAGTCCATCAGCACCACCTACCTGCAGTGGAGCAGCCTGAAGGCCTCGGACACCGCCACGTATTACTGTGCGAAAGT	GAGGTGCAGCTGGTGCAGTCTGGAGCAGAGGTGAAAAGGCCCGGGGAATCTCTGAGGATCTCCTGTAAGACTTCTGGATACAGCTTTACCAGCAGCTGGATCAGCTGGGTGCGCCAGATGCCCGGGAAAGGCCTGGAGTGGATGGGGAGCATCTATCCTGGTGATTCTGATACCAGATACAACCCGTCCTTCCAAGGCCACGTCACTATCTCAGCCGACAAGTCCATCAGCACCACCTACCTGCAGTGGAGCAGCCTGAAGGCCTCGGACACCGCCACGTATTACTGTGCGAAAGT	IGHV5-157	IGHV5-43	False	F
IGHV4-NL_25*01_S6960	IGHV4-76*01	5	0.983278	299	CAGGTGCAGCTGCAGGAGTCGGGCCCAGGAGTGGTGAAGCCTTCAGAGACCCTGTCCCTCACCTGCGCTGTCTCTGGAGGCTCTATCAGCAGTGGTTATGACTGGAGCTGGATCCGCCAGCCCCCAGGGAAGGGGCTGGAGTGGATTGGGTATATCTATGGTAGTAGTGGGAGCACCAACTACAACCCGTCCCTCAAGAATCGAGTCACCATTTCAAAAGACGCGTCCAAGAACCAGTTCTCCCTGAAGCTGAGCTCTGTGACCACCGCGGACACGGCCGTGTATTACTGTGCGAGAGA	CAGGTGCAGCTGCAGGAGTCGGGCCCAGGACTGGTGAAGCCTTCAGAGACCCTGTCCCTCACCTGCGCTGTCTCTGGAGGCTCTATCAGCGGTGGTTATGACTGGAGCTGGATCCGCCAGCCCCCAGGGAAGGGGCTGGAGTGGATTGGGTATATCTATGGTAGTAGTGGGAGCACCAACTACAACCCGTCCCTCAAGAATCGAGTCACCATTTCAAAAGACACGTCCAAGAACCAGTTCTCCCTGAAGCTGAGCTCTGTGACCGCCGCGGACACGGCCGTGTATTACTGTGCGAGACA	IGHV4-NL_25	IGHV4-76	False	F
IGHV4-NL_36*01_S3269	IGHV4-165*01	5	0.983108	296	CAGGTGCAGCTGCAGGAGTCGGGCCCAGGACTGGTGAAGCCTTCGGAGACCCTGTCCCTCACCTGCGCTGTCTCTGGTGGCTCCTTCAGCGGTTACTACTGGGGCTGGATCCGCCAGCCCCCAGGGAAGGGGCTGGAGTGGATTGGGTATATCAGTGGTAGTAGTGGGAGCACCGACTACAACCCCTCCCTCAAGAGTCGAGTCACCATTTCAACAGACACGTCCAAGAACCAGTTCTCCCTGAAGCTGAGCTCTGTGACCGCCGCGGACACGGCCGTGTATTACTGTGCGAGAGA	CAGGTGCAGCTGCAGGAGTCGGGCCCAGGACTGGTGAAGCCTTCGGAGACCCTGTCCCTCACCTGCGCTGTCTCTGGTGGCTCCATCAGCGGTTACTACTGGAGCTGGATCCGCCAACCCCCAGGGAAGGGGCTGGAGTGGATTGGGTATATCGGTGGTAGTAGTGGGAGCACCTACTACAACCCCTCCCTCAAGAGTCGAGTCACCATTTCAACAGACACGTCCAAGAACCAGTTCTCCCTGAAGCTGAGCTCTGTGACCGCCGCGGACACGGCCGTGTATTACTGTGCGAGAGA	IGHV4-NL_36	IGHV4-165	False	F
IGHV3-187*01_S8951	IGHV3-16*01	5	0.983444	302	GAGGTGCAGCTGGTGGAGTCTGGGGGAGGCTTGGTCCAGCCTGGGGGTTCCCTGAGACTCTCCTGTGCAGCCTCCGGATTCACCTTCAGTAACTACTGGATGAGCTGGGTCCGCCAGGCTCCAGGGAAGGGGCTGGAGTGGGTTGGATTTATTAAAAACAAAGCCGATGGTGGAACAGCAGCATACGCCGAATCTGTGAAAGGCAGATTCACTATCTCAAGAGATGATTCAAAGAACACACTGTACCTGCAAATGAACAGCCTGAAAACCGAGGACACGGCTGTGTATTACTGTGCTAGAGA	GAGGTGCAGCTGGTGGAGTCTGGGGGAGGCTTGGTCCAGCCTGGGGGATCCCTGAGACTCTCCTGTGCAGCCTCTGGATTCACCTTCAGTAACTACTGGATGAACTGGGTCCGCCAGGCTCCAGGGAAGGGGCTGGAGTGGGTTGGATTTATTAAAAACAAAGCCGATGGTGGAACAGCAGCATACGCCGAATCTGTGAAAGGCAGATTCACTATCTCAAGAGATGATTCAAAGAACACACTGTACCTGCAAATGAACAGCCTGAAAACCGAGGACACGGCCGTGTATTACTGTACTAGAGA	IGHV3-187	IGHV3-16	False	F
IGHV2-NL_1*01_S2488	IGHV2-174*01	5	0.983389	301	CAGGTGACCTTGAAGGAGTCTGGTCCTGCGCTGGTGAAACCCACACAGACCCTCACGCTGACCTGCACCTTCTCTGGGTTCTCACTCAGTACTAGTGGTATGGGTGTGGGCTGGATCCGTCAGCCCCCAGGGAAGGCCCTGGAGTGGCTGGCACTCATTTATTGGGATGATGATAAGCGCTACAGCACATCTCTGAAGAGCAGGCTCACCATCTCCAAGGACACCTCCAAGAACCAGGTTGTCCTTACAATGACCAACATGGACCCTGTGGACACAGCCACATATTACTGTGCACGGAGAC	CAGGTCACCTTGAAGGAGTCTGGTCCTGCGCTGGTGAAACCCACACAGACCCTCACGCTGACCTGCACCTTCTCTGGGTTCTCACTCACCACTAGTGGTATGGGTGTGGGCTGGATCCGTCAGCCCCCAGGGAAGGCCCTGGAGTGGCTGGCACTCATTTATTGGGATGATGATAAGCGCTACAGCACATCTCTGAAGAGCAGGCTCACCATCTCCAAGGACACCTCCAAGAACCAGGTTGTCCTTACAATGACCAACATGGACCCTGTGGACACAGCCACATATTACTGTGCACGGGGAG	IGHV2-NL_1	IGHV2-174	False	F
IGHV4-117*01_S3417	IGHV4-160*01	5	0.983108	296	CAGGTGCAGCTGCAGGAGTCGGGCCCAGGACTGGTGAAGCCTTCGGAGACCCTGTCCCTCACCTGCGCTGTCTCTGGTGGCTCCATCAGCGGTTACTACTGGAGCTGGATCCGCCAGCCCCCAGGGAAGGGACTGGAGTGGATTGGACGTATCTATGGTAGTGGTGGGAGCACCGACTACAACCCCTCCCTCAAGAGTCGAGTCACCATTTCAACAGACACGTCCAAGAACCAGTTCTCCCTGAAGCTGAGCTCTGTGACCGCCGAGGACACGGCCGTGTATTACTGTGCGAAAGA	CAGGTGCAGCTGCAGGAGTCGGGCCCAGGACTGGTGAAGCCTTCGGAGACCCTGTCCCTCACCTGCGCTGTCTCTGGTGGCTCCATCAGCAGTAACTACTGGAGCTGGATCCGCCAGCCCCCAGGGAAGGGGCTGGAGTGGATTGGACGTATCTATGGTAGTGGTGGGAGCACCGACTACAACCCCTCCCTCAAGAGTCGAGTCACCATTTCAACAGACACGTCCAAGAACCAGTTCTCCCTGAAGCTGAGCTCTGTGACCGCCGCGGACACGGCCGTGTATTACTGTGCGAGAGA	IGHV4-117	IGHV4-160	False	F
IGHV4-117*01_S3225	IGHV4-173*01	5	0.983108	296	CAGCTGCAGCTGCAGGAGTCGGGCCCAGGACTGGTGAAGCCTTCGGAGACCCTGTCCCTCACCTGCGCTGTCTCTGGTGGCTCCATCAGCAGTAACTACTGGAGCTGGATCCGCCAGCCCCCAGGGAAGGGACTGGAGTGGATTGGACGTATCTCTGGTAGTGGTGGGAGCACCAGCGACAACCCCTCCCTCAAGAGTCGAGTCACCATTTCAAAAGACACGTCCAAGAATCAGTTCTCCCTGAAGCTGAGCTCTGTGACCGCCGCGGACACGGCCGTGTATTACTGTGCGAGAGA	CAGCTGCAGCTGCAGGAGTCGGGCCCAGGACTGGTGAAGCCTTCGGAGACCCTGTCCCTCACCTGCGCTGTCTCTGGTGGCTCCATCAGCAGTAACTACTGGAGCTGGATCCGCCAGCCCCCAGGGAAGGGACTGGAGTGGATTGGACGTATCTCTGGTAGTGGTGGGAGCACCGACTACAACCCCTCCCTCAAGAGTCGAGTCACCATTTCAACAGACACGTCCAAGAACCAGTTCTCCCTGAAGCTGAGCTCTGTGACCGCCGCGGACACGGCCGTGTATTACTGTGCGAGAGA	IGHV4-117	IGHV4-173	False	F
IGHV5-15*01_S6979	IGHV5-20*02	5	0.983108	296	GAGGTGCAGCTGGTGCAGTCTGGAGCAGAGGTGAAAAGGCCCGGGGAGTCTCTGAAGATCTCCTGTAAGACTTCTGGATACAGCTTTACCAGCTACTGGATCAGCTGGGTGCGCCAGATGCCCGGGAAAGGCCTGGAGTGGATGGGGGCGATTGATCCTAGTGATTCTGATACCAGATACAGCCCGTCCTTCCAAGGCCAGGTCACCATCTCAGCCGACAAGTCCATCAGCACCACCTACCTGCAGTGGAGCAGCCTGAAGGCCTCGGACTCCGCCACATATTACTGTGCGAAAGA	GAGGTGCAGCTGGTGCAGTCTGGAGCAGAGGTGAAAAGGCCCGGGGAGTCTCTGAAGATCTCCTGTAAGACTTCTGGATACAGCTTTACCAGCTACTGGATCAGCTGGGTGCGCCAGATGCCCGGAAAAGGCCTGGAGTGGATGGGGGCGATTGATCCTAGTGATTCTGATACCAGATACAGCCCGTCCTTCCAAGGCCAGGTCACCATCTCAGCCGACAAGTCCATCAGCACCGCCTACCTGCAGTGGAGCAGCCTGAAGGCCTCGGACACCGCCACGTATTACTGCGCGAAAGA	IGHV5-15	IGHV5-20	False	F
IGHV3-128*02_S1375	IGHV3-184*01	5	0.983444	302	GAGGTGCAGCTGGTGGAGTCTGGGGGAGGCTTGGTCCAGCCTGGGGGGTCCCTGAGACTCTCCTGTGCAGCCTCTGGATTCACCTTCAGTAACCACTACATGTACTGGGTCCGCCAGGCTCCAGGAAAGGGGCTGGAGTGGGTGGGTTTCATTAGAAGCAAAGCTTACGGTGGGACAGCAGAATACGCCGCGTCTGTGAAAGGCAGATTCACCATCTCCAGAGATGATTCCAAAAGCATCGCCAGTCTGCAAATGAACAGCCTGAAAACCGAGGACACGGCCGTGTATTACTGTACTAGGGA	GAGGTGCAGCTGGTGGAGTCTGGGGGAGGCTTGGTCCAGCCTGGGGGGTCCCTGAGACTCTCCTGTGCAGCCTCTGGATTCACCTTCAGTGACTACTACATGTACTGGGTCCGCCAGGCTCCAGGAAAGGGGCTGGAGTGGGTGGGTTTCATTAGAAGCAAAGCTTACGGTGGGACAGCAGAATACGCCGCGTCTGTGAAAGGCAGATTCACCATCTCCAGAGATGATTCCAAAAGCATCGCCTATCTGCAAATGAGCAGCCTGAAAACCGAGGACACGGCCGTGTATTACTGTACTAGGGA	IGHV3-128	IGHV3-184	False	F
IGHV3-187*01_S1133	IGHV3-16*01	5	0.983444	302	GAGGTGCAGCTGGTGGAGTCTGGGGGAGGCTTGGTCCAGCCTGGGGGTTCCCTGAGACTCTCCTGTGCAGCCTCCGGATTCACCTTTAGTAACTACTGGATGAGCTGGGTCCGCCAGGCTCCAGGGAAGGGGCTGGAGTGGGTTGGATTTATTAAAAACAAAGCCGATGGTGGAACAGCAGCATACGCCGAATCTGTGAAAGGCAGATTCACTATCTCAAGAGATGATTCAAAGAACACACTGTACCTGCAAATGAACAGCCTGAAAACCGAGGACACGGCCGTGTATTACTGTGCTAGAGA	GAGGTGCAGCTGGTGGAGTCTGGGGGAGGCTTGGTCCAGCCTGGGGGATCCCTGAGACTCTCCTGTGCAGCCTCTGGATTCACCTTCAGTAACTACTGGATGAACTGGGTCCGCCAGGCTCCAGGGAAGGGGCTGGAGTGGGTTGGATTTATTAAAAACAAAGCCGATGGTGGAACAGCAGCATACGCCGAATCTGTGAAAGGCAGATTCACTATCTCAAGAGATGATTCAAAGAACACACTGTACCTGCAAATGAACAGCCTGAAAACCGAGGACACGGCCGTGTATTACTGTACTAGAGA	IGHV3-187	IGHV3-16	False	F
IGHV4-NL_17*01_S4004	IGHV4S13*01	5	0.983444	302	CAGGTGCAGCTGCAGGAGTCGGGCCCAGGACTGGTGAAGCCTTCGGAGACCCTGTCCCTCACCTGCGCTGTCTCTGGTGGCTCCATCAGCGGTGGT---TACTACTGGAGCTGGATCCGCCAGCCCCCAGGGAAGGGGCTGGAGTGGATTGGGGGTATCTATAGTAATAGTGAGAGTACCAACTACAACCCCTCCCTCAAGAGTCGAGTCACCATTTCAAAAGACACGTCCAAGAACCAGTTCTCCCTGAAGCTGAGCTCTGTGACCGCCGCGGACACGGCCGTGTATTACTGTGCGAGAGA	CAGGTGCAGCTGCAGGAGTCGGGCCCAGGAGTGGTGAAGCCTTCGGAGACCCTGTCCCTCACCTGCGCTGTCTCTGGTGGCTCCATCAGCAGTGGTTACTACTACTGGAGCTGGATCCGCCAGCCCCCAGGGAAGGGGCTGGAGTGGATTGGGGGTATCTATAGTAATAGTGAGAGTACCAACTACAACCCCTCCCTCAAGAGTCGAGTCACCATTTCAAAAGACACGTCCAAGAACCAGTTCTCCCTGAAGCTGAGCTCTGTGACCGCCGCGGACACGGCCGTGTATTACTGTGCGAGAGA	IGHV4-NL_17	IGHV4S13	False	F
IGHV3-100*02_S9884	IGHV3-132*01	5	0.982935	293	GTGGAGCAGCTGGTGGAGTCTGGGGGAGGCTTGGTCCAGCCTGGCGGGTCCCTGAGACTCTCCTGTGCAGCCTCTGAATTCACCTTCAGTAGCTATGACATGCACTGGGTTCGCCAGGCTCCAGGGAAGGGTCTGGAGTGGGTATCAGCTATTAGCATTGGCGGTGGCACATACTACCCAGACTCTGTGAAGGGTCGATTCACCATCTCCAGAGACAATGCCAAGAACTCCTTGTATCTTCAAATGAACAGCCTGAGAGCTGAGGACACTGCTGTGTATTACTGTGCAAGAGA	GTGGAGCAGCTGGTGGAGTCTGGGGGAGGCTTGGTACAGCCTGGGGCGTCCCTGAGACTCTCCTGTGCAGCCTCTGAATTCACCTTCAGTAGCTATGACATGCACTGGGTTCGCCAGGCTCCAGGGAAGGGTCTGGAGTGGGTATCAGGTATTAGCATTGGCGGTGGCACATACTACCCAGACTCTGTGAAGGGTCGATTCACCATCTCCAGAGACAATGCCAAGAACTCCTTGTATCTTCAAATGAACAGCCTGAGAGCTGAGGACACTGCTGTGTATTATTGTGCAAGAGA	IGHV3-100	IGHV3-132	False	F
IGHV4-150*01_S1985	IGHV4-81*01	5	0.983108	296	CAGGTGCAGCTGCAGGAGTCAGGCCCTGGACTGGTGAAGCCTTCGGAGACCCTGTCCCTCACCTGCGCTGTCTCTGGTGGCTCCATCAGCGGTTACTACTGGAGCTGGATCCGCCAGCCCCCAGGGAAGGGACTGGAGTGGATTGGGAATATTGATGGTAATATTGCGGGCACCAACTACAACCCCTCCCTCAAGAGTCGAGTCACCATTTCAACAGACACGTCCAAGAACCAGTTCTCCCTGAAGCTGAGCTCTGTGACCGCCGCGGACACGGCCGTGTATTACTGTGCGAGAAA	CAGCTGCAGCTGCAGGAGTCGGGCCCAGGACTGGTGAAGCCTTCGGAGACCCTGTCCCTCACCTGCGCTGTCTCTGGTGGCTCCATCAGCGGTTACTACTGGAGCTGGATCCGCCAGCCCCCAGGGAAGGGACTGGAGTGGATTGGGAATATTGATGGTAATATTGCGGGCACCAACTACAACCCCTCCCTCAAGAGTCGAGTCACCATTTCAAAAGACACGTCCAAGAATCAGTTCTCCCTGAAGCTGAGCTCTGTGACCGCCGCGGACACGGCCGTGTATTACTGTGCGAGAAA	IGHV4-150	IGHV4-81	False	F
IGHV2-69*01_S2408	IGHV2-95*01	5	0.983389	301	CAGGTCACCTTGAAGGAGTCTGGTCCTGCGCTCGTGAAACCCACACAGACCCTCACGCTGACCTGCACCTTCTCTGGGTTCTCAATCAGCACTTCTGGAACAGGTGTGGGCTGGATCCGTCAGCCCCCAGGGAAGGCCCTGGAATGGCTTGCAAGCATTTATTGGAATGATAGTAAATACTACAGCACATCGCTGAAGAGCAGGCTCACCATCTCCAAGGACACCTCCAAGAACCAGGTTGTCCTTACAATGACCAACATGGACCCTGTGGACACAGCCACATATTACTGTGCACGGGTAC	CAGGTCACCTTGAAGGAGTCTGGTCCTGCGCTCGTGAAACCCACACAGACCCTCACGCTGACCTGCACCTTCTCTGGGTTCTCAATCAGCACTACTGGAACAGGTGTGGGCTGGATCCGTCAGCCCCCAGGGAAGGCCCTGGAATGGCTTGCAAGCATTTATTGGAATGATAGTAAATACTACAGCACATCGCTGAAGAGCAGGCTCACCATCTCCAAGGACACCTCCAAAAACCAGGTGGTTCTAACAATGACCAACATGGACCCTGTGGACACAGCCACATATTACTGTGCACGGGTAC	IGHV2-69	IGHV2-95	False	F
IGHV4-144*01_S7342	IGHV4-73*01	5	0.983278	299	CAGGTGCAGCTGCAGCAGTGGGGTGAAGGACTGGTGAAGCCTTCGGAGACCCTGTCCCTCACCTGCGCTGTCTATGGTGGCTCCATCAGCGGTTACTACTACTGGAGCTGGATCCGCCAGCCCCCAGGGAAGGGACTGGAGTGGATTGGGGGTATCTATGGTAATAGTGCGAGCACCAACTACAACCCCTCCCTCAAGAATCGAGTCACCATTTCAAAAGACACGTCCAAGAACCAGTTCTCCCTGAAGCTGAGCTCTGTGACCGCCGCGGACACGGCCGTGTATTACTGTGCGAGAGA	CAGGTGAAGCTGCAGCAGTGGGGCGAAGGACTGGTGAAGCCTTCGGAGACCCTGTCCCTCACCTGCGCTGTCTATGGTGGCTCCATCAGCGGTTACTACTACTGGAGCTGGATCCGCCAGCCCCCAGGGAAGGGGCTGGAGTGGATTGGGTATATCTATGGTAATAGTGCGAGCACCAACTACAACCCCTCCCTCAAGAATCGAGTCACCATTTCAAAAGACACGTCCAAGAACCAGTTCTCCCTGAAGCTGAGCTCTGTGACCGCCGCGGACACGGCCGTGTATTACTGTGCGAGAGA	IGHV4-144	IGHV4-73	False	F
IGHV3-119*01	IGHV3-175*01	5	0.982759	290	GAGGTGCAGCTGGCGGAGTCTGGGGGAGGCTTGGTCCAGCCTGGAGGGTCCCTGAGACTCTCCTGTGCAGCCTCTGGATTCACCGTTAGCAGCTACTGGATGAGCTGGGTCCGCCAGGCTCCGGGAAAGGGGCTGGAGTGGCTTTCAGACATTTATGGTAGTACCATGTACTACGGAGACTCTGTGAAGGGCCGATTCACCGTCTCCAGAGACAATGCCAAGAACTCGCTGTATCTGCAAATGAACAGCCTGAGAGCCGAGGACACGGCCGTGTATTACTGTACTAGAGA	GAGGTGCAGCTGGCGGAGTCTGGGGGAGGCTTGGTCCAGCCTGGGGGGTCCCTGAGACTCTCCTGTGCAGCCTCTGGATTCACCATTAGCAGCTACTGGATGAGCTGGGTCTGCCAGGCTCCGGGAAAGGGGCTGGAGTGGCTTTCAGACATTTATGGTAGTACCATGTACTACGGAGACTCTGTGAAGGGCCTATTCACCGTCTCCAGAGACAATGCCAAGAACTCGCTGTATCTGCAAATGAACAGTCTGAGAGCCGAGGACACGGCCGTGTATTACTGTACTAGAGA	IGHV3-119	IGHV3-175	False	F
IGHV3-NL_15*01_S2828	IGHV3-134*01	5	0.983108	296	GACGTGCAGCTGGTGGAGTCTGGGGGAGCCTTGGCACAGCCTGGCGGGTCCCTGAGACTCTCCTGTGCAGCCTCTGGATTCACGTTTGATGATTATGCCATGAGCTGGGTCCGCCAGGCTCCAGGGAAGGGTCTGGAGTGGGTATCTCGGATTAGTTGGGATGGTGGTAGCACATATTACGCAGACTCCGTGAAGGGCCGATTCACCATCTCCAGAGACAACGCCAAGAACACACTGTATCTGCAAATGGACAGGCTGAGAGCTGAGGACACGGCCTTGTATTACTGTAGTAGAGA	GAAGTGCAGCTGGTGGAGTCTGGGGGAGGCTTGGTAAAGCCTGGAGGGTCCCTGAGACTCTCCTGTGCAGCCTCTGGATTCACGTTTGATGATTATGCCATGAGCTGGGTCCGCCAGGCTCCAGGGAAGGGTCTGGAGTGGGTATCTCGGATTAGTTGGGATGGTGGTAGCACATATTACGCAGACTCCGTGAAGGGCCGATTCACCATCTCCAGAGACAACGCCAAGAACACACTGTATCTGCAAATGGACAGGCTGAGAGCTGAGGACACGGCCTTGTATTACTGTAGTAGAGA	IGHV3-NL_15	IGHV3-134	False	F
IGHV4-NL_36*01_S6474	IGHV4-165*01	5	0.983108	296	CAGGTGCAGCTGCAGGAGTCGGGCCCAGGACTGGTGAAGCCTTCGGAGACCCTGTCCCTCACCTGCGCTGTCTCTGGTGGCTCCATCAGCGGTTACTGGTGGGGCTGGATCCGCCAGCCCCCAGGGAAGGGGCTGGAGTGGATTGGGTATATCGGTGGTAGTAGTGGGAGCACCTACTACAACCCCTCCCTCAAGAGTCGAGTCACCATTTCAACAGACACGTCCAAGAACCAGTTCTCCCTGAAGCTGAGCTCTGTGACCGCCGCGGACACGGCCGTGTATTACTGTGCGAGCGA	CAGGTGCAGCTGCAGGAGTCGGGCCCAGGACTGGTGAAGCCTTCGGAGACCCTGTCCCTCACCTGCGCTGTCTCTGGTGGCTCCATCAGCGGTTACTACTGGAGCTGGATCCGCCAACCCCCAGGGAAGGGGCTGGAGTGGATTGGGTATATCGGTGGTAGTAGTGGGAGCACCTACTACAACCCCTCCCTCAAGAGTCGAGTCACCATTTCAACAGACACGTCCAAGAACCAGTTCTCCCTGAAGCTGAGCTCTGTGACCGCCGCGGACACGGCCGTGTATTACTGTGCGAGAGA	IGHV4-NL_36	IGHV4-165	False	F
IGHV3-NL_15*01_S0604	IGHV3-134*01	5	0.983108	296	GACGTGCAGCTGGTGGAGTCTGGGGGAGGCGTGGTCCAGCCTGGCGGGTCCCTGAGACTCTCCTGTGCAGCCTCTGGATTCACGTTTGATGATTATGCCATGAGCTGGGTCCGCCAGGCTCCAGGGAAGGGTCTGGAGTGGGTATCTCGGATTAGTTGGGATGGTGGTAGCACATATTACGCAGACTCCGTGAAGGGCCGATTCACCATCTCCAGAGACAACGCCAAGAACACACTGTATCTGCAAATGGACAGGCTGAGAGCTGAGGACACGGCCTTGTATTACTGTAGTAGAGA	GAAGTGCAGCTGGTGGAGTCTGGGGGAGGCTTGGTAAAGCCTGGAGGGTCCCTGAGACTCTCCTGTGCAGCCTCTGGATTCACGTTTGATGATTATGCCATGAGCTGGGTCCGCCAGGCTCCAGGGAAGGGTCTGGAGTGGGTATCTCGGATTAGTTGGGATGGTGGTAGCACATATTACGCAGACTCCGTGAAGGGCCGATTCACCATCTCCAGAGACAACGCCAAGAACACACTGTATCTGCAAATGGACAGGCTGAGAGCTGAGGACACGGCCTTGTATTACTGTAGTAGAGA	IGHV3-NL_15	IGHV3-134	False	F
IGHV4-149*01_S3418	IGHV4-80*01	5	0.983108	296	CAGGTGCAGCTGCAGGAGTCGGGCCCAGGACTGGTGAAGCCTTCGGAGACCCTGTCCCTCACCTGCACTGTCTCTGGTGCCTCCATCAGTAGTTACTGGTGGAGCTGGATCCGCCAGCCCCCAGGGAAGGGACTGGAGTGGATTGGGGAGATCAATGGTAATAGTGGGAGCACCAACTACAACCCCTCCCTCAAGAGTCGAGTCACCATTTCAAAAGACGCGTCCAAGAACCAGTTCTCCCTGAAGCTGAGCTCTGTGACCACCGCGGACACGGCCGTGTATTACTGTGCGAGAGA	CAGGTGCAGCTGCAGGAGTCGGGCCCAGGACTGGTGAAGCCTTCGGAGACCCTGTCCCTCACCTGCGCTGTCTCTGGTGCCTCCATCAGTAGTTACTGGTGGAGCTGGATCCGCCAGCCCCCAGGGAAGGGACTGGAGTGGATTGGGGAGATCAATGGTAATAGTGGTAGCACCTACTACAACCCCTCCCTCAAGAGTCGAGTCACCATTTCAAAAGACGCGTCCAAGAACCAGTTCTCCCTGAAGCTGAGCTCTGTGACCGCCGCGGACACGGCCGTGTATTACTGTGCGAGATA	IGHV4-149	IGHV4-80	False	F
IGHV4-149*01_S4098	IGHV4-80*01	5	0.983108	296	CAGGTGCAGCTGCAGGAGTCGGGCCCAGGACTGGTGAAGCCTTCGGAGACCCTGTCCCTCACCTGCACTGTCTCTGGTGCCTCCATCAGTAGTTACTGGTGGAGCTGGATCCGCCAGCCCCCAGGGAAGGGACTGGAGTGGATTGGGGAGATCAATGGTAATAGTGGGAGCACCAACTACAACCCCTCCCTCAAGAGTCGAGTCACCATTTCAAAAGACGCGTCCAAGAACCAGTTCTCCCTGAAGCTGAGCTCTGTGACCGCCGCGGACACGGCCGTGTATTACTGTGCGATAGA	CAGGTGCAGCTGCAGGAGTCGGGCCCAGGACTGGTGAAGCCTTCGGAGACCCTGTCCCTCACCTGCGCTGTCTCTGGTGCCTCCATCAGTAGTTACTGGTGGAGCTGGATCCGCCAGCCCCCAGGGAAGGGACTGGAGTGGATTGGGGAGATCAATGGTAATAGTGGTAGCACCTACTACAACCCCTCCCTCAAGAGTCGAGTCACCATTTCAAAAGACGCGTCCAAGAACCAGTTCTCCCTGAAGCTGAGCTCTGTGACCGCCGCGGACACGGCCGTGTATTACTGTGCGAGATA	IGHV4-149	IGHV4-80	False	F
IGHV3-128*02_S2995	IGHV3-184*01	5	0.983444	302	GAGGTGCAGCTGGTGGAGTCTGGGGGAGGCCTGGTCCAGCCTGGCGGGTCCCTGAGAGTCTCCTGTGCAGCCTCTGGATTCACCTTCAGTGACCACTACATGTACTGGGTCCGCCAGGCTCCAGGAAAGGGGCTGGAGTGGGTGGGTTTCATTAGAAGCAAAGCTTACGGTGGGACAGCAGAATACGCCGCGTCTGTGAAAGGCAGATTCACCATCTCCAGAGATGATTCCAAAAGCATCGCCTATCTGCAAATGAGCAGCCTGAAAACCGAGGACACGGCCGTGTATTACTGTACTAGAGA	GAGGTGCAGCTGGTGGAGTCTGGGGGAGGCTTGGTCCAGCCTGGGGGGTCCCTGAGACTCTCCTGTGCAGCCTCTGGATTCACCTTCAGTGACTACTACATGTACTGGGTCCGCCAGGCTCCAGGAAAGGGGCTGGAGTGGGTGGGTTTCATTAGAAGCAAAGCTTACGGTGGGACAGCAGAATACGCCGCGTCTGTGAAAGGCAGATTCACCATCTCCAGAGATGATTCCAAAAGCATCGCCTATCTGCAAATGAGCAGCCTGAAAACCGAGGACACGGCCGTGTATTACTGTACTAGGGA	IGHV3-128	IGHV3-184	False	F
IGHV4-149*01_S5636	IGHV4-80*01	5	0.983108	296	CAGGTGCAGCTGCAGGAGTCGGGCCCAGGACTGGTGAAGCCTTCGGAGACCCTGTCCCTCACCTGCACTGTCTCTGGTGCCTCCATCAGTAGTTACTGGTGGAGCTGGATCCGCCAGCCCCCAGGGAAGGGACTGGAGTGGATTGGGGAGATCAATGGTAATAGTGGGAGCACCAACTACAACCCCTCCCTCAAGAGTCGAGTCACCATTTCAAAAGACGCGTCCAAGAACCAGTTCTCCCTGAAGCTGAGCTCTGTGACCGCCGCGGACACGGCGGTGTATTACTGTGCGAGAGA	CAGGTGCAGCTGCAGGAGTCGGGCCCAGGACTGGTGAAGCCTTCGGAGACCCTGTCCCTCACCTGCGCTGTCTCTGGTGCCTCCATCAGTAGTTACTGGTGGAGCTGGATCCGCCAGCCCCCAGGGAAGGGACTGGAGTGGATTGGGGAGATCAATGGTAATAGTGGTAGCACCTACTACAACCCCTCCCTCAAGAGTCGAGTCACCATTTCAAAAGACGCGTCCAAGAACCAGTTCTCCCTGAAGCTGAGCTCTGTGACCGCCGCGGACACGGCCGTGTATTACTGTGCGAGATA	IGHV4-149	IGHV4-80	False	F
IGHV3-128*02_S2156	IGHV3-184*01	5	0.983444	302	GAGGTGCAGCTGGTGGAGTCTGGGGGAGGCCTGGTCCAGCCTGGGGGGTCCCTGAGACTCTCCTGTGCAGCCTCTGGATTCACCTTCAGTAACCACTACATGTACTGGGTCCGCCAGGCTCCAGGGAAGGGGCTGGAGTGGGTGGGTTTCATTAGAAGCAAAGCTTACGGTGGGACAGCAGAATACGCCGCGTCTGTGAAAGGCAGATTCACCATCTCCAGAGATGATTCCAAAAGCATCGCCTATCTGCAAATGAGCAGCCTGAACACCGAGGACACGGCCGTGTATTACTGTACTAGGGA	GAGGTGCAGCTGGTGGAGTCTGGGGGAGGCTTGGTCCAGCCTGGGGGGTCCCTGAGACTCTCCTGTGCAGCCTCTGGATTCACCTTCAGTGACTACTACATGTACTGGGTCCGCCAGGCTCCAGGAAAGGGGCTGGAGTGGGTGGGTTTCATTAGAAGCAAAGCTTACGGTGGGACAGCAGAATACGCCGCGTCTGTGAAAGGCAGATTCACCATCTCCAGAGATGATTCCAAAAGCATCGCCTATCTGCAAATGAGCAGCCTGAAAACCGAGGACACGGCCGTGTATTACTGTACTAGGGA	IGHV3-128	IGHV3-184	False	F
IGHV4-NL_1*01_S5296	IGHV4-169*02	5	0.983108	296	CAGCTGCAGCTGCAGGAGTCGGGCCCAGGACTGGTGAAGCCTTCGGAGACCCTGTCTGTCACCTGCGCTGTCTCTGGTGGCTCTATCAGCAGTAGCTACTGGAGCTGGATCCGCCAGGCCCCAGGGAAGGGACTGGAGTGGATTGGGTATATCTATGGTAGTGGTAGTAGCACCAACTACAACCCCTCCCTCAAGAATCGAGTCACCATTTCAAAAGACACGTCCAAGAACCAGCTCTCCCTGAAGCTGAGCTCTGTGACCGCCGCGGACACGGCCGTGTATTACTGTGCGAGCGA	CAGCTGCAGCTGCAGGAGTCGGGCCCAGGACTGGTGAAGCCTTCGGAGACCCTGTCTGTCACCTGCGCTGTCTCTGGTGGCTCTATCAGCAGTAGCTACTGGAGCTGGATCCGCCAGGCCCCAGGGAAGGGACTGGAGTGGATTGGGTATATCTATGGTAGTGGTAGTAGCACCAACTACAACCCCTCCCTCAAGAGTCGAGTCACCCTGTCAGTAGACACGTCCAAGAACCAGCTCTCCCTGAAGCTGAGCTCTGTGACCGCCGCGGACACGGCCGTGTATTACTGTGCGAGCGA	IGHV4-NL_1	IGHV4-169	False	F
IGHV4-149*01_S7944	IGHV4-80*01	5	0.983108	296	CAGGTGCAGCTGCAGGAGTCGGGCCCAGGACTGGTGAAGCCTTCAGAGACCCTGTCCCTCACCTGCGCTGTCTCTGGTGCCTCCATCAGTAGTTACTGGTGGAACTGGATCCGCCAGCCCCCAGGGAAGGGACTGGAGTGGATTGGGGAGATCAATGGTAATAGTGGGAGCACCAACTACAACCCCTCCCTCAAGAGTCGAGTCACCATTTCAAAAGACGCGTCCAAGAACCAGTTCTCCCTGAAGCTGAGCTCTGTGACCGCCGCGGACACGGCCGTGTATTACTGTGCGAGAGA	CAGGTGCAGCTGCAGGAGTCGGGCCCAGGACTGGTGAAGCCTTCGGAGACCCTGTCCCTCACCTGCGCTGTCTCTGGTGCCTCCATCAGTAGTTACTGGTGGAGCTGGATCCGCCAGCCCCCAGGGAAGGGACTGGAGTGGATTGGGGAGATCAATGGTAATAGTGGTAGCACCTACTACAACCCCTCCCTCAAGAGTCGAGTCACCATTTCAAAAGACGCGTCCAAGAACCAGTTCTCCCTGAAGCTGAGCTCTGTGACCGCCGCGGACACGGCCGTGTATTACTGTGCGAGATA	IGHV4-149	IGHV4-80	False	F
IGHV3-100*02_S9884	IGHV3-132*02	5	0.982935	293	GTGGAGCAGCTGGTGGAGTCTGGGGGAGGCTTGGTCCAGCCTGGCGGGTCCCTGAGACTCTCCTGTGCAGCCTCTGAATTCACCTTCAGTAGCTATGACATGCACTGGGTTCGCCAGGCTCCAGGGAAGGGTCTGGAGTGGGTATCAGCTATTAGCATTGGCGGTGGCACATACTACCCAGACTCTGTGAAGGGTCGATTCACCATCTCCAGAGACAATGCCAAGAACTCCTTGTATCTTCAAATGAACAGCCTGAGAGCTGAGGACACTGCTGTGTATTACTGTGCAAGAGA	GTGGAGCAGCTGGTGGAGTCTGGGGGAGCCTTGGTACAGCCTGGGGCGTCCCTGAGACTCTCCTGTGCAGCCTCTGAATTCACCTTCAGTAGCTATGACATGCACTGGGTTCGCCAGGCTCCAGGGAAGGGTCTGGAGTGGGTATCAGCTATTAGCATTGGCGGTGGCACATACTACCCAGACTCTGTGAAGGGTCGATTCACCATCTCCAGAGACAATGCCAAGAACTCCTTGTATCTTCAAATGAACAGCCTGAGAGCTGAGGACACTGCTGTGTATTATTGTGCAAGAGA	IGHV3-100	IGHV3-132	False	F
IGHV4-NL_21*01_S7469	IGHV4-165*01	5	0.983278	299	CAGGTGCAGCTGCAGGAGTCGGGCCCAGGACTGGTGAAGCCTTCGGAGACCCTGTCCCTCACCTGCGCTGTCTCTGGTGGCTCCATCAGCAGTGGTTACTACTGGAGCTGGATCCGCCAACCCCCAGGGAAGGGGCTGGAGTGGATTGGGTATATCGGTGGTAGTAGTGGTAGCACCTACTACAACCCCTCCCTCAAGAGTCGAGTCACCATTTCAAAAGACACGTCCAAGAACCAGTTCTCCCTGAAGCTGAGCTCTGTGACCGCCGCGGACACGGCCGTGTATTACTGTGCGAGAGA	CAGGTGCAGCTGCAGGAGTCGGGCCCAGGACTGGTGAAGCCTTCGGAGACCCTGTCCCTCACCTGCGCTGTCTCTGGTGGCTCCATCAGC---GGTTACTACTGGAGCTGGATCCGCCAACCCCCAGGGAAGGGGCTGGAGTGGATTGGGTATATCGGTGGTAGTAGTGGGAGCACCTACTACAACCCCTCCCTCAAGAGTCGAGTCACCATTTCAACAGACACGTCCAAGAACCAGTTCTCCCTGAAGCTGAGCTCTGTGACCGCCGCGGACACGGCCGTGTATTACTGTGCGAGAGA	IGHV4-NL_21	IGHV4-165	False	F
IGHV3-187*01_S4220	IGHV3-16*01	5	0.983444	302	GAGGTGCAGCTGGTGGAGTCTGGGGGAGGCTTGGTCCAGCCTGGGGGTTCCCTGAGACTCTCCTGTGCAGCCTCCGGATTCACCTTCAGTAACTACTGGATGAGCTGGGTCCGCCAGGCTCCAGGGAAGGGGCTGGAGTGGGTTGGATTTATTAAAAACAAAGCCGATGGTGGAACAGCAGCATACGCCGAATCTGTGAAAGGCAGATTCACTATCTCAAGAGATGATTCAAAGAACACACTGTATCTGCAAATGAACAGCCTGAAAACCGAGGACACGGCCGTGTATTACTGTACTAGGGA	GAGGTGCAGCTGGTGGAGTCTGGGGGAGGCTTGGTCCAGCCTGGGGGATCCCTGAGACTCTCCTGTGCAGCCTCTGGATTCACCTTCAGTAACTACTGGATGAACTGGGTCCGCCAGGCTCCAGGGAAGGGGCTGGAGTGGGTTGGATTTATTAAAAACAAAGCCGATGGTGGAACAGCAGCATACGCCGAATCTGTGAAAGGCAGATTCACTATCTCAAGAGATGATTCAAAGAACACACTGTACCTGCAAATGAACAGCCTGAAAACCGAGGACACGGCCGTGTATTACTGTACTAGAGA	IGHV3-187	IGHV3-16	False	F
IGHV1-NL_1*01_S2052	IGHV1-200*01	5	0.983108	296	CAGGTCCAGCTGGTGCAATCCGGGGCTGAGGTGAAGAAGCCTGGGGCCTCAGTGAAGCTCTCCTGCAAGGCTTCCGGTTATACTTTTACCAGCTACAGTATAAACTGGGTGAGACAGGCCCCTGGACAAGGACTTGAGTGGATGGGATGGATTAACCCTAGCAATGGTAATACAGGCTACGCACAGAAGTTCCAGGGCAGAGTCACCATGACCAGGGACACGTCCACGAGTACAGCCTACATGGAGCTGAGCAGCCTGAGATCTGAGGACACGGCCGTGTATTACTGTGCAAGAGG	CAGGTCCAGCTGGTGCAATCCGGGGCTGAGGTGAAGAAGCCTGGGGCCTCAGTGAAGCTCTCCTGCAAGGCTTCCGGTTATACCTTTACCAGCTACTATATAAACTGGGTGAGACAGGCCCCTGGACAAGGACTTGACTGGATGGGATGGATTAACCCTAGCAATGGTAATACAGGCTACGCACAGAAGTTCCAGGGCAGAGTCACCATGACCAGGGACACGTCCACGAGTACAGCCTACATGGAGCTGAACAGCCTGAGATCTGAGGACACGGCCGTGTATTACTGTGCAAGAGG	IGHV1-NL_1	IGHV1-200	False	F
IGHV4-NL_4*01_S5211	IGHV4-160*01	5	0.983108	296	CAGGTGCAGCTGCAGGAGTCGGGCCCAGGACTGGTGAAGCCTTCGGAGACCCTGTCCCTCACCTGCGCTGTCTCTGGTGGCTCCATCAGCGGTTACTACTGGAGCTGGATCCGCCAGCCCCCAGGGAAGGGGCTGGAGTGGATTGGGCGTATCTATGGTAGTGGTGGGAGCACCGACTACAACCCCTCCCTCAAGAGTCGAGTCACCATTTCAACAGACACGTCCAAGAACCAGTTCTCCCTGAAGCTGAGCTCTGTGACCACCGCGGACACGGCCGTGTATTACTGTGCGAAAGA	CAGGTGCAGCTGCAGGAGTCGGGCCCAGGACTGGTGAAGCCTTCGGAGACCCTGTCCCTCACCTGCGCTGTCTCTGGTGGCTCCATCAGCAGTAACTACTGGAGCTGGATCCGCCAGCCCCCAGGGAAGGGGCTGGAGTGGATTGGACGTATCTATGGTAGTGGTGGGAGCACCGACTACAACCCCTCCCTCAAGAGTCGAGTCACCATTTCAACAGACACGTCCAAGAACCAGTTCTCCCTGAAGCTGAGCTCTGTGACCGCCGCGGACACGGCCGTGTATTACTGTGCGAGAGA	IGHV4-NL_4	IGHV4-160	False	F
IGHV3-NL_17*01_S8244	IGHV3-30*01	5	0.983444	302	GAGGTGCAGCTGATGGAGTCTGGGGGAGGCTTGGTCCAGCCTGGGGGGTCCCTGAGGCTCTCCTGTGCAGCCTCTGGATTCACCTTCAGTAACGTCTGGATGAACTGGGTCCGCCAGGCTCCAGGGAAGGGGCTAGAGTGGGTTGCCCGTATTAAAAGCAAAGCTGATGGTGGAACAGCAGATTACGCCGCGTCTGTGAAAGGCAGATTCACCATCTCAAGAGACGATTCAAAGAACACACTGTATCTGCAAATGAACAGCCTGAAAACCGAGGACACGGCCGTGTATTACTGCACCACAGA	GAGGTGCAGCTGGTGGAGTCTGGGGGAGGCTTGGTCCAGCCTGGGGGGTCCCTGAGGCTCTCCTGTGCAGCCTCTGGATTCACCTTCAGTAACGTCTGGATGAACTGGGTCCGCCAGGCTCCAGGGAAGGGGCTAGAGTGGGTTGCCCGTATTAAAAGGAAAGCTGATGGTGAGACAGCAGATTACGCCGCGTCTGTGAAAGGCAGATTCACCATCTCAAGAGACGATTCAAAGAACACACTGTACCTGCAAATGAACAGCCTGAAAACCGAGGACACGGCCGTGTATTACTGCACCACAGA	IGHV3-NL_17	IGHV3-30	False	F
IGHV4-NL_25*01_S8575	IGHV4-76*01	5	0.983278	299	CAGGTGCAGCTGCAGGAGTTGGGCCCAGGAGTGGTGAAGCCTTCAGAGACCCTGTCCCTCACCTGCGCTGTCTCTGGAGGCTCTATCAGCAGTGGTTATGACTGGAGCTGGATCCGCCAGCCCCCAGGGAAGGGGCTGGAGTGGATTGGGTATATCTATGGTAGTAGTGGGAGCACCAACTACAACCCGTCCCTCAAGAATCGAGTCACCATTTCAAAAGACGCGTCCAAGAACCAGTTCTCCCTGAAGCTGAGCTCTGTGACCGCCGCGGACACGGCCGTGTATTACTGTGCGAGAGA	CAGGTGCAGCTGCAGGAGTCGGGCCCAGGACTGGTGAAGCCTTCAGAGACCCTGTCCCTCACCTGCGCTGTCTCTGGAGGCTCTATCAGCGGTGGTTATGACTGGAGCTGGATCCGCCAGCCCCCAGGGAAGGGGCTGGAGTGGATTGGGTATATCTATGGTAGTAGTGGGAGCACCAACTACAACCCGTCCCTCAAGAATCGAGTCACCATTTCAAAAGACACGTCCAAGAACCAGTTCTCCCTGAAGCTGAGCTCTGTGACCGCCGCGGACACGGCCGTGTATTACTGTGCGAGACA	IGHV4-NL_25	IGHV4-76	False	F
IGHV3-NL_18*01_S7053	IGHV3-118*01	5	0.983444	302	GAGGTGCAGCTGGTGGAGTCTGGGGGAGGCTTGGTCCAGCCTGGCGGGTCCCTGAGACTCTCCTGTGCAGCCTCTGGATTCACCTTCAGTAGTTCTGCTATGCACTGGGTCCGCCAGGCTTCTGGGAAAGGACTGGAGTGGGTTGGACGTATTAGAAGCAAATCTAACAATTACGAGACAGAATACGCTGCGTCGGTGAAAGGCAGGTTCACCATCTCCAGAGATGATTCAAAGAACACGGCGTATCTGCAAATGAACAGCCTGAAAACCGAGGACACGGCCGTGTATTACTGTGCTAGAGA	GAGGTGCAGCTGGTGGAGTCTGGGGGAGGCCTGGTCCAGCCTGGCGGGTCCCTGAGACTCTCCTGTGCAGCCTCTGGATTCACCTTCAGTAGTTCTGCTATGCACTGGGTCCGCCAGGCTTCTGGGAAAGGACTGGAGTGGGTTGGACGTATTAGAAGCAAATCTAACAATTACGAGACAGGATACGCTGCGTCGGTGAAAGGCAGGTTCACCATCTCCAGAGATGATTCAAAGAACACGGCGTATCTGCAAATGAACAGCCTGAAAACCGAGGACACGGCCGTGTATTACTGTACCACAGA	IGHV3-NL_18	IGHV3-118	False	F
IGHV3-NL_18*01_S7053	IGHV3-186*02	5	0.983444	302	GAGGTGCAGCTGGTGGAGTCTGGGGGAGGCTTGGTCCAGCCTGGCGGGTCCCTGAGACTCTCCTGTGCAGCCTCTGGATTCACCTTCAGTAGTTCTGCTATGCACTGGGTCCGCCAGGCTTCTGGGAAAGGACTGGAGTGGGTTGGACGTATTAGAAGCAAATCTAACAATTACGAGACAGAATACGCTGCGTCGGTGAAAGGCAGGTTCACCATCTCCAGAGATGATTCAAAGAACACGGCGTATCTGCAAATGAACAGCCTGAAAACCGAGGACACGGCCGTGTATTACTGTGCTAGAGA	GAGGTGCAGCTGGTGGAGTCTGGGGGAGGCTTGGTCCAGCCTGGCGGGTCCCTGAGACCCTCCTGTGCAGCCTCTGGATTCACCTTCAGTAGTTCTGCTATGCACTGGGTCCGCCAGGCTTCTGGGAAAGGACTGGAGTGGGTTGGACGTATTAGAAGCAAATCTAACAATTACGCGACAGAATACGCCGCATCGGTGAAAGGCAGATTCACCATCTCCAGAGATGATTCAAAGAACACGGCGTATCTGCAAATGAACAGCCTGAAAACCGAGGACACGGCCGTGTATTACTGTGCTAGAGA	IGHV3-NL_18	IGHV3-186	False	F
IGHV4-93*01_S6528	IGHV4-122*02	5	0.983278	299	CAGGTGCAGCTGCAGGAGTCGGGCCCAGGACTGGTGAAGCCTTCGGAGACCCTGTCCCTCACCTGCGCTGTCTCTGGTGGCTCTATCAGCAGTAGTTACTACTACTGGAGCTGGATCCGCCAGGCCCCAGGGAAGGGACTGGAGTGGATTGGGTACATCTCTTATAGTGGGAGCACCAGCTACAACCCGTCCCTCAAGAGTCGAGTCACCATTTCAAGAGACACGTCCAAGAACCAGCTCTCCCTGAAGCTGAGCTCTGTGACCGCCGCGGACACGGCCGTGTATTACTGTGCGAGAGA	CAGGTGCAGCTGCAGGAGTCGGGCCCAGGACTGGTGAAGCCTTCGGAGACCCTGTCCCTCACCTGCGCTGTCTCTGGTGGCTCCATCAGCAGTGGTTACTACTACTGGAGCTGGATCCGCCAGCCCCCAGGGAAGGGACTGGAGTGGATTGGGTACATCACTTATAGTGGGAGCACCAGCTACAACCCGTCCCTCAAGAGTCGAGTCACCATTTCAAGAGACACGTCCAAGAACCAGTTCTCCCTGAAGCTGAGCTCTGTGACCGCCGCGGACACGGCCGTGTATTACTGTGCGAGAGA	IGHV4-93	IGHV4-122	False	F
IGHV1-138*01_S9115	IGHV1-198*02	5	0.983108	296	CAGGTCCAGCTGGTGCAGTCCGGGGCTGAGGTGAAGAAGCCTGGGGCCTCAGTGAAGGTTTCCTGCAAGGCTTCTGGATTCACCTTCGGCAGCTATGCTATCAGCTGGGTGCGACAGGCCCCTGGACAAGGGCTTGAGTGGATGGGAGGGATCGTCCCTCTTGTTGGTGTAACAAACTACGCACAGAAGTTCCAGGGCAGAGTCACGATTACCGCGGACACGTCCACAAGCACAGCCTACATGGAGCTGAGCAGCCTGAGATCTGAGGACATGGCCGTGTATTACTGTGCGAGAGG	CAGGTCCAGCTGGTGCAGTCCGGGGCTGAGGTGAAGAAGCCTGGGGCCTCAGTGAAGGTTTCCTGCAAGGCTTCTGGATTCACCTTCGGCAGCTATGCTATCAGCTGGGTGCGACAGGCCCCTGGACAAGGGCTTGAGTGGATGGGAGTGATCATCCCTCTTGTTGGTATAACAAACTACGCAGAGAAGTTCCAGGGCAGAGTCACGATTACCGCGGACACGTCCACAAGCACAGCCTACATGGAGCTGAGCAGCCTGAGATCTGAGGACACGGCCGTGTATTACTGTGCGAGAGG	IGHV1-138	IGHV1-198	False	F
IGHV4-93*01_S1164	IGHV4-122*02	5	0.983278	299	CAGGTGCAGCTGCAGGAGTCGGGCCCAGGACTGGTGAAGCCTTCGGAGACCCTGTCCCTCACCTGCGCTGTCTCTGGTTACTCCATCAGCAGTGGT---TACTACTGGAGCTGGATCCGCCAGCCCCCAGGGAAGGGACTGGAGTGGATTGGGTACATCACTTATAGTGGGAGCACCAGCTACAACCCGTCCCTCAAGAGTCGAGTCACCATTTCAAGAGACACGTCCAAGAACCAGTTCTCCCTGAAGCTGAGCTCTGTGACCGCCGCGGACACGGCCGTGTATTACTGTGCGAGAGA	CAGGTGCAGCTGCAGGAGTCGGGCCCAGGACTGGTGAAGCCTTCGGAGACCCTGTCCCTCACCTGCGCTGTCTCTGGTGGCTCCATCAGCAGTGGTTACTACTACTGGAGCTGGATCCGCCAGCCCCCAGGGAAGGGACTGGAGTGGATTGGGTACATCACTTATAGTGGGAGCACCAGCTACAACCCGTCCCTCAAGAGTCGAGTCACCATTTCAAGAGACACGTCCAAGAACCAGTTCTCCCTGAAGCTGAGCTCTGTGACCGCCGCGGACACGGCCGTGTATTACTGTGCGAGAGA	IGHV4-93	IGHV4-122	False	F
IGHV4-93*01_S0998	IGHV4-122*02	5	0.983278	299	CAGGTGCAGCTGCAGGAGTCGGGCCCAGGACTGGTGAAGCCTTCGGAGACCCTGTCCCTCACCTGCGCTGTCTCTGGTGGCTCTATCAGCAGTAGTTACTACTACTGGAGCTGGATCCGCCAGGCCCCAGGGAAGGGACTGGAGTGGATTGGGTACATCTCTTATAGTGGGAGCACCAGCTACAACCCGTCCCTCAAGAGTCGAGTCACCATTTCAAGAGACACGTCCAAGAACCAGTTCTCCCTGAAGCTGAGCTCTGTGACCGCCGCGGACACGGCCGTGTATTACTGTGCGAGCGA	CAGGTGCAGCTGCAGGAGTCGGGCCCAGGACTGGTGAAGCCTTCGGAGACCCTGTCCCTCACCTGCGCTGTCTCTGGTGGCTCCATCAGCAGTGGTTACTACTACTGGAGCTGGATCCGCCAGCCCCCAGGGAAGGGACTGGAGTGGATTGGGTACATCACTTATAGTGGGAGCACCAGCTACAACCCGTCCCTCAAGAGTCGAGTCACCATTTCAAGAGACACGTCCAAGAACCAGTTCTCCCTGAAGCTGAGCTCTGTGACCGCCGCGGACACGGCCGTGTATTACTGTGCGAGAGA	IGHV4-93	IGHV4-122	False	F
IGHV3-53*01_S0543	IGHV3-59*01	5	0.983108	296	GAGGTGCAGCTGGTGGAGTCTGGGGGCGGCCTGGCAAAGCCTGGGGGGTCCCTGAGACTCTCCTGCGCAGCCTCTGGATTCACCTTCAGTGACTACTACATGCACTGGGTCCGCCAGGCTTCAGGGAAGGGGCTGGAGTGGGTCTCACGTATTAGTAATGGTGGTGGTAGCACATACTATGCAGACTCCGTGAAGGGCAGATTCACCATCTCCAGAGAGAACGCCAAGAACACACTGTATCTTCAAATGGACAGCCTGAGAGCTGAGGACACGGCTGTCTATTACTGTGCGAAAGA	GAGGTGCAGCTGGTGGAGTCTGGGGGCGGCTTGGCAAAGCCTGGGGGGTCCCTGAGACTCTCCTGCGCAGCCTCTGGATTCACCTTCAGTGACTACTACATGCACTGGGTCCGCCAGGCTTCAGGGAAGGGGCTGGAGTGGGTCTCACGTATTAGTAATGGTGGTGGTAGCACATGGTACGCAGACTCCGTGAAGGGCAGATTCACCATCTCCAGAGAGAACGCCAAGAACACACTGTATCTTCAAATGGACAGCCTGAGAGCTGAGGACACGGCTGTCTATTACTGTGCGAGAGA	IGHV3-53	IGHV3-59	False	F
IGHV3-NL_2*01_S6117	IGHV3-119*02	5	0.983108	296	GAGGTGCAGCTGGTGGAGTCTGGGGGAGGCTTGGTACAGCCTGGGGGGTCCCTGAGACTCTCCTGTGCAGCCTCTGGATTCACCTTCAGTAGCTACTGGATGTACTGGGTCCGCCAGGCTCCAGGGAAGGGGCTGGAGTGGGTCTCACGTATTAGTAGTGATGGGAGTAGCACAAGCTACGCAGACTCCGTGAAGGGCCGATTCACCATCTCCAGAGAGAACGCCAAGAACTCACTGTATCTGCAAATGAACAGTTTGAGAGCTGAAGACACAGCTGTGTATTACTGTGCAAAAGA	GAGGTGCAGCTGGTGGAGTCTGGGGGAGCCTTGGTCCAGCCTGGGGGGTCCCTGAGACTCTCCTGTGCAGCCTCTGGATTCACCTTCAGTAGCTACTGGATGTACTGGGTCCACCAGGCTCCAGGGAAGGGGCTGGAGTGGGTCTCACGTATTAGTAGTGATGGGAGTAGCACCAGCTACGCAGACTCCGTGAAGGGCCGATTCACCATCTCCAGAGAGAACGCCAAGAACTCACTGTATCTGCAAATGAACAGTTTGAGAGCTGAAGACACAGCTGTGTATTAATGTGCAAAAGA	IGHV3-NL_2	IGHV3-119	False	P
IGHV1-84*01_S4663	IGHV1-111*02	5	0.983165	297	GAGGTCCAGCTGGTACAGTCTGGGGCTGAGGTGAAGAAGCCTGGGGCCTCCGTGAAAATCTCCTGCAAGGCTTCTGGATACACCTTCACCGACTACTACCTGCACTGGGTGCGACAGGCTCCTGGAAAAGGGCTTGAGTGGATGGGACGTGTTGATCCTGAAGATGGTGAAGC-AGACTACGCACAGAAGTTCCAGGACAGAGTCACCATCACCGCGGACACGTCTACAGACACAGCCTACATGGAGCTGAGCAGCCTGAGATCTGAGGACACGGCCATGTATTACTGTGCAACAGA	GAGGTCCAGCTGGTGCAGTCTGGGGCTGAGGTGAAGAAGCCTGGGGCCTCCGTGAAAATCTCCTGCAAGGCTTCTGGATACACCTTCACCGACTACTACCTGCACTGGGTGCGACAGGCTCCTGGAAAAGGGCTTGAGTGGATGGGACGTGTTGATCCTGAAGATGGTGAAGCAATAC-ACGCACAGAAGTTCCAGGACAGAGTCACCATCACCGCGGACACGTCTACAGACACAGCCTACATGGAGCTGAGCAGCCTGAGATCTGAGGACACGGCCGTGTATTACTGTGCAACAGA	IGHV1-84	IGHV1-111	False	F
IGHV3-34*01_S2915	IGHV3S41*01	5	0.983108	296	GAGGTGCAGCTGGTAGAGTCTGGGGGAGGCTTGGTCCAGCCTGGCGGGTCCCTGAGACTCTCCTGTGCAGCCTCTGGATTCACCTTCAGTAACTACTGGATGTACTGGTTCCGCCAGGCTCCAGGGAAGGGGCTGGAGTGGGTCTCAAGTGTTAGTGGTAGCAGTAGTAACACATACTACCCAGACTCTGTCAAGGGCCGATTCACCATCTCCAGAGACAATGCCAAGAACACGCTGTATCTGCAAATGAACAGCCTGAGAGCTGAGGACACGGCTGTCTATTACTGTGCGAGAGA	GAGGTGCAGCTGGTAGAGTCTGGGGGAGGCTTAGTCCAGCCTGGCGGGTCCCTGAGACTCTCCTGTGCAACCTCTGGATTCACCTTCAGTAACTACTGGATGTACTGGTTCCGCCAGGCTCCAGGGAAGGGGCTGGAGTGGGTCTCAAGTATTAGTGGTAGCAGTAGTAACACATACTACCCAGACTCTGTCAAGGGCCGATTCACCATCTCCAGAGACAACGCCAAGAACACGCTGTATCTGCAAATGAACAGCCTGAGAGCCGAGGACACGGCTGTCTATTACTGTGCGAGAGA	IGHV3-34	IGHV3S41	False	F
IGHV1-NL_2*01_S3477	IGHV1-138*01	5	0.983108	296	CAGGTGCAGTTGGTGCAGTCTGGGGCTGAGGTGAAGAAGCCTGGATCCTCAGTGAAGGTCTCCTGCAAGGCTTCCGGATACACCTTCACTGATTACTACATGCACTGGGTGCGACAGGCCCCTGGACAAGGGCTTGAGTGGATGGGAGAAATCAACCCAAAAACTGGTGGCACAAACTATGCACAGAAGTTCCAGGGCAGAGTCACCATGACCAGAGACACATCGACGAGCACAGCCTACATGGAGCTGAGCAGCCTGAGATCTGAGGACACGGCCGTGTATTACTGTGCGAGAGA	CAGGTGCAGCTGGTGCAGTCTGGGGCTGAGGTGAAGAAGCCTGGATCCTCAGTGAAGGTCTCCTGCAAGGCTTCCGGATACATCTTCACTGACTACTACATGCACTGGGTGCGACAGGCCCCTGGACAAGGGCTTGAGTGGATGGGAGAAATCAACCCAAAAACTGGTGGCACAAACTATGCACAGAAGTTCCAGGGCAGAGTCACCACGACCAGAGACACATCGACGAGCACAGCCTACATGGAGCTGAGCAGCCTGAGATCTGAGGACACGGCCGTGTATTACTGTGAGAGAGA	IGHV1-NL_2	IGHV1-138	False	F
IGHV3-128*01_S3120	IGHV3-184*01	5	0.983444	302	GAGGTGCAGCTGGTGGAGTCTGGGGGAGGCTTGGTCCAGCCTGGGGGGTCCCTGAGACTCTCCTGTGCAGCCTCTGGATTCACCTTCAGTGACTACTACACGTACTGGGTCCGCCAGGCTCCAGGAAAGGGGCTGGAGTGGGTGGGTTTCATTAGAAGCAAAGCTTACGGTGGGACAGCAGAATACGCCGCGTCTGTGAAAGGCAGATTCACCATCTCCAGAGATGATTCCAAAAGCATCGCCTATCTGCAAATGAGCAGCCTGAAAACCGAGGACACGGCCGTGTATTACTGCACCACAGA	GAGGTGCAGCTGGTGGAGTCTGGGGGAGGCTTGGTCCAGCCTGGGGGGTCCCTGAGACTCTCCTGTGCAGCCTCTGGATTCACCTTCAGTGACTACTACATGTACTGGGTCCGCCAGGCTCCAGGAAAGGGGCTGGAGTGGGTGGGTTTCATTAGAAGCAAAGCTTACGGTGGGACAGCAGAATACGCCGCGTCTGTGAAAGGCAGATTCACCATCTCCAGAGATGATTCCAAAAGCATCGCCTATCTGCAAATGAGCAGCCTGAAAACCGAGGACACGGCCGTGTATTACTGTACTAGGGA	IGHV3-128	IGHV3-184	False	F
IGHV4-NL_33*01_S5535	IGHV4-65*02	5	0.983278	299	CAGGTGCAGCTGCAGGAGTCGGGCCCAGGACTGGTGAAGCCTTCAGAGACCCTGTCCCTCACCTGCGCTGTCTCTGGTTACTCCATCAGCAGTAGTAACTGGTGGAGCTGGATCCGCCAGCCCCCAGGGAAAGGGCTGGAGTGGATTGGGTATATCAGTGGTAGTAGTGGTAGCACCTACTACAACCCCTCCCTCAAGAGTCGAGTCACCATTTCAAAAGACACGTCCAAGAACCAGTTCTCCCTGAAGCTGAGCTCTGTGACCGCCGCGGACACGGCCGTGTATTACTGTGCGAGACA	CAGGTGCAGCTGCAGGAGTCGGGCCCAGGACTGGTGAAGCCTTCAGAGACCCTGTCCCTCACCTGCGCTGTCTCTGGTGGCTCTATCAGCAGTAGTAACTGGTGGAGCTGGATCCGCCAGCCCCCAGGGAAAGGGCTGGAGTGGATTGGGAATATCGGTGGTAGTAGTGGTAGCACCTACTACAACCCCTCCCTCAAGAGTCGAGTCACCATTTCAAAAGACACGTCCAAGAACCAGTTCTCCCTGAAGCTGAGCTCTGTGACCGCCGCGGACACGGCCGTGTATTACTGTGCGAGACA	IGHV4-NL_33	IGHV4-65	False	F
IGHV3-37*01_S6325	IGHV3-38*01	5	0.983444	302	GAGGTGCAGCTGGCAGAGTCTGGGGGAGGCTTGGCACAGCCTGGGGGGTCCCTGAGACTCTCCTGTGCAGCCTCTGGATTCACCTTCAGTGACCACTACATGGACTGGGTCCGCCAGGCTCCAGGGAAGGGCCTGGAGTGGGTTGGCCGTATTAGAAACAAAGCTAACAGTTACACGACAGAATACGCCGCGTCTGTGAAAGGCAGATTCACCATCTCAAGGGATGATTCAAAGAACACACTGTATCTGCAAATGAGCAGCCTGAAAACCGAGGACACGGCCGTGTATTACTGTGCTAGAGA	GAGGTGCAGCTGGTGGAGTCTGGGGGCGGCTTGGCACAGCCTGGGGGGTCCCTGAGACTCTCCTGTGCAGCCTCTGGATTCACCTTCAGTGACCACTACATGGACTGGGTCCGCCAGGCTCCAGGGAAGGGCCTGGAGTGGGTTGGCCGTATTAGAAACAAAGCTAACAGTTACACAACAGAATACGCCGCGTCTGTGAAAGGCAGATTCACCATCTCAAGGGATGATTCAAAGAACACACTGTATCTGCAAATGAGCAGCCTGAAAACCGAGGACACGGCTGTGTATTACTGTGCTAGAGA	IGHV3-37	IGHV3-38	False	F
IGHV2-118*01_S4632	IGHV2-174*02	5	0.983389	301	CAGGTCACCTTGAAGGAGTCTGGTCCTGCGCTGGTGAAACCCACACAGACCCTCACGCTGACCTGCACCTTCTCTGGGTTCTCACTCACCACTAGTGGAATGGGTGTGAGCTGGATCCGTCAGCCCTCACGGAAGACCCTGGAGTGGCTTGCACACATTTATTGGGATGATGATAAGCGCTACAGCACATCTCTGAAGAGCAGGCTCACCATCTCCAAGGACACCTCCAAAAACCAGGTGGTTCTAACAATGACCAACATGGACCCTGTGGACACAGCCACATATTACTGTGCACGGAGAC	CAGGTGACCTTGAAGGAGTCTGGTCCTGCGCTGGTGAAACCCACACAGACCCTCACGCTGACCTGCACCTTCTCTGGGTTCTCACTCAGCACTAGTGGTATGGGTGTGGGCTGGATCCGTCAGCCCTCACGGAAGACCCTGGAGTGGCTTGCACACATTTATTGGGATGATGATAAGCGCTACAGCACATCTCTGAAGAGCAGGCTCACCATCTCCAAGGACACCTCCAAAAACCAGGTGGTTCTAACAATGACCAACATGGACCCTATGGACACAGCCACATATTACTGTGCACGGAGAC	IGHV2-118	IGHV2-174	False	F
IGHV3-5*01_S0969	IGHV3-8*01	5	0.983221	298	GAGGTGCAGTTGGTGGAGTCTGGGGGAGGCTTGGTACAGCCTGGGGGGTCCCTGAGACTCTCTTGTACAGGCTCTGGATTCACCTTCAGTAGCTACTACATGTACTGGATCCGCCAGGCTCCGGGGAAGGGGCTGCAGTGGGTCTCAGCTATTAATACTGGTGGGGGTAGCACATGGTACACAGACTCCGTGAAGGGCCGATTCACCATCTCCAAAGAGAACGCCAAGAACACACTGTATCTTCAAATGGACAGCCTGAGAGCTGAGGACACGGCTGTCTATTACTGTGCAAAAGACA	GAGGTGCAGTTGGTGGAGTCTGGGGGAGGCTTGGTACAGCCTGGGGGCTCCCTGAGACTCTCTTGTACAGGCTCTGGATTCACCTTCAGTAGCTACTACATGTACTGGGTCCGCCAGGCTCCAGGGAAGGGGCTGGAGTGGGTCTCAGCTATTAATACTGGTGGGGGTAGCACATGGTACACAGACTCCGTGAAGGGCCGATTCACCATCTCCAAAGAGAACGCCAAGAACACACTGTATCTTCAAATGGACAGCCTGAGAGCTGAGGACACGGCTGTCTATTACTGTGCGAAAGACA	IGHV3-5	IGHV3-8	False	F
IGHV3-5*01_S4091	IGHV3-8*01	5	0.983221	298	GAGGTGCAGCTGGTGGAGTCTGGGGGAGGCTTGGTACAGCCTGGGGGCTCCCTGAGACTCTCTTGTACAGGCTCTGGATTCACCTTCGGTAGCTACTACATGTACTGGGTCCGCCAGGCTCCAGGGAAGGGGCTGGAGTGGGTCTCAGCTATTAATACTGGTGGGGGTAGCACATGGTACACAGACTCCGTGAAGGGCCGATTCACCATCTCCAAAGAGAATGCCAAGAACACACTGTATCTTCAAATGGACAGCCTGAGAGCCGAGGACACGGCTGTCTATTACTGTGCGAGAGACA	GAGGTGCAGTTGGTGGAGTCTGGGGGAGGCTTGGTACAGCCTGGGGGCTCCCTGAGACTCTCTTGTACAGGCTCTGGATTCACCTTCAGTAGCTACTACATGTACTGGGTCCGCCAGGCTCCAGGGAAGGGGCTGGAGTGGGTCTCAGCTATTAATACTGGTGGGGGTAGCACATGGTACACAGACTCCGTGAAGGGCCGATTCACCATCTCCAAAGAGAACGCCAAGAACACACTGTATCTTCAAATGGACAGCCTGAGAGCTGAGGACACGGCTGTCTATTACTGTGCGAAAGACA	IGHV3-5	IGHV3-8	False	F
IGHV4-NL_1*02_S3654	IGHV4-169*02	5	0.983108	296	CAGGTGCAGCTGCAGGAGTCGGGCCCAGGACTGGTGAAGCCTTCGGAGACCCTGTCCCTCACCTGCGCTGTCTCTGGTGGCTCCATCAGCAGTAGCTACTGGAGCTGGATCCGCCAGGCCCCAGGGAAGGGACTGGAGTGGATTGGGTATATCTATGGTAGTGGTAGTAGCACCAACTACAACCCCTCCCTCAAGAGTCGAGTCACCCTGTCAGTAGACACGTCCAAGAACCAGCTCTCCCTGAAGCTGAGCTCTGTGACCGCCGCGGACACGGCCGTGTATTACTGTGCGAGAGA	CAGCTGCAGCTGCAGGAGTCGGGCCCAGGACTGGTGAAGCCTTCGGAGACCCTGTCTGTCACCTGCGCTGTCTCTGGTGGCTCTATCAGCAGTAGCTACTGGAGCTGGATCCGCCAGGCCCCAGGGAAGGGACTGGAGTGGATTGGGTATATCTATGGTAGTGGTAGTAGCACCAACTACAACCCCTCCCTCAAGAGTCGAGTCACCCTGTCAGTAGACACGTCCAAGAACCAGCTCTCCCTGAAGCTGAGCTCTGTGACCGCCGCGGACACGGCCGTGTATTACTGTGCGAGCGA	IGHV4-NL_1	IGHV4-169	False	F
IGHV7-86*01_S8420	IGHV7-114*01	5	0.983108	296	CAGGTGCAGCTGGTGCAGTCTGGGGCTGAGGTGAAGCAGCCGGGGGCCTCAGTGAAGGTCTCCTGCAAGGCTTCTGGATACACCTTCACTAGCTATGGTATGAATTGGGTGCGACAGGCCCCTGGACAACGGCTTGAGTGGATGGGAGGGATCAGCACCAACACTGGGAACCCAACATATGCCCAGGGCTTCAAAGAACGATTTACCTTCTCCATGGACACCTCTATCAGCACGGCATATCTGCAGATCAGCAGCCTAAAGGCTGAGGACACGGCCGTGTATTACTGTGCAAGACA	CAGGTGCAGCTGGTGCAGTCTGGGGCTGAGGTGAAGCAGCCGGGGGCCTCAGTGAAGGTCTCCTGCAAGGCTTCTGGTTACACCTTCACTAGCTATGGTATGAATTGGGTGCGACAGGCCCATGGACAACGGCTTGAGTGGATGGGATGGATCAACACCGACACTGGGAACCCAACATATGCCCAGGGCTTCAAAGAACGATTTACCTTCTCCATGGACACCTCTATCAGCACGGCATATCTGCAGATCAGCAGCCTAAAGGCTGAGGACACGGCCGTGTATTACTGTGCAAGACA	IGHV7-86	IGHV7-114	False	F
IGHV2-118*01_S4527	IGHV2-174*02	5	0.983389	301	CAGGTGACCTTGAAGGAGTCTGGTCCTGCGCTGGTGAAACCCACACAGACCCTCACGCTGACCTGTACCTTCTCTGGGTTCTCACTCAGCACTAGTGGTATGGGTGTGGGCTGGATCCGTCAGCCCCCAGGGAAGACCCTGGAGTGGCTTGCACACATTTATTGGGATGATGATAAGCGCTACAGCACATCTCTGAAGAGCAGGCTCACCATCTCCAAGGACACCTCCAAAAACCAGGTGGTTCTGACAATGACCAACATGGACCCTGTGGACACAGCCACATATTACTGTGCACGGAGAC	CAGGTGACCTTGAAGGAGTCTGGTCCTGCGCTGGTGAAACCCACACAGACCCTCACGCTGACCTGCACCTTCTCTGGGTTCTCACTCAGCACTAGTGGTATGGGTGTGGGCTGGATCCGTCAGCCCTCACGGAAGACCCTGGAGTGGCTTGCACACATTTATTGGGATGATGATAAGCGCTACAGCACATCTCTGAAGAGCAGGCTCACCATCTCCAAGGACACCTCCAAAAACCAGGTGGTTCTAACAATGACCAACATGGACCCTATGGACACAGCCACATATTACTGTGCACGGAGAC	IGHV2-118	IGHV2-174	False	F
IGHV4-NL_1*02_S3654	IGHV4-169*01	5	0.983108	296	CAGGTGCAGCTGCAGGAGTCGGGCCCAGGACTGGTGAAGCCTTCGGAGACCCTGTCCCTCACCTGCGCTGTCTCTGGTGGCTCCATCAGCAGTAGCTACTGGAGCTGGATCCGCCAGGCCCCAGGGAAGGGACTGGAGTGGATTGGGTATATCTATGGTAGTGGTAGTAGCACCAACTACAACCCCTCCCTCAAGAGTCGAGTCACCCTGTCAGTAGACACGTCCAAGAACCAGCTCTCCCTGAAGCTGAGCTCTGTGACCGCCGCGGACACGGCCGTGTATTACTGTGCGAGAGA	CAGCTGCAGCTGCAGGAGTCGGGCCCAGGACTGGTGAAGCCTTCGGAGACCCTGTCTGTCACCTGCGCTGTCTCTGGTGGCTCTATCAGCAGTAGCTACTGGAGCTGGATCCGCCAGGCCCCAGGGAAGGGACTGGAGTGGATTGGGTATATCTATGGTAGTGGTAGTAGCACCAACTACAACCCCTCCCTCAAGAGTCGAGTCACCCTGTCAGTAGACACGTCCAAGAACCAGCTCTCCCTGAAGCTGAGCTCTGTGACCGCCGCGGACACGGCCGTGTATTACTGTGCGAGA-A	IGHV4-NL_1	IGHV4-169	False	F
IGHV4-NL_1*01_S0419	IGHV4-169*02	6	0.979933	299	CAGCTGCAGCTGCAGGAGTCGGGCCCAGGACTGGTGAAGCCTTCGGAGACCCTGTCTGTCACCTGCGCTGTCTCTGGTGGCTCTATCAGCAGTAGCTACTGGAGCTGGATCCGCCAGGCCCCAGGGAAGGGACTGGAGTGGATTGGGTATATCAGTGGTAGTAGTGGTAGTAGCACCAACTACAACCCCTCCCTCAAGAGTCGAGTCACCCTGTCAGTAGACACGTCCAAGAACCAGCTCTCCCTGAAGCTGAGCTCTGTGACCGCCGCGGACACGGCCGTGTATTACTGTGCGAGAGA	CAGCTGCAGCTGCAGGAGTCGGGCCCAGGACTGGTGAAGCCTTCGGAGACCCTGTCTGTCACCTGCGCTGTCTCTGGTGGCTCTATCAGCAGTAGCTACTGGAGCTGGATCCGCCAGGCCCCAGGGAAGGGACTGGAGTGGATTGGGTATATCTATG---GTAGTGGTAGTAGCACCAACTACAACCCCTCCCTCAAGAGTCGAGTCACCCTGTCAGTAGACACGTCCAAGAACCAGCTCTCCCTGAAGCTGAGCTCTGTGACCGCCGCGGACACGGCCGTGTATTACTGTGCGAGCGA	IGHV4-NL_1	IGHV4-169	False	F
IGHV4-NL_1*01_S0419	IGHV4-169*01	6	0.979933	299	CAGCTGCAGCTGCAGGAGTCGGGCCCAGGACTGGTGAAGCCTTCGGAGACCCTGTCTGTCACCTGCGCTGTCTCTGGTGGCTCTATCAGCAGTAGCTACTGGAGCTGGATCCGCCAGGCCCCAGGGAAGGGACTGGAGTGGATTGGGTATATCAGTGGTAGTAGTGGTAGTAGCACCAACTACAACCCCTCCCTCAAGAGTCGAGTCACCCTGTCAGTAGACACGTCCAAGAACCAGCTCTCCCTGAAGCTGAGCTCTGTGACCGCCGCGGACACGGCCGTGTATTACTGTGCGAGAGA	CAGCTGCAGCTGCAGGAGTCGGGCCCAGGACTGGTGAAGCCTTCGGAGACCCTGTCTGTCACCTGCGCTGTCTCTGGTGGCTCTATCAGCAGTAGCTACTGGAGCTGGATCCGCCAGGCCCCAGGGAAGGGACTGGAGTGGATTGGGTATATCTATG---GTAGTGGTAGTAGCACCAACTACAACCCCTCCCTCAAGAGTCGAGTCACCCTGTCAGTAGACACGTCCAAGAACCAGCTCTCCCTGAAGCTGAGCTCTGTGACCGCCGCGGACACGGCCGTGTATTACTGTGCGAGA-A	IGHV4-NL_1	IGHV4-169	False	F
IGHV7-86*01_S3619	IGHV7-114*01	6	0.97973	296	CAGGTGCAGCTGGTGCAGTCTGGGGCTGAGGTGAAGCAGCCGGGGGCCTCAGTGAAGGTCTCCTGCAAGGCTTCTGGATACACCTTCACTAGCTATGGTATGAATTGGGTGCGACAGGCCCCTGGACAACGGCTTGAGTGGATGGGAGGGATCAGCACCAACACTGGGAACCCAACATATGCCCAGGGCTTCAAAGAACGATTTACCTTCTCCATGGACACCTCTATCAGCACGGCATATCTGCAGATCAGCAGCCTAAAGGCTGAGGACACGGCCGTGTATTACTGTGCGAGACA	CAGGTGCAGCTGGTGCAGTCTGGGGCTGAGGTGAAGCAGCCGGGGGCCTCAGTGAAGGTCTCCTGCAAGGCTTCTGGTTACACCTTCACTAGCTATGGTATGAATTGGGTGCGACAGGCCCATGGACAACGGCTTGAGTGGATGGGATGGATCAACACCGACACTGGGAACCCAACATATGCCCAGGGCTTCAAAGAACGATTTACCTTCTCCATGGACACCTCTATCAGCACGGCATATCTGCAGATCAGCAGCCTAAAGGCTGAGGACACGGCCGTGTATTACTGTGCAAGACA	IGHV7-86	IGHV7-114	False	F
IGHV2-118*01_S3831	IGHV2-174*02	6	0.980066	301	CAGGTGACCTTGAAGGAGTCTGGTCCTGCGCTGGTGAAACCCACACAGACCCTCACGCTGACCTGCACCTTCTCTGGGTTCTCACTCAGCACTAGTGGTATGGGTGTGGGCTGGATCCGTCAGCCCTCACGGAAGACCCTGGAGTGGCTTGCACACATTTATTGGAATGATGATAAATACTACAGCACATCGCTGAAGAGCAGGCTCACCATCTCCAAGGACACCTCCAAAAACCAGGTGGTTCTAACAATGACCAACATGGACCCTGTGGACACAGCCACATATTACTGTGCACGGAGAC	CAGGTGACCTTGAAGGAGTCTGGTCCTGCGCTGGTGAAACCCACACAGACCCTCACGCTGACCTGCACCTTCTCTGGGTTCTCACTCAGCACTAGTGGTATGGGTGTGGGCTGGATCCGTCAGCCCTCACGGAAGACCCTGGAGTGGCTTGCACACATTTATTGGGATGATGATAAGCGCTACAGCACATCTCTGAAGAGCAGGCTCACCATCTCCAAGGACACCTCCAAAAACCAGGTGGTTCTAACAATGACCAACATGGACCCTATGGACACAGCCACATATTACTGTGCACGGAGAC	IGHV2-118	IGHV2-174	False	F
IGHV4-NL_36*01_S6687	IGHV4-165*01	6	0.97973	296	CAGGTGCAGCTGCAGGAGTCGGGCCCAGGACTGGTGAAGCCTTCGGAGACCCTGTCCCTCACCTGCGCTGTCTCTGGTGGCTCCATCAGCGGTTACTGGTGGGGCTGGATCCGCCAGCCCCCAGGGAAGGGACTGGAGTGGATTGGGTATATCGGTGGTAGTAGTGGGAGCACCTACTACAACCCCTCCCTCAAGAGTCGAGTCACCATTTCAACAGACACGTCCAAGAACCAGTTCTCCCTGAAGCTGAGCTCTGTGACCGCCGCGGACACCGCCGTGTATTACTGTGCGAGAGA	CAGGTGCAGCTGCAGGAGTCGGGCCCAGGACTGGTGAAGCCTTCGGAGACCCTGTCCCTCACCTGCGCTGTCTCTGGTGGCTCCATCAGCGGTTACTACTGGAGCTGGATCCGCCAACCCCCAGGGAAGGGGCTGGAGTGGATTGGGTATATCGGTGGTAGTAGTGGGAGCACCTACTACAACCCCTCCCTCAAGAGTCGAGTCACCATTTCAACAGACACGTCCAAGAACCAGTTCTCCCTGAAGCTGAGCTCTGTGACCGCCGCGGACACGGCCGTGTATTACTGTGCGAGAGA	IGHV4-NL_36	IGHV4-165	False	F
IGHV1-NL_2*01_S0023	IGHV1-138*01	6	0.97973	296	CAGGTGCAGCTGGTGCAGTCTGGGGCTGAGGTGAAGAAGCCTGGGGCCTCAGTGAAGGTCTCCTGCAAGGCTTCCGGATACACCTTCACTGACTACTATATGCACTGGGTGCGACAGGCCCCTGGACAAGGGCTTGAGTGGATGGGAGAAATCAACCCAAAAACTGGTGGCACAAACTATGCACAGAAGTTCCAGGGCAGAGTCACCATGACCAGAGACACATCGACGAGCACAGCCTACATGGAGCTGAGCAGCCTGAGATCTGAGGACACGGCCGTGTATTACTGTGCGAGAGA	CAGGTGCAGCTGGTGCAGTCTGGGGCTGAGGTGAAGAAGCCTGGATCCTCAGTGAAGGTCTCCTGCAAGGCTTCCGGATACATCTTCACTGACTACTACATGCACTGGGTGCGACAGGCCCCTGGACAAGGGCTTGAGTGGATGGGAGAAATCAACCCAAAAACTGGTGGCACAAACTATGCACAGAAGTTCCAGGGCAGAGTCACCACGACCAGAGACACATCGACGAGCACAGCCTACATGGAGCTGAGCAGCCTGAGATCTGAGGACACGGCCGTGTATTACTGTGAGAGAGA	IGHV1-NL_2	IGHV1-138	False	F
IGHV4-NL_36*01_S5847	IGHV4-165*01	6	0.97973	296	CAGGTGCAGCTGCAGGAGTCGGGCCCAGGACTGGTGAAGCCTTCGGAGACCCTGTCCCTCACCTGCGCTGTCTCTGGTGGCTCCTTCAGCGGTTACTACTGGGGCTGGATCCGCCAGCCCCCAGGGAAGGGACTGGAGTGGATTGGGTATATCAGTGGTAGTAGTGGGAGCACCGACTACAACCCCTCCCTCAAGAGTCGAGTCACCATTTCAACAGACACGTCCAAGAACCAGTTCTCCCTGAAGCTGAGCTCTGTGACCGCCGCGGACACGGCCGTGTATTACTGTGCGAGAGA	CAGGTGCAGCTGCAGGAGTCGGGCCCAGGACTGGTGAAGCCTTCGGAGACCCTGTCCCTCACCTGCGCTGTCTCTGGTGGCTCCATCAGCGGTTACTACTGGAGCTGGATCCGCCAACCCCCAGGGAAGGGGCTGGAGTGGATTGGGTATATCGGTGGTAGTAGTGGGAGCACCTACTACAACCCCTCCCTCAAGAGTCGAGTCACCATTTCAACAGACACGTCCAAGAACCAGTTCTCCCTGAAGCTGAGCTCTGTGACCGCCGCGGACACGGCCGTGTATTACTGTGCGAGAGA	IGHV4-NL_36	IGHV4-165	False	F
IGHV3-119*02	IGHV3-175*01	6	0.97931	290	GAGGTGCAGCTGGCGGAGTCTGGGGGAGGCTTGGTCCAGCCTGGAGGGTCCCTGAGACTCTCCTGTGCAGCCTCTGGATTCACCGTTAGCAGCTACTGGATGAGCTGGGTCCGCCAGGCTCCGGGAAAGGGGCTGGAGTGGCTTTCAGACATTTATGGTAGTACCATGTACTACGGAGACTCTGTGAAGGGCCGATTCACCGTCTCCAGAGACAATGCCAAGAACTCGCTGTATCTGCAAATGAACAGCCTGAGAGCCGAGGACACGGCCGTGTATTACTGTACTAGGGA	GAGGTGCAGCTGGCGGAGTCTGGGGGAGGCTTGGTCCAGCCTGGGGGGTCCCTGAGACTCTCCTGTGCAGCCTCTGGATTCACCATTAGCAGCTACTGGATGAGCTGGGTCTGCCAGGCTCCGGGAAAGGGGCTGGAGTGGCTTTCAGACATTTATGGTAGTACCATGTACTACGGAGACTCTGTGAAGGGCCTATTCACCGTCTCCAGAGACAATGCCAAGAACTCGCTGTATCTGCAAATGAACAGTCTGAGAGCCGAGGACACGGCCGTGTATTACTGTACTAGAGA	IGHV3-119	IGHV3-175	False	F
IGHV4-NL_29*01_S3761	IGHV4-165*01	6	0.97973	296	CAGGTGCAGCTGCAGGAGTCGGGCCCAGGACTGGTGAAGCCTTCGGAGACCCTGTCCCTCACCTGCGCTGTCTCTGGTGGCTCCATCAGCGGTTACTACTGGAGCTGGATCCGCCAGCCCCCAGGGAAGGGACTGGAGTGGATTGGGTATATCGGTGGTGGTAGTGGGAGCACCGAATACAACCCCTCCCTCAAGAGTCGAGTCACCATTTCAAGAGACACGTCCAAGAACCAGTTCTCCCTGAAGCTGAGCTCTGTGACCGCCGCGGACACGGCCGTGTATTACTGTGCGAGAGA	CAGGTGCAGCTGCAGGAGTCGGGCCCAGGACTGGTGAAGCCTTCGGAGACCCTGTCCCTCACCTGCGCTGTCTCTGGTGGCTCCATCAGCGGTTACTACTGGAGCTGGATCCGCCAACCCCCAGGGAAGGGGCTGGAGTGGATTGGGTATATCGGTGGTAGTAGTGGGAGCACCTACTACAACCCCTCCCTCAAGAGTCGAGTCACCATTTCAACAGACACGTCCAAGAACCAGTTCTCCCTGAAGCTGAGCTCTGTGACCGCCGCGGACACGGCCGTGTATTACTGTGCGAGAGA	IGHV4-NL_29	IGHV4-165	False	F
IGHV3-119*01	IGHV3-175*02	6	0.97931	290	GAGGTGCAGCTGGCGGAGTCTGGGGGAGGCTTGGTCCAGCCTGGAGGGTCCCTGAGACTCTCCTGTGCAGCCTCTGGATTCACCGTTAGCAGCTACTGGATGAGCTGGGTCCGCCAGGCTCCGGGAAAGGGGCTGGAGTGGCTTTCAGACATTTATGGTAGTACCATGTACTACGGAGACTCTGTGAAGGGCCGATTCACCGTCTCCAGAGACAATGCCAAGAACTCGCTGTATCTGCAAATGAACAGCCTGAGAGCCGAGGACACGGCCGTGTATTACTGTACTAGAGA	GAGGTGCAGCTGGCGGAGTCTGGGGGAGGCTTGGTCCAGCCTGGGGGGTCCCTGAGACTCTCCTGTGCAGCCTCTGGATTCACCATTAGCAGCTACTGGATGAGCTGGGTCTGCCAGGCTCCGGGAAAGGGGCTGGAGTGGCTTTCAGACATTTATGGTAGTACCATGTACTACGGAGACTCTGTGAAGGGCCTATTCACCGTCTCCAGAGACAATGCCAAGAACTCGCTGTCTCTGCAAATGAACAGTCTGAGAGCCGAGGACACGGCCGTGTATTACTGTACTAGAGA	IGHV3-119	IGHV3-175	False	F
IGHV4-150*01_S9891	IGHV4-81*01	6	0.97973	296	CAGGTGCAGCTGCAGGAGTCGGGCCCAGGACTGGTGAAGCCTTCGGAGACCCTGTCCCTCACCTGCGCTGTCTCTGGTGGCTCCATCGGCGGTTACTACTGGAGCTGGATCCGCCAGGCCCCAGGGAAGGGACTGGAGTGGATTGGGAATATTGATGGTAATATTGCGGGCACCAACTACAACCCCTCCCTCAAGAGTCGAGTCACCATTTCAAAAGACGCGTCTAAGAATCAGTTCTCCCTGAAGCTGAGCTCTGTGACCTCCGCGGACACGGCCGTGTATTACTGTGCGAGAAA	CAGCTGCAGCTGCAGGAGTCGGGCCCAGGACTGGTGAAGCCTTCGGAGACCCTGTCCCTCACCTGCGCTGTCTCTGGTGGCTCCATCAGCGGTTACTACTGGAGCTGGATCCGCCAGCCCCCAGGGAAGGGACTGGAGTGGATTGGGAATATTGATGGTAATATTGCGGGCACCAACTACAACCCCTCCCTCAAGAGTCGAGTCACCATTTCAAAAGACACGTCCAAGAATCAGTTCTCCCTGAAGCTGAGCTCTGTGACCGCCGCGGACACGGCCGTGTATTACTGTGCGAGAAA	IGHV4-150	IGHV4-81	False	F
IGHV4-NL_33*01_S9428	IGHV4-65*01	6	0.979933	299	CAGGTGCAGCTGCAGGAGTCGGGCCCAGGACTGGTGAAGCCTTCGGAGACCCTGTCCCTCACATGCGCTGTCTCTGGTGGCTCTATCAGCAGT--T-ACTGGTGGGGCTGGATCCGCCAGCCCCCAGGGAAGGGGCTGGAGTGGATTGGGTATATCAGTGGTAGTAGTGGTAGCACCTACTACAACCCCTCCCTCAAGAGTCGAGTCACCATTTCAACAGACACGTCCAAGAACCAGTTCTCCCTGAAGCTGAGCTCTGTGACCGCCGCGGACACGGCCGTGTATTACTGTGCGAGAGA	CAGGTGCAGCTGCAGGAGTCGGGCCCAGGACTGGTGAAGCCTTCGGAGACCCTGTCCCTCACATGCGCTGTCTCTGGTGGCTCTATCAGCAGTAGTAACTGGTGGAGCTGGATCCGCCAGCCCCCAGGGAAAGGGCTGGAGTGGATTGGGTATATCAGTGGTAGTAGTGGTAGCACCTACTACAACCCCTCCCTCAAGAGTCGAGTCACCATTTCAACAGACACGTCCAAGAACCAGTTCTCCCTGAAGCTGAGCTCTGTGACCGCCGCGGACACGGCCGTGTATTACTGTGCGAGACA	IGHV4-NL_33	IGHV4-65	False	F
IGHV4-NL_1*01_S2710	IGHV4-169*02	6	0.979933	299	CAGCTGCAGCTGCAGGAGTCGGGCCCAGGACTGGTGAAGCCTTCGGAGACCCTGTCTGTCACCTGCGCTGTCTCTGGTGGCTCTATCAGCAGTAGCTACTGGAGCTGGATCCGCCAGGCCCCAGGGAAGGGACTGGAGTGGATTGGGTATATCAGTGGTAGTAGTGGTAGTAGCACCAACTACAACCCCTCCCTCAAGAGTCGAGTCACCCTGTCAGTAGACACGTCCAAGAACCAGCTCTCCCTGAAGCTGAGCTCTGTGACCGCCGCGGACACGGCCGTGTATTACTGTGCGAGGGA	CAGCTGCAGCTGCAGGAGTCGGGCCCAGGACTGGTGAAGCCTTCGGAGACCCTGTCTGTCACCTGCGCTGTCTCTGGTGGCTCTATCAGCAGTAGCTACTGGAGCTGGATCCGCCAGGCCCCAGGGAAGGGACTGGAGTGGATTGGGTATATCTATG---GTAGTGGTAGTAGCACCAACTACAACCCCTCCCTCAAGAGTCGAGTCACCCTGTCAGTAGACACGTCCAAGAACCAGCTCTCCCTGAAGCTGAGCTCTGTGACCGCCGCGGACACGGCCGTGTATTACTGTGCGAGCGA	IGHV4-NL_1	IGHV4-169	False	F
IGHV1-NL_1*01_S6622	IGHV1-200*01	6	0.97973	296	CAGGTCCAGCTGGTGCAATCCGGGGCTGAGGTGAAGAAGCCTGGGGCCTCAGTGAAGCTCTCCTGCAAGGCTTCCGGTTATACTTTTACCAGCTACAGTATAAACTGGGTGAGACAGGCCCCTGGACAAGGACTTGAGTGGATGGGATGGATTAACCCTAGCAATGGTAATACAGGCTACGCACAGAAGTTCCAGGGCAGAGTCACCATGACCAGGGACACGTCCACGAGTACAGCCTACATGGAGCTGAGCAGCCTGAGATCTGAGGACACGGCCATGTATTACTGTGCAAGAGG	CAGGTCCAGCTGGTGCAATCCGGGGCTGAGGTGAAGAAGCCTGGGGCCTCAGTGAAGCTCTCCTGCAAGGCTTCCGGTTATACCTTTACCAGCTACTATATAAACTGGGTGAGACAGGCCCCTGGACAAGGACTTGACTGGATGGGATGGATTAACCCTAGCAATGGTAATACAGGCTACGCACAGAAGTTCCAGGGCAGAGTCACCATGACCAGGGACACGTCCACGAGTACAGCCTACATGGAGCTGAACAGCCTGAGATCTGAGGACACGGCCGTGTATTACTGTGCAAGAGG	IGHV1-NL_1	IGHV1-200	False	F
IGHV1-NL_1*01_S8523	IGHV1-200*01	6	0.97973	296	CAGGTCCAGCTGGTGCAGTCCGGGGCTGAGGTGAAGAAGCCTGGGGCCTCAGTGAAGCTCTCCTGCAAGGCTTCCGGTTATACTTTTACCAGCTACAATATAAACTGGGTGAGACAGGCCCCTGGACAAGGACTTGAGTGGATGGGATGGATTAACCCTAGCAATGGTAATACAGGCTACGCACAGAAGTTCCAGGGCAGAGTCACCATGACCAGGGACACGTCCACAAGCACAGCCTACATGGAGCTGAACAGCCTGAGATCTGAGGACACGGCCGTGTATTACTGTGCAAGAGG	CAGGTCCAGCTGGTGCAATCCGGGGCTGAGGTGAAGAAGCCTGGGGCCTCAGTGAAGCTCTCCTGCAAGGCTTCCGGTTATACCTTTACCAGCTACTATATAAACTGGGTGAGACAGGCCCCTGGACAAGGACTTGACTGGATGGGATGGATTAACCCTAGCAATGGTAATACAGGCTACGCACAGAAGTTCCAGGGCAGAGTCACCATGACCAGGGACACGTCCACGAGTACAGCCTACATGGAGCTGAACAGCCTGAGATCTGAGGACACGGCCGTGTATTACTGTGCAAGAGG	IGHV1-NL_1	IGHV1-200	False	F
IGHV2-NL_1*01_S5211	IGHV2-174*01	6	0.980066	301	CAGGTGACCTTGAAGGAGTCTGGTCCTGCGCTGGTGAAACCCACACAGACCCTCACGCTGACCTGCACCTTCTCTGGGTTCTCACTCACCACTAGTGGAATGGGTGTGGGCTGGATCCGTCAGCCCCCAGGGAAGGCCCTGGAGTGGCTTGCAAGCATTTATTGGGATGATGATAAGCGCTACAGCACATCTCTGAAGAGCAGGCTCACCATCTCCAAGGACACCTCCAAGAACCAGGTTGTCCTTACAATGACCAACATGGACCCTGTGGACACAGCCACATATTACTGTGCACGGGGAC	CAGGTCACCTTGAAGGAGTCTGGTCCTGCGCTGGTGAAACCCACACAGACCCTCACGCTGACCTGCACCTTCTCTGGGTTCTCACTCACCACTAGTGGTATGGGTGTGGGCTGGATCCGTCAGCCCCCAGGGAAGGCCCTGGAGTGGCTGGCACTCATTTATTGGGATGATGATAAGCGCTACAGCACATCTCTGAAGAGCAGGCTCACCATCTCCAAGGACACCTCCAAGAACCAGGTTGTCCTTACAATGACCAACATGGACCCTGTGGACACAGCCACATATTACTGTGCACGGGGAG	IGHV2-NL_1	IGHV2-174	False	F
IGHV3-NL_1*01_S5238	IGHV3-136*01	6	0.97973	296	GAGGTGCAGCTGGTGGAGTCTGGGGGAGGCTTGGTCCAGCCTGGAGGGTCCCTGAGACTCTCCTGTGCAGCCTCTGGATTCACCTTCAGTAGTTACGGCATGAGCTGGGTCCGCCAGGCTCCGGGAAAGGGGTTGGAGTGGGTCTCATTCATTAGTTACACTGGTAAAACCATATACTACGCTGACTCCGTGAAGGGCCGATTCACCATCTCCAGAGACAACGCCAAGAACTCGCTGTCTCTGCAAATGAACAGCCTGAGAGCCGAGGACACGGCCGTGTATTACTGTACTAGGGA	GAGGTGCAGCTGGTGGAGTCTGGGGGAGGCTTGGTCCAGCCTGGAGGGTCCCTGAGACTCTCCTGTGCAGCCTCTGGATTCACCTTCAGTAGTTACGACATGAGCTGGGTCCGCCAGGCTCCGGGAAAGGGGCTGGAGTGGGTCTCATATATTAGTTACACTGGTAAAACCATATACTACGCTGACTCCGTGAAGGGCCGATTCACCATCTCCAGAGACAACGCCAAGAACTCGCTGTCTCTGCAAATGAGCAGCCTGAGAGCCGAGGACACGGCCGTGTATTACTGTACTAGAGA	IGHV3-NL_1	IGHV3-136	False	F
IGHV4-67*01_S0439	IGHV4-93*02	6	0.979933	299	CAGGTGCAGCTGCAGGAGTCGGGCCCAGCAGTGGTGAAGCCTTCGGAGACCCTGTCCCTCACCTGCGCTGTCTCTGGTGGCTCCATCAGC---AGTAACTACTGGAGCTGGATCCGCCAGTCCCCAGGGAAGGGGCTGGAATGGATTGGGGGTATCTATGGTAGTGGTGGGAGCACCGAATACAACCCCTCCCTCAAGAGTCGAGTCACCATTTCAATAGACACGTCCAAGAACCAGTTCTCCCTGAAGCTGAGCTCTGTGACCGCCGCGGACACGGCCGTGTATTACTGTGCGAGACA	CAGGTGCAGCTGCAGGAGTCGGGCCCAGCAGTGGTGAAGCCTTCGGAGACCCTGTCCCTCACCTGCGCTGTCTCTGGTGGCTCCATCAGCAGTAGTAACTGGTGGAGCTGGATCCGCCAGTCCCCAGGGAAGGGGCTGGAATGGATTGGGGGTATCTATGGTAGTGGTGGGAGCACCGAATACAACCCCTCCCTCAAGAGTCGAGTCACCATTTCAATAGACACGTCCAAGAACCAGTTCTCCCTGAAGCTGAGCTCTGTGACCGCCGCGGACACCGCCGTGTATTACTGTGCGAGACA	IGHV4-67	IGHV4-93	False	F
IGHV3-76*01_S4285	IGHV3S42*01	6	0.97973	296	GAGGTGCAGCTGGTGGAGTCTGGGGGCGGCTTGGCAAAGCCTGGGGGGTCCCTGAGACTCTCCTGTGCAGCCTCTGGATTCACCTTCAGTAGCTACTGGATGAACTGGGTCCGCCAGGCTCCAGGAAAGGGGCTGGAGTGGGTCTCAGCTATTAATAGTGGTGGGGGTAGCACATACTACGCAGACTCCGTGAAGGGCCGATTCACCATCTCCAGAGACAACTCAAAGAACACGCTCTCCCTGCAAATGAACAGCCTGAGAGCGGAGGACACGGCCGTGTATTACTGTGCGAAAGA	GAGGTGCAGCTGGTGGAGTCTGGGGGCGGCTTGGCAAAGCCTGGGGGGTCCCTGAGACTCTCCTGTGCAGCCTCTGGATTCACCTTCAGTAGCTACTGGATGAATTGGGTCCGCCAGACTCCAGGGAAGGGGCTGGAGTGGATCTCAGCTATTAATAGTGGTGGGGGTAGCACATACTACGCAGACTCCGTGAAGGGCCGATTCACCATCTCCAGAGACAACTCAAAGAACACGCTCTCCCTGCAAATGAACAGCCTGAGAGCTGAGGACACGGCCGTGTATTACTGTGCTAAAGA	IGHV3-76	IGHV3S42	False	F
IGHV4-149*01_S1992	IGHV4-80*01	6	0.97973	296	CAGGTGCAGCTGCAGGAGTCGGGCCCAGGACTGGTGAAGCCTTCGGAGACCCTGTCCCTCACCTGCGCTGTCTCTGGTGGCTCCTTCAGCAGTTACTGGTGGAGCTGGATCCGCCAGCCCCCAGGGAAGGGACTGGAGTGGATTGGGGAGATCAATGGTAATAGTGGGAGCACCAACTACAACCCCTCCCTCAAGAGTCGAGTCACCATTTCAAAAGACGCGTCCAAGAACCAGTTCTCCCTGAAGCTGAGCTCTGTGACCGCCGCGGACACGGCCGTGTATTACTGTGCGAGAAA	CAGGTGCAGCTGCAGGAGTCGGGCCCAGGACTGGTGAAGCCTTCGGAGACCCTGTCCCTCACCTGCGCTGTCTCTGGTGCCTCCATCAGTAGTTACTGGTGGAGCTGGATCCGCCAGCCCCCAGGGAAGGGACTGGAGTGGATTGGGGAGATCAATGGTAATAGTGGTAGCACCTACTACAACCCCTCCCTCAAGAGTCGAGTCACCATTTCAAAAGACGCGTCCAAGAACCAGTTCTCCCTGAAGCTGAGCTCTGTGACCGCCGCGGACACGGCCGTGTATTACTGTGCGAGATA	IGHV4-149	IGHV4-80	False	F
IGHV3-NL_16*01_S8234	IGHV3-46*02	6	0.97973	296	GAGGTGCAGCTGGTGGAGTCTGGGGGAGGCTTGGTACAGCCTGGGGGGTCCCTGAGACTCTCCTGTGCAGCCTCTGGATTCACCTTCAGTAGCACCAGGATGAACTGGATCCGACAGGCTCCAGGGAAGAGGCTGGAGTGGGTGGCTGACATAAAGTATGATGGAAGTGAGAAATACTATGTAGACTCTGTGAAGGGCCGATTCACCATCTCCAGAGACAATGCCAAGAACTCCCTCTATCTGCAAATGAACAGCCTGAGAGCTGAGGACACAGCCGTGTATTACTGTGTGAGAGA	GAGGTGCAGCTGGTGGAGTCTGGGGGAGGCTTGGTACAGCCTGGGGGGTCCCTGAGACTCTCCTGTACAGCCTCTGGATTCACCTTCAGTAGCACCAGGATAAACTGGATCCGACAGTCTCCAGGGAAGAGGCTGGAGTGGGTGGCCGACATAAAGTACGATGGAAGTGAGAAATACTATGTAGACTCTGTGAAGGGCCGATTCACTATCTCCAGAGACAATGCCAAGAACTCCCTCTATCTGCAAATGAACAGCCTGAGAGCTGAGGACACAGCCGTGTATTACTGTGTGAGAGA	IGHV3-NL_16	IGHV3-46	False	F
IGHV3-NL_16*01_S8234	IGHV3-46*01	6	0.97973	296	GAGGTGCAGCTGGTGGAGTCTGGGGGAGGCTTGGTACAGCCTGGGGGGTCCCTGAGACTCTCCTGTGCAGCCTCTGGATTCACCTTCAGTAGCACCAGGATGAACTGGATCCGACAGGCTCCAGGGAAGAGGCTGGAGTGGGTGGCTGACATAAAGTATGATGGAAGTGAGAAATACTATGTAGACTCTGTGAAGGGCCGATTCACCATCTCCAGAGACAATGCCAAGAACTCCCTCTATCTGCAAATGAACAGCCTGAGAGCTGAGGACACAGCCGTGTATTACTGTGTGAGAGA	GAGGCGCAGCTGGTGGAGTCTGGGGGAGGCTTGGTACAGCCTGGGGGGTCCCTGAGACTCTCCTGTGCAGCCTCTGGATTCACCTTCAGTAGCACCAGGATGAACTGGATCCGACAGTCTCCAGGGAAGAGGCTGGAGTGGGTGGCCGACATAAAGTAGGATGGAAGTGAGAAATACTATGTAGACTCTGTGAAGGGCCGATTCACCATCTCCAGAGACAACACCAAGAACTCCCTCTATCTGCAAATGAACAGCCTGAGAGCTGAGGACACAGCCGTGTATTACTGTGTGAGAGA	IGHV3-NL_16	IGHV3-46	False	P
IGHV4-NL_5*01_S6281	IGHV4-160*01	6	0.97973	296	CAGGTGCAGCTGCAGGAGTCGGGCCCAGGACTGGTGAAGCCTTCGGAGACCCTGTCCCTCACCTGCGCTGTCTCTGGTGGCTCCATCAGCAGTAACTACTGGAGCTGGATCCGCCAGCCCCCAGGGAAGGGGCTGGAGTGGATTGGGTATATCTATGGTAGTAGTGGGAGCACCAACTACAACCCCTCCCTCAAGAGTCGAGTCACCATTTCAACAGACACGTCCAAGAACCAGTTCTCCCTGAAGCTGAGCTCTGTGACCGCCGCGGACACGGCCGTGTATTACTGTGCGAGATA	CAGGTGCAGCTGCAGGAGTCGGGCCCAGGACTGGTGAAGCCTTCGGAGACCCTGTCCCTCACCTGCGCTGTCTCTGGTGGCTCCATCAGCAGTAACTACTGGAGCTGGATCCGCCAGCCCCCAGGGAAGGGGCTGGAGTGGATTGGACGTATCTATGGTAGTGGTGGGAGCACCGACTACAACCCCTCCCTCAAGAGTCGAGTCACCATTTCAACAGACACGTCCAAGAACCAGTTCTCCCTGAAGCTGAGCTCTGTGACCGCCGCGGACACGGCCGTGTATTACTGTGCGAGAGA	IGHV4-NL_5	IGHV4-160	False	F
IGHV4-NL_1*02_S2275	IGHV4-169*01	6	0.97973	296	CAGGTGCAGCTGCAGGAGTCGGGCCCAGGACTGGTGAAGCCTTCGGAGACCCTGTCCCTCACCTGCGCTGTCTCTGGTGGCTCCATCAGCAGTAGCTACTGGAGCTGGATCCGCCAGGCCCCAGGGAAGGGACTGGAGTGGATTGGGTATATCTATGGTAGTGGTAGTAGCACCAACTACAACCCCTCCCTCAAGAGTCGAGTCACCCTGTCAGTAGACACGTCCAAGAACCAGCTCTCCCTGAAGCTGAGCTCTGTGACCGCCGCGGACACCGCCGTGTATTACTGTGCGAGAGA	CAGCTGCAGCTGCAGGAGTCGGGCCCAGGACTGGTGAAGCCTTCGGAGACCCTGTCTGTCACCTGCGCTGTCTCTGGTGGCTCTATCAGCAGTAGCTACTGGAGCTGGATCCGCCAGGCCCCAGGGAAGGGACTGGAGTGGATTGGGTATATCTATGGTAGTGGTAGTAGCACCAACTACAACCCCTCCCTCAAGAGTCGAGTCACCCTGTCAGTAGACACGTCCAAGAACCAGCTCTCCCTGAAGCTGAGCTCTGTGACCGCCGCGGACACGGCCGTGTATTACTGTGCGAGA-A	IGHV4-NL_1	IGHV4-169	False	F
IGHV4-149*01_S9484	IGHV4-80*01	6	0.97973	296	CAGGTGCAGCTGCAGGAGTCGGGCCCAGGACTGGTGAAGCCTTCGGAGACCCTGTCCCTCACCTGCACTGTCTCTGGTGCCTCCATCAGTAGTTACTGGTGGAGCTGGATCCGCCAGCCCCCAGGGAAGGGACTGGAGTGGATTGGGGAGATTAATGGTAATAGTGGGAGCACCAACTACAACCCCTCCCTCAAGAGTCGAGTCACCATTTCAAAAGACGCGTCCAAGAACCAGTTCTCCCTGAAGCTGAGCTCTGTGACCGCCGCGGACACGGCGGTGTATTACTGTGCGAGAGA	CAGGTGCAGCTGCAGGAGTCGGGCCCAGGACTGGTGAAGCCTTCGGAGACCCTGTCCCTCACCTGCGCTGTCTCTGGTGCCTCCATCAGTAGTTACTGGTGGAGCTGGATCCGCCAGCCCCCAGGGAAGGGACTGGAGTGGATTGGGGAGATCAATGGTAATAGTGGTAGCACCTACTACAACCCCTCCCTCAAGAGTCGAGTCACCATTTCAAAAGACGCGTCCAAGAACCAGTTCTCCCTGAAGCTGAGCTCTGTGACCGCCGCGGACACGGCCGTGTATTACTGTGCGAGATA	IGHV4-149	IGHV4-80	False	F
IGHV4-NL_1*02_S8056	IGHV4-169*02	6	0.97973	296	CAGGTGCAGCTGCAGGAGTCGGGCCCAGGACTGGTGAAGCCTTCGGAGACCCTGTCTGTCACCTGCGCTGTCTCTGGTGGCTCTATCAGCAGTAGCTACTGGAGCTGGATCCGCCAGGCCCCAGGGAAGGGACTGGAGTGGATTGGGTATATCTATGGTAGTGGTGGGAGCACCAGCGACAACCCCTCCCTCAAGAGTCGAGTCACCCTGTCAGTAGACACGTCCAAGAACCAGCTCTCCCTGAAGCTGAGCTCTGTGACCGCCGCGGACACGGCCGTGTATTACTGTGCGAGAGA	CAGCTGCAGCTGCAGGAGTCGGGCCCAGGACTGGTGAAGCCTTCGGAGACCCTGTCTGTCACCTGCGCTGTCTCTGGTGGCTCTATCAGCAGTAGCTACTGGAGCTGGATCCGCCAGGCCCCAGGGAAGGGACTGGAGTGGATTGGGTATATCTATGGTAGTGGTAGTAGCACCAACTACAACCCCTCCCTCAAGAGTCGAGTCACCCTGTCAGTAGACACGTCCAAGAACCAGCTCTCCCTGAAGCTGAGCTCTGTGACCGCCGCGGACACGGCCGTGTATTACTGTGCGAGCGA	IGHV4-NL_1	IGHV4-169	False	F
IGHV4-NL_1*02_S8056	IGHV4-169*01	6	0.97973	296	CAGGTGCAGCTGCAGGAGTCGGGCCCAGGACTGGTGAAGCCTTCGGAGACCCTGTCTGTCACCTGCGCTGTCTCTGGTGGCTCTATCAGCAGTAGCTACTGGAGCTGGATCCGCCAGGCCCCAGGGAAGGGACTGGAGTGGATTGGGTATATCTATGGTAGTGGTGGGAGCACCAGCGACAACCCCTCCCTCAAGAGTCGAGTCACCCTGTCAGTAGACACGTCCAAGAACCAGCTCTCCCTGAAGCTGAGCTCTGTGACCGCCGCGGACACGGCCGTGTATTACTGTGCGAGAGA	CAGCTGCAGCTGCAGGAGTCGGGCCCAGGACTGGTGAAGCCTTCGGAGACCCTGTCTGTCACCTGCGCTGTCTCTGGTGGCTCTATCAGCAGTAGCTACTGGAGCTGGATCCGCCAGGCCCCAGGGAAGGGACTGGAGTGGATTGGGTATATCTATGGTAGTGGTAGTAGCACCAACTACAACCCCTCCCTCAAGAGTCGAGTCACCCTGTCAGTAGACACGTCCAAGAACCAGCTCTCCCTGAAGCTGAGCTCTGTGACCGCCGCGGACACGGCCGTGTATTACTGTGCGAGA-A	IGHV4-NL_1	IGHV4-169	False	F
IGHV4-NL_1*02_S8887	IGHV4-169*02	6	0.97973	296	CAGGTGCAGCTGCAGGAGTCGGGCCCAGGACTGGTGAAGCCTTTGGAGACCCTGTCCCTCACCTGCGCTGTCTCTGGTGGCTCTATCAGCAGTAGCTACTGGAGCTGGATCCGCCAGGCCCCAGGGAAGGGGCTGGAGTGGATTGGGTATATCTATGGTAGTGGTAGTAGCACCAACTACAACCCCTCCCTCAAGAGTCGAGTCACCCTGTCAGTAGACACGTCCAAGAACCAGCTCTCCCTGAAGCTGAGCTCTGTGACCGCCGCGGACACGGCCGTGTATTACTGTGCGAGAGA	CAGCTGCAGCTGCAGGAGTCGGGCCCAGGACTGGTGAAGCCTTCGGAGACCCTGTCTGTCACCTGCGCTGTCTCTGGTGGCTCTATCAGCAGTAGCTACTGGAGCTGGATCCGCCAGGCCCCAGGGAAGGGACTGGAGTGGATTGGGTATATCTATGGTAGTGGTAGTAGCACCAACTACAACCCCTCCCTCAAGAGTCGAGTCACCCTGTCAGTAGACACGTCCAAGAACCAGCTCTCCCTGAAGCTGAGCTCTGTGACCGCCGCGGACACGGCCGTGTATTACTGTGCGAGCGA	IGHV4-NL_1	IGHV4-169	False	F
IGHV4-NL_1*02_S8887	IGHV4-169*01	6	0.97973	296	CAGGTGCAGCTGCAGGAGTCGGGCCCAGGACTGGTGAAGCCTTTGGAGACCCTGTCCCTCACCTGCGCTGTCTCTGGTGGCTCTATCAGCAGTAGCTACTGGAGCTGGATCCGCCAGGCCCCAGGGAAGGGGCTGGAGTGGATTGGGTATATCTATGGTAGTGGTAGTAGCACCAACTACAACCCCTCCCTCAAGAGTCGAGTCACCCTGTCAGTAGACACGTCCAAGAACCAGCTCTCCCTGAAGCTGAGCTCTGTGACCGCCGCGGACACGGCCGTGTATTACTGTGCGAGAGA	CAGCTGCAGCTGCAGGAGTCGGGCCCAGGACTGGTGAAGCCTTCGGAGACCCTGTCTGTCACCTGCGCTGTCTCTGGTGGCTCTATCAGCAGTAGCTACTGGAGCTGGATCCGCCAGGCCCCAGGGAAGGGACTGGAGTGGATTGGGTATATCTATGGTAGTGGTAGTAGCACCAACTACAACCCCTCCCTCAAGAGTCGAGTCACCCTGTCAGTAGACACGTCCAAGAACCAGCTCTCCCTGAAGCTGAGCTCTGTGACCGCCGCGGACACGGCCGTGTATTACTGTGCGAGA-A	IGHV4-NL_1	IGHV4-169	False	F
IGHV3-88*02_S3953	IGHV3-116*01	6	0.980132	302	GAGGTGCAGCTGGTGGAGTCTGGGGGAGGCTTGGTCCAGCCTGGCGGGTCCCTGAGAGTCTCCTGTGCAGCCTCTGGATTCACCTTCAGTGACTACTACATGCAGTGGGTCCGCCAGGCTCCAGGAAAGGGGCCGGAGTGGGTAGGTTTCATTAGAAACAAAGCTAATGGTGAGACAACAGAATACGCCGCGTCTGTGAAAGGCAGATTCACCATCTCAAGAGATGATTCCAAAAGCATTGCCAGTCTGCAAATGAACAGCCTGAACACCGAGGACACGGCCGTGTATTACTGTGCTAGAGA	GAGGTGCAGCTGGTGGAGTCTGGGGGAGGCTTGGTCCAGCCTGGCGGGTCCCTGAGAGTCTCCTGTGCAGCCTCTGGATTCACCTTCAGTGACTACTACATGCAGTGGGTCCGCCAGGCTCCAGGAAAGGGGCCGGAGTGGGTAGGTTTCATTAGAAACAAAGCTAATGGTGGGACAGCAGAATACGCCGCGTCTGTGAAAGGCAGATTCACCATCTCAAGAGATGATTCCAAAAGCATTGCCAGTCTGCAAATGAACAGCCTGAAAACCGAGGACACGGCCGTGTATTACTGTACTAGGCA	IGHV3-88	IGHV3-116	False	F
IGHV4-NL_1*02_S8977	IGHV4-169*02	6	0.97973	296	CAGGTGCAGCTGCAGGAGTCGGGCCCAGGACTGGTGAAGCCTTTGGAGACCCTGTCCCTCACCTGCGCTGTCTCTGGTGGCTCTATCAGCAGTAACTACTGGAGCTGGATCCGCCAGGCCCCAGGGAAGGGACTGGAGTGGATTGGGTATATCTATGGTAGTGGTAGTAGCACCAACTACAACCCCTCCCTCAAGAGTCGAGTCACCCTGTCAGTAGACACGTCCAAGAACCAGCTCTCCCTGAAGCTGAGCTCTGTGACCGCCGCGGACACGGCCGTGTATTACTGTGCGAGAGA	CAGCTGCAGCTGCAGGAGTCGGGCCCAGGACTGGTGAAGCCTTCGGAGACCCTGTCTGTCACCTGCGCTGTCTCTGGTGGCTCTATCAGCAGTAGCTACTGGAGCTGGATCCGCCAGGCCCCAGGGAAGGGACTGGAGTGGATTGGGTATATCTATGGTAGTGGTAGTAGCACCAACTACAACCCCTCCCTCAAGAGTCGAGTCACCCTGTCAGTAGACACGTCCAAGAACCAGCTCTCCCTGAAGCTGAGCTCTGTGACCGCCGCGGACACGGCCGTGTATTACTGTGCGAGCGA	IGHV4-NL_1	IGHV4-169	False	F
IGHV4-NL_1*02_S8977	IGHV4-169*01	6	0.97973	296	CAGGTGCAGCTGCAGGAGTCGGGCCCAGGACTGGTGAAGCCTTTGGAGACCCTGTCCCTCACCTGCGCTGTCTCTGGTGGCTCTATCAGCAGTAACTACTGGAGCTGGATCCGCCAGGCCCCAGGGAAGGGACTGGAGTGGATTGGGTATATCTATGGTAGTGGTAGTAGCACCAACTACAACCCCTCCCTCAAGAGTCGAGTCACCCTGTCAGTAGACACGTCCAAGAACCAGCTCTCCCTGAAGCTGAGCTCTGTGACCGCCGCGGACACGGCCGTGTATTACTGTGCGAGAGA	CAGCTGCAGCTGCAGGAGTCGGGCCCAGGACTGGTGAAGCCTTCGGAGACCCTGTCTGTCACCTGCGCTGTCTCTGGTGGCTCTATCAGCAGTAGCTACTGGAGCTGGATCCGCCAGGCCCCAGGGAAGGGACTGGAGTGGATTGGGTATATCTATGGTAGTGGTAGTAGCACCAACTACAACCCCTCCCTCAAGAGTCGAGTCACCCTGTCAGTAGACACGTCCAAGAACCAGCTCTCCCTGAAGCTGAGCTCTGTGACCGCCGCGGACACGGCCGTGTATTACTGTGCGAGA-A	IGHV4-NL_1	IGHV4-169	False	F
IGHV3-83*02_S9518	IGHV3-110*02	6	0.979933	299	GAAGTGCAGTTGGTGGAGTCTGGGGGAGGCTTGGTACAGCCTGGGGGGTCCCTGAGACTCTCCTGTGTAGCCTCTGGATTCACCTTCAGTGACCACTACATGGACTGGGTCCGCCAGGCTCCAGGGAAGGGGCTGGAGTGGGTCTCAAGTATTAGCACTGGTAGCGGTAGTACCACATTGTACCCAGACTCTGTCAAGGGCCGATTCATCATCTCCAGAGACAACGCCAAGAACACACTGTATCTGCAAATGAACAGCCTGAGAGCCGAGGACACGGCTGTCTATTACTGTGCGAGACA	GAAGTGCAGTTGGTGGAGTCTGGGGGAGGCTTGGTACAGCCTGGGGGGTCCCTGAGACTCTCCTGTGCAGCCTCTGGATTCACCTTCAGTGACCACTACATGGACTGGGTCCGCCAGGCTCCAGGGAAGGGGCTGGAGTGGGTCTCAAGTATTAGCAGTGGTAGTGGTAGTACCACATTGTACCCAGACTCTGTCAAGGGCCGATTCACCATCTCCAGAGACAATGCCAAGAACACAGTGTATCTGCAAATGAACAGCCTGAGAGCCGAGGACACGGCTGTCTATTACTGTGCGAGACA	IGHV3-83	IGHV3-110	False	F
IGHV3-83*02	IGHV3-110*02	6	0.979933	299	GAAGTGCAGTTGGTGGAGTCTGGGGGAGGCTTGGTACAGCCTGGGGGGTCCCTGAGACTCTCCTGTGTAGCCTCTGGATTCAGCTTCAGTGACCACTACATGGACTGGGTCCGCCAGGCTCCAGGGAAGGGGCTGGAGTGGGTCTCAAGTATTAGCACTGGTAGCGGTAGTACCACATTGTACCCAGACTCTGTCAAGGGCCGATTCACCATCTCCAGAGACAACGCCAAGAACACACTGTATCTGCAAATGAACAGCCTGAGAGCCGAGGACACGGCTGTCTATTACTGTGCGAGACA	GAAGTGCAGTTGGTGGAGTCTGGGGGAGGCTTGGTACAGCCTGGGGGGTCCCTGAGACTCTCCTGTGCAGCCTCTGGATTCACCTTCAGTGACCACTACATGGACTGGGTCCGCCAGGCTCCAGGGAAGGGGCTGGAGTGGGTCTCAAGTATTAGCAGTGGTAGTGGTAGTACCACATTGTACCCAGACTCTGTCAAGGGCCGATTCACCATCTCCAGAGACAATGCCAAGAACACAGTGTATCTGCAAATGAACAGCCTGAGAGCCGAGGACACGGCTGTCTATTACTGTGCGAGACA	IGHV3-83	IGHV3-110	False	F
IGHV3-83*02	IGHV3-110*01	6	0.979933	299	GAAGTGCAGTTGGTGGAGTCTGGGGGAGGCTTGGTACAGCCTGGGGGGTCCCTGAGACTCTCCTGTGTAGCCTCTGGATTCAGCTTCAGTGACCACTACATGGACTGGGTCCGCCAGGCTCCAGGGAAGGGGCTGGAGTGGGTCTCAAGTATTAGCACTGGTAGCGGTAGTACCACATTGTACCCAGACTCTGTCAAGGGCCGATTCACCATCTCCAGAGACAACGCCAAGAACACACTGTATCTGCAAATGAACAGCCTGAGAGCCGAGGACACGGCTGTCTATTACTGTGCGAGACA	GAGGTGCAGCTGGTGGAGTCTGGGGGAGGCTTGGTACAGCCTGGGGGGTCCCTGAGACTCTCCTGTGTAGCCTCTGGATTCAGCTTCAGTGACCACTACATGGACTGGGTCCGCCAGGCTCCAGGGAAGGGGCTGGAGTGGGTCTCAAGTATTAGCAGTGGTAGTGGTAGTACCACATTGTACCCAGACTCTGTCAAGGGCCGATTCACCATCTCCAGAGACAATGCCAAGAACACAGTGTATCTGCAAATGAACAGCCTGAGAGCCGAGGACACGGCTGTCTATTACTGTGCGAGACA	IGHV3-83	IGHV3-110	False	F
IGHV3-NL_17*01_S5770	IGHV3-30*01	6	0.980132	302	GAGGTGCAGCTGGTGGAGTCTGGGGGAGGCTTGGTCCAGCCTGGCGGGTCCCTGAGGCTCTCCTGTGCAGCCTCTGGATTCACCTTCAGTAACGCCTGGATGAACTGGGTCCGCCAGGCTCCAGGGAAGGGGCTAGTGTGGGTTGCCCGTATTAAAAGCAAAGCTAATGGTGAGACAGCAGATTACGCCGCATCTGTGAAAGGCAGATTCACCATCTCAAGAGACGATTCAAAGAACACACTGTACCTGCAAATGAACAGCCTGAAAACCGAGGACACGGCCGTGTATTACTGCACCACAGA	GAGGTGCAGCTGGTGGAGTCTGGGGGAGGCTTGGTCCAGCCTGGGGGGTCCCTGAGGCTCTCCTGTGCAGCCTCTGGATTCACCTTCAGTAACGTCTGGATGAACTGGGTCCGCCAGGCTCCAGGGAAGGGGCTAGAGTGGGTTGCCCGTATTAAAAGGAAAGCTGATGGTGAGACAGCAGATTACGCCGCGTCTGTGAAAGGCAGATTCACCATCTCAAGAGACGATTCAAAGAACACACTGTACCTGCAAATGAACAGCCTGAAAACCGAGGACACGGCCGTGTATTACTGCACCACAGA	IGHV3-NL_17	IGHV3-30	False	F
IGHV4-NL_17*01_S2080	IGHV4S13*01	6	0.980132	302	CAGGTGCAGCTGCAGGAGTCGGGCCCAGGAGTGGTGAAGCCTTCGGAGACCCTGTCCCTCACCTGCGCTGTCTCTGGTGGCTCCATCAGC---GGTTACTACTACTGGAGCTGGATCCGCCAGCCCCCAGGGAAGGGGCTGGAGTGGATTGGGAGTATCTATAGTAATAGTGAGAGTACCAACTACAACCCCTCTCTCAAGAGTCGAGTCACCATTTCAAAAGACACGTCCAAGAACCAGTTCTCCCTGAAGCTGAGCTCTGTGACCGCCACGGACACGGCCGTGTATTACTGTGCGAGAGA	CAGGTGCAGCTGCAGGAGTCGGGCCCAGGAGTGGTGAAGCCTTCGGAGACCCTGTCCCTCACCTGCGCTGTCTCTGGTGGCTCCATCAGCAGTGGTTACTACTACTGGAGCTGGATCCGCCAGCCCCCAGGGAAGGGGCTGGAGTGGATTGGGGGTATCTATAGTAATAGTGAGAGTACCAACTACAACCCCTCCCTCAAGAGTCGAGTCACCATTTCAAAAGACACGTCCAAGAACCAGTTCTCCCTGAAGCTGAGCTCTGTGACCGCCGCGGACACGGCCGTGTATTACTGTGCGAGAGA	IGHV4-NL_17	IGHV4S13	False	F
IGHV4-117*01_S0992	IGHV4-57*02	6	0.979933	299	CAGCTGCAGCTGCAGGAGTCGGGCCCAGGACTGGTGAAGCCTTCGGAGACCCTGTCCCTCACCTGCGCTGTCTCTGGTGGCTCTATCAGCAGTAGTAACTGGTGGAGCTGGATCCGCCAGCCCCCAGGGAAGGGACTGGAGTGGATTGGACGTATCTCTGGTAGTGGTGGGAGCACCAGCTACAACCCGTCCCTCAAGAGTCGAGTCACCATTTCAACAGACACGTCCAAGAACCAGTTCTCCCTGAAGCTGAGCTCTGTGACCGCCGCGGACACGGCCGTGTATTACTGTGCGAGAGA	CAGCTGCAGCTGCAGGAGTCGGGCCCAGGACTGGTGAAGCCTTCGGAGACCCTGTCCCTCACCTGCGCTGTCTCTGGTGGCTCCATCAGCAGTAGTAACTGGTGGAGCTGGATCCGCCAGCCCCCAGGGAAGGGACTGGAGTGGATTGGACGTATCTCTGGTAGTGGTGGGAGCACCAGCGACAACCCCTCCCTCAAGAGTCGAGTCACCATTTCAAAAGACACGTCCAAGAATCAGTTCTCCCTGAAGCTGAGCTCTGTGACCGCCGCGGACACGGCCGTGTATTACTGTGCGAGAAA	IGHV4-117	IGHV4-57	False	F
IGHV3-34*01_S1458	IGHV3S41*01	6	0.97973	296	GAGGTGCAGCTGGTAGAGTCTGGGGGAGGCTTGGTCCAGCCTGGCGGGTCCCTGAGACTCTCCTGTGCAGCCTCTGGATTCACCTTCAGTAACTACTGGATGTACTGGTTCCGCCAGGCTCCAGGGAAGGGGCTGGAGTGGGTCTCAAGTGTTAGTGGTAGCCGTAGTAACACATACTACCCAGACTCTGTCAAGGGCCGATTCACCATCTCCAGAGACAATGCCAAGAACACGCTGTATCTGCAAATGAACAGCCTGAGAGCTGAGGACACGGCTGTCTATTACTGTGCGAGAGA	GAGGTGCAGCTGGTAGAGTCTGGGGGAGGCTTAGTCCAGCCTGGCGGGTCCCTGAGACTCTCCTGTGCAACCTCTGGATTCACCTTCAGTAACTACTGGATGTACTGGTTCCGCCAGGCTCCAGGGAAGGGGCTGGAGTGGGTCTCAAGTATTAGTGGTAGCAGTAGTAACACATACTACCCAGACTCTGTCAAGGGCCGATTCACCATCTCCAGAGACAACGCCAAGAACACGCTGTATCTGCAAATGAACAGCCTGAGAGCCGAGGACACGGCTGTCTATTACTGTGCGAGAGA	IGHV3-34	IGHV3S41	False	F
IGHV4-NL_1*02_S2275	IGHV4-169*02	6	0.97973	296	CAGGTGCAGCTGCAGGAGTCGGGCCCAGGACTGGTGAAGCCTTCGGAGACCCTGTCCCTCACCTGCGCTGTCTCTGGTGGCTCCATCAGCAGTAGCTACTGGAGCTGGATCCGCCAGGCCCCAGGGAAGGGACTGGAGTGGATTGGGTATATCTATGGTAGTGGTAGTAGCACCAACTACAACCCCTCCCTCAAGAGTCGAGTCACCCTGTCAGTAGACACGTCCAAGAACCAGCTCTCCCTGAAGCTGAGCTCTGTGACCGCCGCGGACACCGCCGTGTATTACTGTGCGAGAGA	CAGCTGCAGCTGCAGGAGTCGGGCCCAGGACTGGTGAAGCCTTCGGAGACCCTGTCTGTCACCTGCGCTGTCTCTGGTGGCTCTATCAGCAGTAGCTACTGGAGCTGGATCCGCCAGGCCCCAGGGAAGGGACTGGAGTGGATTGGGTATATCTATGGTAGTGGTAGTAGCACCAACTACAACCCCTCCCTCAAGAGTCGAGTCACCCTGTCAGTAGACACGTCCAAGAACCAGCTCTCCCTGAAGCTGAGCTCTGTGACCGCCGCGGACACGGCCGTGTATTACTGTGCGAGCGA	IGHV4-NL_1	IGHV4-169	False	F
IGHV4-NL_1*01_S8446	IGHV4-169*01	6	0.97973	296	CAGCTGCAGCTGCAGGAGTCGGGCCCAGGACTGGTGAAGCCTTCGGAGACCCTGTCTGTCACCTGCGCTGTCTCTGGTGGCTCTATCAGCAGTAACTACTGGAGCTGGATCCGCCAGCCCCCAGGGAAGGGACTGGAGTGGATTGGACGTATCTATGGTAGTGGTAGTAGCACCAACTACAACCCCTCCCTCAAGAGTCGAGTCACCCTGTCAGTAGACACGTCCAAGAACCAGCTCTCCCTGAAGCTGAGCTCTGTGACCGCCGCGGACACGGCCGTGTATTACTGTGCGAGAGA	CAGCTGCAGCTGCAGGAGTCGGGCCCAGGACTGGTGAAGCCTTCGGAGACCCTGTCTGTCACCTGCGCTGTCTCTGGTGGCTCTATCAGCAGTAGCTACTGGAGCTGGATCCGCCAGGCCCCAGGGAAGGGACTGGAGTGGATTGGGTATATCTATGGTAGTGGTAGTAGCACCAACTACAACCCCTCCCTCAAGAGTCGAGTCACCCTGTCAGTAGACACGTCCAAGAACCAGCTCTCCCTGAAGCTGAGCTCTGTGACCGCCGCGGACACGGCCGTGTATTACTGTGCGAGA-A	IGHV4-NL_1	IGHV4-169	False	F
IGHV4-149*01_S1430	IGHV4-80*01	6	0.97973	296	CAGGTGCAGCTGCAGGAGTCGGGCCCAGGACTGGTGAAGCCTTCGGAGACCCTGTCCCTCACCTGCACTGTCTCTGGTGCCTCCATTAGTAGTAACTGGTGGAGCTGGATCCGCCAGCCCCCAGGGAAGGGACTGGAGTGGATTGGGGAGATCAATGGTAATAGTGGGAGCACCAACTACAACCCCTCCCTCAAGAGTCGAGTCACCATTTCAAAAGACGCGTCCAAGAACCAGTTCTCCCTGAAGCTGAGCTCTGTGACCGCCGCGGACACGGCCGTGTATTACTGTGCGAGAGA	CAGGTGCAGCTGCAGGAGTCGGGCCCAGGACTGGTGAAGCCTTCGGAGACCCTGTCCCTCACCTGCGCTGTCTCTGGTGCCTCCATCAGTAGTTACTGGTGGAGCTGGATCCGCCAGCCCCCAGGGAAGGGACTGGAGTGGATTGGGGAGATCAATGGTAATAGTGGTAGCACCTACTACAACCCCTCCCTCAAGAGTCGAGTCACCATTTCAAAAGACGCGTCCAAGAACCAGTTCTCCCTGAAGCTGAGCTCTGTGACCGCCGCGGACACGGCCGTGTATTACTGTGCGAGATA	IGHV4-149	IGHV4-80	False	F
IGHV3-128*02_S6299	IGHV3-184*01	6	0.980132	302	GAGGTGCAGCTGGTGGAGTCTGGGGGAGGCCTGGTCCAGCCTGGCGGGTCCCTGAGAGTCTCCTGTGCAGCCTCTGGATTCACCTTCAGTAACCACTACATGTACTGGGTCCGCCAGGCTCCAGGAAAGGGGCTGGAGTGGGTGGGTTTCATTAGAAGCAAAGCTTACGGTGGGACAGCAGAATACGCCGCGTCTGTGAAAGGCAGATTCACCATCTCCAGAGATGATTCCAAAAGCATCGCCTATCTGCAAATGAACAGCCTGAAAACCGAGGACACGGCCGTGTATTACTGTACTAGGGA	GAGGTGCAGCTGGTGGAGTCTGGGGGAGGCTTGGTCCAGCCTGGGGGGTCCCTGAGACTCTCCTGTGCAGCCTCTGGATTCACCTTCAGTGACTACTACATGTACTGGGTCCGCCAGGCTCCAGGAAAGGGGCTGGAGTGGGTGGGTTTCATTAGAAGCAAAGCTTACGGTGGGACAGCAGAATACGCCGCGTCTGTGAAAGGCAGATTCACCATCTCCAGAGATGATTCCAAAAGCATCGCCTATCTGCAAATGAGCAGCCTGAAAACCGAGGACACGGCCGTGTATTACTGTACTAGGGA	IGHV3-128	IGHV3-184	False	F
IGHV3-NL_15*01_S3018	IGHV3-134*01	6	0.97973	296	GAAGTGCAGCTGGTGGAGTCTGGGGGAGGCTTGGTAAAGCCTGGAGGGTCCCTGAGACTCTCCTGTGCAGCCTCTGGATTCACCTTTGATGATTATGCCATGAGCTGGGTCCGCCAGGCTCCAGGGAAGGGTCTGGAGTGGGTATCTCGGATTAGTTGGGATGGTGGTAGCACATATTACGCAGACTCCGTGAAGGGCCGATTCACCATCTCCAGAGACAACGCCAAGAACTCCCTGTTTCTGCAAATGGACAGGCTGAGAGCTGAGGACACGGCCGTGTATTACTGTACTAGAGA	GAAGTGCAGCTGGTGGAGTCTGGGGGAGGCTTGGTAAAGCCTGGAGGGTCCCTGAGACTCTCCTGTGCAGCCTCTGGATTCACGTTTGATGATTATGCCATGAGCTGGGTCCGCCAGGCTCCAGGGAAGGGTCTGGAGTGGGTATCTCGGATTAGTTGGGATGGTGGTAGCACATATTACGCAGACTCCGTGAAGGGCCGATTCACCATCTCCAGAGACAACGCCAAGAACACACTGTATCTGCAAATGGACAGGCTGAGAGCTGAGGACACGGCCTTGTATTACTGTAGTAGAGA	IGHV3-NL_15	IGHV3-134	False	F
IGHV3-152*01_S1133	IGHV3-38*01	6	0.980132	302	GAGGTGCAGCTGGCAGAGTCTGGGGGAGGCTTGGTCCAGCCTGGGGGGTCCCTGAGACTCTCCTGTGCAGCCTCTGGATTCACCTTCAGTGACCACTACATGGACTGGGTCCGCCAGGCTCCAGGGAAGGGCCTGGAGTGGGTTGGCCGTATTAGAAACAAAGCTAACAGTTACACGACAGAATACGCCGCGTCTGTGAAAGGCAGATTCACCATCTCAAGGGATGATTCAAAGAACACACTGTATCTGCAAATGAGCAGCCTGAAAACCGAGGACACGGCTGTGTATTACTGTGCTAGAGA	GAGGTGCAGCTGGTGGAGTCTGGGGGCGGCTTGGCACAGCCTGGGGGGTCCCTGAGACTCTCCTGTGCAGCCTCTGGATTCACCTTCAGTGACCACTACATGGACTGGGTCCGCCAGGCTCCAGGGAAGGGCCTGGAGTGGGTTGGCCGTATTAGAAACAAAGCTAACAGTTACACAACAGAATACGCCGCGTCTGTGAAAGGCAGATTCACCATCTCAAGGGATGATTCAAAGAACACACTGTATCTGCAAATGAGCAGCCTGAAAACCGAGGACACGGCTGTGTATTACTGTGCTAGAGA	IGHV3-152	IGHV3-38	False	F
IGHV4-NL_1*01_S7240	IGHV4-169*01	6	0.97973	296	CAGCTGCAGCTGCAGGAGTCGGGCCCAGGACTGGTGAAGCCTCCGGAGACCCTGTCCCTCACCTGCGCTGTCTCTGGTGGCTCTATCAGCAGTAGCTACTGGAGCTGGATCCGCCAGCCCCCAGGGAAGGGACTGGAGTGGATTGGGTATATCTATGGTAGTGGTAGTAGCACCAACTACAACCCCTCCCTCAAGAGTCGAGTCACCCTGTCAGTAGACACGTCCAAGAACCAGTTCTCCCTGAAGCTGAGCTCTGTGACCGCCGCGGACACGGCCGTGTATTACTGTGCGAGAGA	CAGCTGCAGCTGCAGGAGTCGGGCCCAGGACTGGTGAAGCCTTCGGAGACCCTGTCTGTCACCTGCGCTGTCTCTGGTGGCTCTATCAGCAGTAGCTACTGGAGCTGGATCCGCCAGGCCCCAGGGAAGGGACTGGAGTGGATTGGGTATATCTATGGTAGTGGTAGTAGCACCAACTACAACCCCTCCCTCAAGAGTCGAGTCACCCTGTCAGTAGACACGTCCAAGAACCAGCTCTCCCTGAAGCTGAGCTCTGTGACCGCCGCGGACACGGCCGTGTATTACTGTGCGAGA-A	IGHV4-NL_1	IGHV4-169	False	F
IGHV3-152*01_S1340	IGHV3-38*01	6	0.980132	302	GAGGTGCAGCTGGTGGAGTCTGGGGGAGGCTTGGTCCAGCCTGGCGGGTCCCTGAGACTCTCCTGTGCAGCCTCCGGATTCACCTTCAGTGACCACTACATGGACTGGGTCCGCCAGGCTCCAGGGAAGGGCCTGGAGTGGGTTGGCCGTATTAGAAACAAAGCTAACAGTTACACGACAGAATACGCCGCGTCTGTGAAAGGCAGATTCACCATCTCAAGGGATGATTCAAAGAACACACTGTATCTGCAAATGAGCAGCCTGAAAACCGAGGACACGGCTGTGTATTACTGTGCTAGAGA	GAGGTGCAGCTGGTGGAGTCTGGGGGCGGCTTGGCACAGCCTGGGGGGTCCCTGAGACTCTCCTGTGCAGCCTCTGGATTCACCTTCAGTGACCACTACATGGACTGGGTCCGCCAGGCTCCAGGGAAGGGCCTGGAGTGGGTTGGCCGTATTAGAAACAAAGCTAACAGTTACACAACAGAATACGCCGCGTCTGTGAAAGGCAGATTCACCATCTCAAGGGATGATTCAAAGAACACACTGTATCTGCAAATGAGCAGCCTGAAAACCGAGGACACGGCTGTGTATTACTGTGCTAGAGA	IGHV3-152	IGHV3-38	False	F
IGHV4-144*01_S3113	IGHV4-73*01	6	0.979933	299	CAGGTGAAGCTGCAGCAGTGGGGTGAAGGACTGGTGAAGCCTTCGGAGACCCTGTCCCTCACCTGCGCTGTCTATGGTGGCTCCATCAGCGGTTACTACTACTGGAGCTGGATCCGCCAGGCCCCAGGGAAGGGACTGGAGTGGATTGGGAATATTGATGGTAATAGTGCGAGCACCAACTACAACCCCTCCCTCAAGAATCGAGTCACCATTTCAAAAGACACGTCCAAGAACCAGTTCTCCCTGAAGCTGAGCTCTGTGACCGCCGCGGACACGGCCGTGTATTACTGTGCGAGAGA	CAGGTGAAGCTGCAGCAGTGGGGCGAAGGACTGGTGAAGCCTTCGGAGACCCTGTCCCTCACCTGCGCTGTCTATGGTGGCTCCATCAGCGGTTACTACTACTGGAGCTGGATCCGCCAGCCCCCAGGGAAGGGGCTGGAGTGGATTGGGTATATCTATGGTAATAGTGCGAGCACCAACTACAACCCCTCCCTCAAGAATCGAGTCACCATTTCAAAAGACACGTCCAAGAACCAGTTCTCCCTGAAGCTGAGCTCTGTGACCGCCGCGGACACGGCCGTGTATTACTGTGCGAGAGA	IGHV4-144	IGHV4-73	False	F
IGHV3-28*01_S3792	IGHV3-28*01	6	0.97973	296	GAGGTGCAGCTGGTGGAGTCTGGGGGCGGCTTGGCAAAGCCTGGGGGGTCCCTGAGACTCTCCTGTGCAGCCTCTGGATTCACCTTCAGTAGCTACTGGATGCACTGGGTTCGCCAGGCACCAGGGAAGGGGCTGGAGTGGATCTCAGCTATTAATAGTGGTGGTGGTAGCACATACTATGCAGACTCCGTGAAGGGCAGATTCACCATCTCCAGAGAGAACGCCAAGAACACACTGTATCTTCAAATGAACAGCCTGAGAGCTGAGGACACGGCTGTCTATTACTGTGCGAAAGA	GAGGTGCAGCTGGTGGAGTCTGGGGGCGGCTTGGCAAAGCCTGGGGGGTCCCTGAGACTCTCCTGTGCAGCCTCTGGATTCACCTTCAGTAGCTACTGGATGCACTGGGTTCGCCAGGCACCAGGGAAGGGGCTGGAGTGGATCTCAGCTATTAATAGTGCTGGTAGTAGCACATACTATGCAGACTCCGTGAAGGGCAGATTCACCATCTCCAGAGAGAACGCCAAGAACACACTGTATCTTCAAATGGACAGCCTGAGAGCTGAGGACACGGCTCTCTATTACTGTGCGGGAGA	IGHV3-28	IGHV3-28	False	F
IGHV4-NL_1*01_S7240	IGHV4-169*02	6	0.97973	296	CAGCTGCAGCTGCAGGAGTCGGGCCCAGGACTGGTGAAGCCTCCGGAGACCCTGTCCCTCACCTGCGCTGTCTCTGGTGGCTCTATCAGCAGTAGCTACTGGAGCTGGATCCGCCAGCCCCCAGGGAAGGGACTGGAGTGGATTGGGTATATCTATGGTAGTGGTAGTAGCACCAACTACAACCCCTCCCTCAAGAGTCGAGTCACCCTGTCAGTAGACACGTCCAAGAACCAGTTCTCCCTGAAGCTGAGCTCTGTGACCGCCGCGGACACGGCCGTGTATTACTGTGCGAGAGA	CAGCTGCAGCTGCAGGAGTCGGGCCCAGGACTGGTGAAGCCTTCGGAGACCCTGTCTGTCACCTGCGCTGTCTCTGGTGGCTCTATCAGCAGTAGCTACTGGAGCTGGATCCGCCAGGCCCCAGGGAAGGGACTGGAGTGGATTGGGTATATCTATGGTAGTGGTAGTAGCACCAACTACAACCCCTCCCTCAAGAGTCGAGTCACCCTGTCAGTAGACACGTCCAAGAACCAGCTCTCCCTGAAGCTGAGCTCTGTGACCGCCGCGGACACGGCCGTGTATTACTGTGCGAGCGA	IGHV4-NL_1	IGHV4-169	False	F
IGHV4-144*01_S2658	IGHV4-73*01	6	0.979933	299	CAGGTGCAGCTGCAGCAGTGGGGCGAAGGACTGGTGAAGCCTTCGGAGACCCTGTCCCTCACCTGCGCTGTCTATGGTGGCTCCATCAGCGGTTACTACTACTGGAGCTGGATCCGCCAGCCCCCAGGGAAGGGACTGGAGTGGATTGGGAATATTGATGGTAATAGTGCGAGCACCAACTACAACCCCTCCCTCAAGAATCGAGTCACCATTTCAAAAGACACGTCCAAGAACCAGTTCTCCCTGAAGCTGAGCACTGTGACCGCCGCGGACACGGCCGTGTATTACTGTGCGAGAGA	CAGGTGAAGCTGCAGCAGTGGGGCGAAGGACTGGTGAAGCCTTCGGAGACCCTGTCCCTCACCTGCGCTGTCTATGGTGGCTCCATCAGCGGTTACTACTACTGGAGCTGGATCCGCCAGCCCCCAGGGAAGGGGCTGGAGTGGATTGGGTATATCTATGGTAATAGTGCGAGCACCAACTACAACCCCTCCCTCAAGAATCGAGTCACCATTTCAAAAGACACGTCCAAGAACCAGTTCTCCCTGAAGCTGAGCTCTGTGACCGCCGCGGACACGGCCGTGTATTACTGTGCGAGAGA	IGHV4-144	IGHV4-73	False	F
IGHV4-149*01_S1166	IGHV4-80*01	6	0.97973	296	CAGGTGCAGCTGCAGGAGTCGGGCCCAGGACTGGTGAAGCCTTCGGAGACCCTGTCTGTCACCTGCACTGTCTCTGGTGCCTCCATCAGTAGTTACTGGTGGAGCTGGATCCGCCAGCCCCCAGGGAAGGGACTGGAGTGGATTGGGGAGATCAATGGTAATAGTGGGAGCACCAACTACAACCCCTCCCTCAAGAGTCGAGTCACCATTTCAAAAGACGCGTCCAAGAACCAGTTCTCCCTGAAGCTGAGCTCTGTGACCGCCGCGGACACGGCCGTGTATTACTGTGCGAGAGA	CAGGTGCAGCTGCAGGAGTCGGGCCCAGGACTGGTGAAGCCTTCGGAGACCCTGTCCCTCACCTGCGCTGTCTCTGGTGCCTCCATCAGTAGTTACTGGTGGAGCTGGATCCGCCAGCCCCCAGGGAAGGGACTGGAGTGGATTGGGGAGATCAATGGTAATAGTGGTAGCACCTACTACAACCCCTCCCTCAAGAGTCGAGTCACCATTTCAAAAGACGCGTCCAAGAACCAGTTCTCCCTGAAGCTGAGCTCTGTGACCGCCGCGGACACGGCCGTGTATTACTGTGCGAGATA	IGHV4-149	IGHV4-80	False	F
IGHV4-NL_1*01_S8446	IGHV4-169*02	6	0.97973	296	CAGCTGCAGCTGCAGGAGTCGGGCCCAGGACTGGTGAAGCCTTCGGAGACCCTGTCTGTCACCTGCGCTGTCTCTGGTGGCTCTATCAGCAGTAACTACTGGAGCTGGATCCGCCAGCCCCCAGGGAAGGGACTGGAGTGGATTGGACGTATCTATGGTAGTGGTAGTAGCACCAACTACAACCCCTCCCTCAAGAGTCGAGTCACCCTGTCAGTAGACACGTCCAAGAACCAGCTCTCCCTGAAGCTGAGCTCTGTGACCGCCGCGGACACGGCCGTGTATTACTGTGCGAGAGA	CAGCTGCAGCTGCAGGAGTCGGGCCCAGGACTGGTGAAGCCTTCGGAGACCCTGTCTGTCACCTGCGCTGTCTCTGGTGGCTCTATCAGCAGTAGCTACTGGAGCTGGATCCGCCAGGCCCCAGGGAAGGGACTGGAGTGGATTGGGTATATCTATGGTAGTGGTAGTAGCACCAACTACAACCCCTCCCTCAAGAGTCGAGTCACCCTGTCAGTAGACACGTCCAAGAACCAGCTCTCCCTGAAGCTGAGCTCTGTGACCGCCGCGGACACGGCCGTGTATTACTGTGCGAGCGA	IGHV4-NL_1	IGHV4-169	False	F
IGHV3-NL_16*01_S5133	IGHV3-46*01	6	0.97973	296	GAGGTGCAGCTGGTGGAGTCTGGGGGAGGCTTGGTACAGCCTGGCGGGTCCCTGAGACTCTCCTGTGCAGCCTCTGGATTCACCTTCAGTAGCACCAGGATGAACTGGATCCGACAGGCTCCAGGGAAGAGGCTGGAGTGGGTGGCCGACATAAAGTATGATGGAAGTGAGAAATACTATGTAGACTCTGTGAAGGGCCGATTCACCATCTCCAGAGACAATGCCAAGAACTCCCTCTATCTGCAAATGAACAGCCTGAGAGCTGAGGACACAGCCGTGTATTACTGTGTGAGAGA	GAGGCGCAGCTGGTGGAGTCTGGGGGAGGCTTGGTACAGCCTGGGGGGTCCCTGAGACTCTCCTGTGCAGCCTCTGGATTCACCTTCAGTAGCACCAGGATGAACTGGATCCGACAGTCTCCAGGGAAGAGGCTGGAGTGGGTGGCCGACATAAAGTAGGATGGAAGTGAGAAATACTATGTAGACTCTGTGAAGGGCCGATTCACCATCTCCAGAGACAACACCAAGAACTCCCTCTATCTGCAAATGAACAGCCTGAGAGCTGAGGACACAGCCGTGTATTACTGTGTGAGAGA	IGHV3-NL_16	IGHV3-46	False	P
IGHV3-NL_16*01_S5133	IGHV3-46*02	6	0.97973	296	GAGGTGCAGCTGGTGGAGTCTGGGGGAGGCTTGGTACAGCCTGGCGGGTCCCTGAGACTCTCCTGTGCAGCCTCTGGATTCACCTTCAGTAGCACCAGGATGAACTGGATCCGACAGGCTCCAGGGAAGAGGCTGGAGTGGGTGGCCGACATAAAGTATGATGGAAGTGAGAAATACTATGTAGACTCTGTGAAGGGCCGATTCACCATCTCCAGAGACAATGCCAAGAACTCCCTCTATCTGCAAATGAACAGCCTGAGAGCTGAGGACACAGCCGTGTATTACTGTGTGAGAGA	GAGGTGCAGCTGGTGGAGTCTGGGGGAGGCTTGGTACAGCCTGGGGGGTCCCTGAGACTCTCCTGTACAGCCTCTGGATTCACCTTCAGTAGCACCAGGATAAACTGGATCCGACAGTCTCCAGGGAAGAGGCTGGAGTGGGTGGCCGACATAAAGTACGATGGAAGTGAGAAATACTATGTAGACTCTGTGAAGGGCCGATTCACTATCTCCAGAGACAATGCCAAGAACTCCCTCTATCTGCAAATGAACAGCCTGAGAGCTGAGGACACAGCCGTGTATTACTGTGTGAGAGA	IGHV3-NL_16	IGHV3-46	False	F
IGHV4-117*01_S6342	IGHV4-173*01	6	0.97973	296	CAGCTGCAGCTGCAGGAGTCGGGCCCAGGACTGGTGAAGCCTTCAGAGACCCTGTCCCTCACCTGCGCTGTCTCTGGTGGCTCCATCAGTAGTAACTGGTGGAGCTGGATCCGCCAGCCCCCAGGGAAGGGACTGGAGTGGATTGGACGTATCTCTGGTAGTGGTGGGAGCACCAGCTACAACCCCTCCCTCAAGAGTCGAGTCACCATTTCAACAGACACGTCCAAGAACCAGTTCTCCCTGAAGCTGAGCTCTGTGACCGCCGCGGACACGGCCGTGTATTACTGTGCGAGAGA	CAGCTGCAGCTGCAGGAGTCGGGCCCAGGACTGGTGAAGCCTTCGGAGACCCTGTCCCTCACCTGCGCTGTCTCTGGTGGCTCCATCAGCAGTAACTACTGGAGCTGGATCCGCCAGCCCCCAGGGAAGGGACTGGAGTGGATTGGACGTATCTCTGGTAGTGGTGGGAGCACCGACTACAACCCCTCCCTCAAGAGTCGAGTCACCATTTCAACAGACACGTCCAAGAACCAGTTCTCCCTGAAGCTGAGCTCTGTGACCGCCGCGGACACGGCCGTGTATTACTGTGCGAGAGA	IGHV4-117	IGHV4-173	False	F
IGHV4-144*01_S2372	IGHV4-73*01	6	0.979933	299	CAGGTGAAGCTGCAGCAGTGGGGCGAAGGACTGGTGAAGCCTTCGGAGACCCTGTCCCTCACCTGCGCTGTCTATGGTGGCTCCATCAGTGGTTACTACCACTGGAGCTGGATCCGCCAGCCCCCAGGGAAGGGACTGGAGTGGATTGGGAATATTGATGGTAATAGTGCGAGCACCAACTACAACCCCTCCCTCAAGAATCGAGTCACCATTTCAAAAGACACGTCCAAGAACCAGTTCTCCCTGAAGCTGAGCTCTGTGACCGCCGCGGACACGGCCGTGTATTACTGTGCGAGAGA	CAGGTGAAGCTGCAGCAGTGGGGCGAAGGACTGGTGAAGCCTTCGGAGACCCTGTCCCTCACCTGCGCTGTCTATGGTGGCTCCATCAGCGGTTACTACTACTGGAGCTGGATCCGCCAGCCCCCAGGGAAGGGGCTGGAGTGGATTGGGTATATCTATGGTAATAGTGCGAGCACCAACTACAACCCCTCCCTCAAGAATCGAGTCACCATTTCAAAAGACACGTCCAAGAACCAGTTCTCCCTGAAGCTGAGCTCTGTGACCGCCGCGGACACGGCCGTGTATTACTGTGCGAGAGA	IGHV4-144	IGHV4-73	False	F
IGHV4-NL_1*02_S4582	IGHV4-169*01	7	0.976351	296	CAGGTGCAGCTGCAGGAGTCGGGCCCAGGACTGGTGAAGCCTTTGGAGACCCTGTCCCTCACCTGCGCTGTCTCTGGTGGCTCTATCAGCAGTAACTACTGGAGCTGGATCCGCCAGGCCCCAGGGAAGGGACTGGAGTGGATTGGGTATATCTATGGTAGTGGTAGTAGCACCAACTACAACCCCTCCCTCAAGAGTCGAGTCACCCTGTCAGTAGACACGTCCAAGAACCAGTTCTCCCTGAAGCTGAGCTCTGTGACCGCCGCGGACACGGCCGTGTATTACTGTGCGAGAGA	CAGCTGCAGCTGCAGGAGTCGGGCCCAGGACTGGTGAAGCCTTCGGAGACCCTGTCTGTCACCTGCGCTGTCTCTGGTGGCTCTATCAGCAGTAGCTACTGGAGCTGGATCCGCCAGGCCCCAGGGAAGGGACTGGAGTGGATTGGGTATATCTATGGTAGTGGTAGTAGCACCAACTACAACCCCTCCCTCAAGAGTCGAGTCACCCTGTCAGTAGACACGTCCAAGAACCAGCTCTCCCTGAAGCTGAGCTCTGTGACCGCCGCGGACACGGCCGTGTATTACTGTGCGAGA-A	IGHV4-NL_1	IGHV4-169	False	F
IGHV4-NL_38*01_S2187	IGHV4S9*01	7	0.976589	299	CAGGTGCAGCTGCAGGAGTCAGGCCCAGGACTGGTGAAGCCTTCGGAGACCCTGTCCCTCACCTGCGCTGTCTCTGGTGGCTCCATCAGCGATAATTACTACTGGAACTGGATCCGCCAACCCCCAGGGAAGGGGCTGGAGTGGATTGGGAATATCTATGGTAGTAGTGGGAGCACCTACTACAACCCCTCCCTCAAGAGTCGAGTCACCATTTCAAAAGACACGTCCAAGAACCAGTTCTCCCTGAAGCTGAGCTCTGTGACCGCCGCGGACACGGCCGTGTATTACTGTGCGAGAGA	CAGGTGCAGCTGCAGGAGTCGGGCCCAGGACTGGTGAAGCCTTCGGAGACCCTGTCCCTCACCTGCGCTGTCTCTGGTGGCTCCATCAGCGATTACTACTACTGGAACTGGATCCGCCAACCCCCAGGGAAGGGGCTGGAGTGGATTGGGAATATCTATGGTAATAGTGCGAGCACCTACTACAACCCCTCCCTCAAGAGTCGAGTCACCATTTCAAAAGACACGTCCAAGAACCAGTTCTTCCTGAAGCTGAGCTCTGTGACCGCCGCGGACACCGCCGTGTATTACTGTGCGAGAGA	IGHV4-NL_38	IGHV4S9	False	F
IGHV4-NL_21*01_S6468	IGHV4-127*01	7	0.976589	299	CAGGTGCAGCTGCAGGAGTCGGGCCCAGGACTGGTGAAGCCTTCGGAGACCCTGTCCCTCACCTGCGCTGTCTCTGGTGGCTCCATCAGCAGTGGTTATGGCTGGAGCTGGATCCGCCAGCCCCCAGGGAAGGGGCTGGAGTGGATTGGGTATATCTATGGTAGTAGTGGGAACACCTACTACAACCCCTCCCTCAAGAGTCGAGTCACCATTTCAAAAGACACGTCCAAGAACCAGTTCTCCCTGAAGCTGAGCTCTGTGACCGCCGCGGACACGGCCGTGTATTACTGTGCGAGAGA	CAGGTGCAGCTGCAGGAGTCGGGCCCAGGACTGGTGAAGCCTTCGGAGACCCTGTCCCTCACCTGCGCTGTCTCTGGTTACTCCATCAGCAGTGGTTATGGCTGGAGCTGGATCCGCCAGCCCCCAGGGAAGGGGCTGGAGTGGATTGGGTATATCGGTGGTAGTAGTGGTAGCACCAACTACAACCCCTCCCTCAAGAGTCGAGTCACCATTTCAAAAGACACGTCCAAGAACCAGTTCTCCCTGAAGCTGAGCTCTGTGACCGCCGCGGACACGGCCGTGTATTACTGTGCGAGAGA	IGHV4-NL_21	IGHV4-127	False	F
IGHV5-157*02_S5108	IGHV5-43*01	7	0.976351	296	GAGGTGCAGCTGGTGCAGTCTGGAGCAGAGGTGAAAAGGCCCGGGGAATCTCTGAGGATCTCCTGTAAGACTTCTGGATACAGCTTTACCGGCAGCTGGATCAGCTGGGTGCGCCAGATGCCCGGGAAAGGCCTGGAGTGGATGGGGATGATCTATCCTGGTGATTCTGATACCAGATACAACCCGTCCTTCCAAGGCCAGGTCACCATCTCAGCCGACAAGTCCATCAGCACCGCCTACCTGCAGTGGAGCAGCCTGAAGGCCTCGGACACCGCCACGTATTACTGTGCGAAAGA	GAGGTGCAGCTGGTGCAGTCTGGAGCAGAGGTGAAAAGGCCCGGGGAATCTCTGAGGATCTCCTGTAAGACTTCTGGATACAGCTTTACCAGCAGCTGGATCAGCTGGGTGCGCCAGATGCCCGGGAAAGGCCTGGAGTGGATGGGGAGCATCTATCCTGGTGATTCTGATACCAGATACAACCCGTCCTTCCAAGGCCACGTCACTATCTCAGCCGACAAGTCCATCAGCACCACCTACCTGCAGTGGAGCAGCCTGAAGGCCTCGGACACCGCCACGTATTACTGTGCGAAAGT	IGHV5-157	IGHV5-43	False	F
IGHV4-NL_5*01_S0876	IGHV4-165*01	7	0.976351	296	CAGGTGCAGCTGCAGGAGTCGGGCCCAGGACTGGTGAAGCCTTCGGAGACCCTGTCCCTCACCTGCGCTGTCTCTGGTGGCTCCATCAGCAGTAACTACTGGAGCTGGATCCGCCAGCCCCCAGGGAAGGGGCTGGAGTGGATTGGGTATATCTATGGTAGTAGTGGGAGCACCTACTACAACCCCTCCCTCAAGAGTCGAGTCACCATTTCAACAGACACGTCCAAGAACCAGTTCTCCCTGAAGCTGAGCTCTGTGACCGCCGCGGACACCGCCGTGTATTACTGTGCGAGATA	CAGGTGCAGCTGCAGGAGTCGGGCCCAGGACTGGTGAAGCCTTCGGAGACCCTGTCCCTCACCTGCGCTGTCTCTGGTGGCTCCATCAGCGGTTACTACTGGAGCTGGATCCGCCAACCCCCAGGGAAGGGGCTGGAGTGGATTGGGTATATCGGTGGTAGTAGTGGGAGCACCTACTACAACCCCTCCCTCAAGAGTCGAGTCACCATTTCAACAGACACGTCCAAGAACCAGTTCTCCCTGAAGCTGAGCTCTGTGACCGCCGCGGACACGGCCGTGTATTACTGTGCGAGAGA	IGHV4-NL_5	IGHV4-165	False	F
IGHV4-NL_33*01_S4143	IGHV4-65*01	7	0.976589	299	CAGGTGCAGCTGCAGGAGTCGGGCCCAGGACTGGTGAAGCCTTCAGAGACCCTGTCCCTCACCTGCGCTGTCTCTGGTGGCTCTATCAGCAGTAGTAACTGGTGGAGCTGGATCCGCCAGCCCCCAGGGAAAGGGCTGGAGTGGATTGGGTATATCAGTGGTAGTAGTGGTAGCACCTACTACAACCCCTCCCTCAAGAGTCGAGTCACCCTGTCAGTAGACACGTCCAAGAACCAGTTCTCCCTGAAGCTGAGCTCTGTGACCGCCGCGGACACGGCCGTGTATTACTGTGCGAGAGA	CAGGTGCAGCTGCAGGAGTCGGGCCCAGGACTGGTGAAGCCTTCGGAGACCCTGTCCCTCACATGCGCTGTCTCTGGTGGCTCTATCAGCAGTAGTAACTGGTGGAGCTGGATCCGCCAGCCCCCAGGGAAAGGGCTGGAGTGGATTGGGTATATCAGTGGTAGTAGTGGTAGCACCTACTACAACCCCTCCCTCAAGAGTCGAGTCACCATTTCAACAGACACGTCCAAGAACCAGTTCTCCCTGAAGCTGAGCTCTGTGACCGCCGCGGACACGGCCGTGTATTACTGTGCGAGACA	IGHV4-NL_33	IGHV4-65	False	F
IGHV3-34*01_S2915	IGHV3-34*01	7	0.976351	296	GAGGTGCAGCTGGTAGAGTCTGGGGGAGGCTTGGTCCAGCCTGGCGGGTCCCTGAGACTCTCCTGTGCAGCCTCTGGATTCACCTTCAGTAACTACTGGATGTACTGGTTCCGCCAGGCTCCAGGGAAGGGGCTGGAGTGGGTCTCAAGTGTTAGTGGTAGCAGTAGTAACACATACTACCCAGACTCTGTCAAGGGCCGATTCACCATCTCCAGAGACAATGCCAAGAACACGCTGTATCTGCAAATGAACAGCCTGAGAGCTGAGGACACGGCTGTCTATTACTGTGCGAGAGA	GAGGTGAAGCTGGTAGAGTCTGGGGGAGGCTTGGTCCAGCCTGGCGGGTCCCTGAGACTCTCCTGTGCAGCCTCTGGATTCACCTTCAGTAACTACTGGATGTTCTGGGTCCGCCAGGCTCCAGGGAAGGGGCTGGAGTGGGTCTCAAGTATTAGTGGTAGCAGTAGTAGCACATACTACCCAGACTCTGTCAAGGGCCGATTCACCATCTCCAGAGACAACGCCAAGAACACGCTGTATCTGCAAATGAACAGCCTGAGAGCTGAGGACACGGCTGTCCATTACTGTGCGAGAGA	IGHV3-34	IGHV3-34	False	F
IGHV3-NL_18*01_S7053	IGHV3-186*01	7	0.976821	302	GAGGTGCAGCTGGTGGAGTCTGGGGGAGGCTTGGTCCAGCCTGGCGGGTCCCTGAGACTCTCCTGTGCAGCCTCTGGATTCACCTTCAGTAGTTCTGCTATGCACTGGGTCCGCCAGGCTTCTGGGAAAGGACTGGAGTGGGTTGGACGTATTAGAAGCAAATCTAACAATTACGAGACAGAATACGCTGCGTCGGTGAAAGGCAGGTTCACCATCTCCAGAGATGATTCAAAGAACACGGCGTATCTGCAAATGAACAGCCTGAAAACCGAGGACACGGCCGTGTATTACTGTGCTAGAGA	GAGGTGCAGCTGGTGGAGTCTGGGGGAGGCTTGGTCCAGCCTGGCGGGTCCCTGAGACCCTCCTGTGCAGCCTCTGGATTCACCTTCAGTAGTTCTGCTATGCACCGGGTCCGCCAGGCTTCTGGGAAAGGACTGGAGTGGGTTGGACGTATCAGAAGCAAATCTAACAATTACGCGACAGAATACGCCGCATCGGTGAAAGGCAGATTCACCATCTCCAGAGATGATTCAAAGAACACGGCGTATCTGCAAATGAACAGCCTGAAAACCGAGGACACGGCCGTGTATTACTGTGCTAGAGA	IGHV3-NL_18	IGHV3-186	False	ORF
IGHV4-NL_5*01_S0876	IGHV4-160*01	7	0.976351	296	CAGGTGCAGCTGCAGGAGTCGGGCCCAGGACTGGTGAAGCCTTCGGAGACCCTGTCCCTCACCTGCGCTGTCTCTGGTGGCTCCATCAGCAGTAACTACTGGAGCTGGATCCGCCAGCCCCCAGGGAAGGGGCTGGAGTGGATTGGGTATATCTATGGTAGTAGTGGGAGCACCTACTACAACCCCTCCCTCAAGAGTCGAGTCACCATTTCAACAGACACGTCCAAGAACCAGTTCTCCCTGAAGCTGAGCTCTGTGACCGCCGCGGACACCGCCGTGTATTACTGTGCGAGATA	CAGGTGCAGCTGCAGGAGTCGGGCCCAGGACTGGTGAAGCCTTCGGAGACCCTGTCCCTCACCTGCGCTGTCTCTGGTGGCTCCATCAGCAGTAACTACTGGAGCTGGATCCGCCAGCCCCCAGGGAAGGGGCTGGAGTGGATTGGACGTATCTATGGTAGTGGTGGGAGCACCGACTACAACCCCTCCCTCAAGAGTCGAGTCACCATTTCAACAGACACGTCCAAGAACCAGTTCTCCCTGAAGCTGAGCTCTGTGACCGCCGCGGACACGGCCGTGTATTACTGTGCGAGAGA	IGHV4-NL_5	IGHV4-160	False	F
IGHV4-NL_5*01_S1492	IGHV4-160*01	7	0.976351	296	CAGGTGCAGCTGCAGGAGTCGGGCCCAGGACTGGTGAAGCCTTTGGAGACCCTGTCCCTCACCTGCGCTGTCTCTGGTGGCTCCATCAGCAGTAACTACTGGAGCTGGATCCGCCAGCCCCCAGGGAAGGGGCTGGAGTGGATTGGTTATATCTATGGTAGTAGTGGGAGCACCTACTACAACCCCTCCCTCAAGAGTCGAGTCACCATTTCAACAGACACGTCCAAGAACCAGTTCTCCCTGAAGCTGAGCTCTGTGACCGCCGCGGACACGGCCGTGTATTACTGTGCGAGATA	CAGGTGCAGCTGCAGGAGTCGGGCCCAGGACTGGTGAAGCCTTCGGAGACCCTGTCCCTCACCTGCGCTGTCTCTGGTGGCTCCATCAGCAGTAACTACTGGAGCTGGATCCGCCAGCCCCCAGGGAAGGGGCTGGAGTGGATTGGACGTATCTATGGTAGTGGTGGGAGCACCGACTACAACCCCTCCCTCAAGAGTCGAGTCACCATTTCAACAGACACGTCCAAGAACCAGTTCTCCCTGAAGCTGAGCTCTGTGACCGCCGCGGACACGGCCGTGTATTACTGTGCGAGAGA	IGHV4-NL_5	IGHV4-160	False	F
IGHV4-NL_1*02_S4582	IGHV4-169*02	7	0.976351	296	CAGGTGCAGCTGCAGGAGTCGGGCCCAGGACTGGTGAAGCCTTTGGAGACCCTGTCCCTCACCTGCGCTGTCTCTGGTGGCTCTATCAGCAGTAACTACTGGAGCTGGATCCGCCAGGCCCCAGGGAAGGGACTGGAGTGGATTGGGTATATCTATGGTAGTGGTAGTAGCACCAACTACAACCCCTCCCTCAAGAGTCGAGTCACCCTGTCAGTAGACACGTCCAAGAACCAGTTCTCCCTGAAGCTGAGCTCTGTGACCGCCGCGGACACGGCCGTGTATTACTGTGCGAGAGA	CAGCTGCAGCTGCAGGAGTCGGGCCCAGGACTGGTGAAGCCTTCGGAGACCCTGTCTGTCACCTGCGCTGTCTCTGGTGGCTCTATCAGCAGTAGCTACTGGAGCTGGATCCGCCAGGCCCCAGGGAAGGGACTGGAGTGGATTGGGTATATCTATGGTAGTGGTAGTAGCACCAACTACAACCCCTCCCTCAAGAGTCGAGTCACCCTGTCAGTAGACACGTCCAAGAACCAGCTCTCCCTGAAGCTGAGCTCTGTGACCGCCGCGGACACGGCCGTGTATTACTGTGCGAGCGA	IGHV4-NL_1	IGHV4-169	False	F
IGHV4-NL_33*01_S4143	IGHV4-65*02	7	0.976589	299	CAGGTGCAGCTGCAGGAGTCGGGCCCAGGACTGGTGAAGCCTTCAGAGACCCTGTCCCTCACCTGCGCTGTCTCTGGTGGCTCTATCAGCAGTAGTAACTGGTGGAGCTGGATCCGCCAGCCCCCAGGGAAAGGGCTGGAGTGGATTGGGTATATCAGTGGTAGTAGTGGTAGCACCTACTACAACCCCTCCCTCAAGAGTCGAGTCACCCTGTCAGTAGACACGTCCAAGAACCAGTTCTCCCTGAAGCTGAGCTCTGTGACCGCCGCGGACACGGCCGTGTATTACTGTGCGAGAGA	CAGGTGCAGCTGCAGGAGTCGGGCCCAGGACTGGTGAAGCCTTCAGAGACCCTGTCCCTCACCTGCGCTGTCTCTGGTGGCTCTATCAGCAGTAGTAACTGGTGGAGCTGGATCCGCCAGCCCCCAGGGAAAGGGCTGGAGTGGATTGGGAATATCGGTGGTAGTAGTGGTAGCACCTACTACAACCCCTCCCTCAAGAGTCGAGTCACCATTTCAAAAGACACGTCCAAGAACCAGTTCTCCCTGAAGCTGAGCTCTGTGACCGCCGCGGACACGGCCGTGTATTACTGTGCGAGACA	IGHV4-NL_33	IGHV4-65	False	F
IGHV7-86*01_S9209	IGHV7-114*01	7	0.976351	296	CAGGTGCAGCTGGTGCAGTCTGGGGCTGAGGTGAAGCAGCCGGGGGCCTCAGTGAAGGTCTCCTGCAAGGCTTCTGGATACACCTTCACTAGCTATGGTATGAATTGGGTGCGACAGGCCCCTGGACAACGGCTTGAGTGGATGGGAGGGATCAGCACCAACACTGGGAACCCAACATATGCCCAGGGCTTCAAAGAACGATTTACCTTCTCCATGGACACCTCTATCAGCACGGCATATCTGCAGATCAGCAGCCTAAAGGCTGAGGACACGGCCATGTATTACTGTGCGAGACA	CAGGTGCAGCTGGTGCAGTCTGGGGCTGAGGTGAAGCAGCCGGGGGCCTCAGTGAAGGTCTCCTGCAAGGCTTCTGGTTACACCTTCACTAGCTATGGTATGAATTGGGTGCGACAGGCCCATGGACAACGGCTTGAGTGGATGGGATGGATCAACACCGACACTGGGAACCCAACATATGCCCAGGGCTTCAAAGAACGATTTACCTTCTCCATGGACACCTCTATCAGCACGGCATATCTGCAGATCAGCAGCCTAAAGGCTGAGGACACGGCCGTGTATTACTGTGCAAGACA	IGHV7-86	IGHV7-114	False	F
IGHV3-34*01_S2915	IGHV3-34*02	7	0.976351	296	GAGGTGCAGCTGGTAGAGTCTGGGGGAGGCTTGGTCCAGCCTGGCGGGTCCCTGAGACTCTCCTGTGCAGCCTCTGGATTCACCTTCAGTAACTACTGGATGTTCTGGGTCCGCCAGGCTCCAGGGAAGGGGCTGGAGTGGGTCTCAAGTATTAGTGGTAGCAGTAGTAGCACATACTACCCAGACTCTGTCAAGGGCCGATTCACCATCTCCAGAGACAACGCCAAGAACACGCTGTATCTGCAAATGAACAGCCTGAGAGCTGAGGACACGACTGTCCATTACTGTGCGAGAGA	GAGGTGCAGCTGGTAGAGTCTGGGGGAGGCTTGGTCCAGCCTGGCGGGTCCCTGAGACTCTCCTGTGCAGCCTCTGGATTCACCTTCAGTAACTACTGGATGTACTGGTTCCGCCAGGCTCCAGGGAAGGGGCTGGAGTGGGTCTCAAGTGTTAGTGGTAGCAGTAGTAACACATACTACCCAGACTCTGTCAAGGGCCGATTCACCATCTCCAGAGACAATGCCAAGAACACGCTGTATCTGCAAATGAACAGCCTGAGAGCTGAGGACACGGCTGTCTATTACTGTGCGAGAGA	IGHV3-34	IGHV3-34	True	F
IGHV4-NL_36*01_S5319	IGHV4-165*01	7	0.976351	296	CAGGTGCAGCTGCAGGAGTCGGGCCCAGGACTGGTGAAGCCTTCGGAGACCCTGTCCCTCACCTGCGCTGTCTCTGGTGGCTCCTTCAGCGGTTACTACTGGGGCTGGATCCGCCAGCCCCCAGGGAAGGGACTGGAGTGGATTGGGTATATCAGTGGTAGTAGTGGGAGCACCGACTACAACCCCTCCCTCAAGAGTCGAGTCACCATTTCAAGAGACACGTCCAAGAACCAGTTCTCCCTGAAGCTGAGCTCTGTGACCGCCGCGGACACGGCCGTGTATTACTGTGCGAGAGA	CAGGTGCAGCTGCAGGAGTCGGGCCCAGGACTGGTGAAGCCTTCGGAGACCCTGTCCCTCACCTGCGCTGTCTCTGGTGGCTCCATCAGCGGTTACTACTGGAGCTGGATCCGCCAACCCCCAGGGAAGGGGCTGGAGTGGATTGGGTATATCGGTGGTAGTAGTGGGAGCACCTACTACAACCCCTCCCTCAAGAGTCGAGTCACCATTTCAACAGACACGTCCAAGAACCAGTTCTCCCTGAAGCTGAGCTCTGTGACCGCCGCGGACACGGCCGTGTATTACTGTGCGAGAGA	IGHV4-NL_36	IGHV4-165	False	F
IGHV4-149*01_S8005	IGHV4-80*01	7	0.976351	296	CAGGTGCAGCTGCAGGAGTCGGGCCCAGGACTGGTGAAGCCTTCGGAAACTCTGTCCCTCACCTGCACTGTCTCTGGTGCCTCCATCAGTAGTTACTGGTGGAGCTGGATCCGCCAGCCCCCAGGGAAGGGACTGGAGTGGATTGGGGAGATCAATGGTAATAGTGGGAGCACCAACTACAACCCCTCCCTCAAGAGTCGAGTCACCATTTCAAAAGACGCGTCCAAGAACCAGTTCTCCCTGAAGCTGAGCTCTGTGACCGCCGCGGACACGGCCGTGTATTACTGTGCGATAGA	CAGGTGCAGCTGCAGGAGTCGGGCCCAGGACTGGTGAAGCCTTCGGAGACCCTGTCCCTCACCTGCGCTGTCTCTGGTGCCTCCATCAGTAGTTACTGGTGGAGCTGGATCCGCCAGCCCCCAGGGAAGGGACTGGAGTGGATTGGGGAGATCAATGGTAATAGTGGTAGCACCTACTACAACCCCTCCCTCAAGAGTCGAGTCACCATTTCAAAAGACGCGTCCAAGAACCAGTTCTCCCTGAAGCTGAGCTCTGTGACCGCCGCGGACACGGCCGTGTATTACTGTGCGAGATA	IGHV4-149	IGHV4-80	False	F
IGHV3-187*01_S2144	IGHV3-16*02	7	0.976821	302	GAGGTGCAGCTGGTGGAGTCTGGGGGAGGCTTGGTCCAGCCTGGGGGATCCCTGAGACTCTCCTGTGCAGCCTCTGGATTCACCTTCAGTAACTACTGGATGAGCTGGGTCCGCCAGGCTCCAGGGAAGGGGCTGGACTGGGTTGGCCGTATTAAAAACAAAGCTGATGGTGGAACAGCAGCATACGCCGAATCTGTGAAAGGCAGATTCACTATCTCAAGAGATGATTCAAAGAACACACTGTATCTGCAAATGAACAGCCTGAAAACCGAGGACACGGCCGTGTATTACTGTGCTAGAGA	GAGGTGCAGCTGGTGGAGTCTGGGGGAGGCTTGGTCCAGCCTGGGGGATCCCTGAGACTCTCCTGTGCAGCCTCTGGATTCACCTTCAGTAACTACTGGATGAGCTGGGTCCGCCAGGCTCCAGGGAAGGGGCTGGACTGGGTTGGATTTATTAAAAACAAAGCTGATGGTGGAACAGCAGCATACGCCGAATCTGTGAAAGGCAGATTCACCATCTCAAGAGATGATTCAAAGAACACACTGTATCTGCAAATGAGCAGCCTGAACACCGAGGACACGGCCGTGTATTACTGTACTAGAGA	IGHV3-187	IGHV3-16	False	F
IGHV4-117*01_S3779	IGHV4-57*02	7	0.976589	299	CAGCTGCAGCTGCAGGAGTCGGGCCCAGGACTGGTGAAGCCTTCGGAGACCCTGTCCCTCACCTGCGCTGTCTCTGGTGGCTCTGTCAGCAGTAGTAACTGGTGGAGCTGGATCCGCCAGCCCCCAGGGAAGGGACTGGAGTGGATTGGACGTATCTCTGGTAGTGGTGGGAGCACCAGCTACAACCCCTCCCTCACGAGTCGAGTCACCATTTCAACAGACACGTCCAAGAACCAGTTCTCCCTGAAGCTGAGCTCTGTGACCGCCGCGGACACGGCCGTGTATTACTGTGCGAGAGA	CAGCTGCAGCTGCAGGAGTCGGGCCCAGGACTGGTGAAGCCTTCGGAGACCCTGTCCCTCACCTGCGCTGTCTCTGGTGGCTCCATCAGCAGTAGTAACTGGTGGAGCTGGATCCGCCAGCCCCCAGGGAAGGGACTGGAGTGGATTGGACGTATCTCTGGTAGTGGTGGGAGCACCAGCGACAACCCCTCCCTCAAGAGTCGAGTCACCATTTCAAAAGACACGTCCAAGAATCAGTTCTCCCTGAAGCTGAGCTCTGTGACCGCCGCGGACACGGCCGTGTATTACTGTGCGAGAAA	IGHV4-117	IGHV4-57	False	F
IGHV4-117*01_S2204	IGHV4-147*01	7	0.976351	296	CAGGTGCAGCTGCAGGAGTCAGGCCCAGGACTGGTGAAGCCTTCGGAGACCCTGTCCCTCACCTGCGCTGTCTCTGGTGGCTCCATCAGTAGTAACTGGTGGAGCTGGATCCGCCAGCCCCCAGGGAAGGGACTGGAGTGGATTGGACGTATCTCTGGTAGTGGTGGGAGCACCAGCTACAACCCCTCCCTCAAGAGTCGAGTCACCATTTCAACAGACACGTCCAAGAACCAGTTCTCCCTGAAGCTGAGCTCTGTGACCGCCGCGGACACGGCCGTGTATTACTGTGCGAGAGA	CAGGTGCAGCTGCAGGAGTCGGGCCCAGGACTGGTGAAGCCTTCGGAGACCCTGTCCCTCACCTGCGCTGTCTCTGGTGGCTCCATCAGCAGTAACTACTGGAGCTGGATCCGCCAGCCCCCAGGGAAGGGACTGGAGTGGATTGGACGTATCTATGGTAGTAGTGGGAGCACCAGCTACAACCCCTCCCTCACGAGTCGAGTCACCATTTCAACAGACACGTCCAAGAACCAGTTCTCCCTGAAGCTGAGCTCTGTGACCGCCGCGGACACGGCCGTGTATTACTGTGCGAGAGA	IGHV4-117	IGHV4-147	False	F
IGHV4-117*01_S2204	IGHV4-173*01	7	0.976351	296	CAGGTGCAGCTGCAGGAGTCAGGCCCAGGACTGGTGAAGCCTTCGGAGACCCTGTCCCTCACCTGCGCTGTCTCTGGTGGCTCCATCAGTAGTAACTGGTGGAGCTGGATCCGCCAGCCCCCAGGGAAGGGACTGGAGTGGATTGGACGTATCTCTGGTAGTGGTGGGAGCACCAGCTACAACCCCTCCCTCAAGAGTCGAGTCACCATTTCAACAGACACGTCCAAGAACCAGTTCTCCCTGAAGCTGAGCTCTGTGACCGCCGCGGACACGGCCGTGTATTACTGTGCGAGAGA	CAGCTGCAGCTGCAGGAGTCGGGCCCAGGACTGGTGAAGCCTTCGGAGACCCTGTCCCTCACCTGCGCTGTCTCTGGTGGCTCCATCAGCAGTAACTACTGGAGCTGGATCCGCCAGCCCCCAGGGAAGGGACTGGAGTGGATTGGACGTATCTCTGGTAGTGGTGGGAGCACCGACTACAACCCCTCCCTCAAGAGTCGAGTCACCATTTCAACAGACACGTCCAAGAACCAGTTCTCCCTGAAGCTGAGCTCTGTGACCGCCGCGGACACGGCCGTGTATTACTGTGCGAGAGA	IGHV4-117	IGHV4-173	False	F
IGHV1-60*01_S7772	IGHV1-200*01	7	0.976351	296	CAGGTCCAGCTGGTGCAATCCGGGGCTGAGGTGAAGAAGCCTGGGACCTCAGTGAAGCTCTCCTGCAAAGCTTCTGGTTACACCTTTACCAGCTACTATATAAACTGGGTGAGACAGGCCCCTGGACAAGTGCTTGAGTGGATGGGATGGATTAACCCTAGCAATGGTAATACAGGCTACGCACAGAAGTTCCAGGGCAGAGTCACCATGACCAGGGACACGTCCACGAGTACAGCCTACATGGAGCTGAACAGCCTGAGATCTGAGGACACGGCCGTGTATTACTGTGCAAGAGG	CAGGTCCAGCTGGTGCAATCCGGGGCTGAGGTGAAGAAGCCTGGGGCCTCAGTGAAGCTCTCCTGCAAGGCTTCCGGTTATACCTTTACCAGCTACTATATAAACTGGGTGAGACAGGCCCCTGGACAAGGACTTGACTGGATGGGATGGATTAACCCTAGCAATGGTAATACAGGCTACGCACAGAAGTTCCAGGGCAGAGTCACCATGACCAGGGACACGTCCACGAGTACAGCCTACATGGAGCTGAACAGCCTGAGATCTGAGGACACGGCCGTGTATTACTGTGCAAGAGG	IGHV1-60	IGHV1-200	False	F
IGHV3-73*02_S8830	IGHV3-100*01	7	0.976351	296	GACGTGCAGCTGGTGGAGTCTGGGGGAGGCTTGGTAAAGCCTGGGGGGTCCCTGAGACTCTCTTGTGTAGCCTCTGGGTTCACCTTCAGTAGCTATGTTATGCACTGGGTCCGCCAGGCTCCAGGAAAGGGTCTGGAGTGGGTCTCAGTTATTAGTGAAAGTGGTGGTACCACATACTACGCAGACTCCGTGAAGGGCCGATTCACCATCTCCAGAGACAACGCCAAGAACTCGCTCTCCCTGCAAATGAACAGCCTGAGAGCCGAGGACACGGCCGTGTATTACTGTACTAGAGA	GAGGTGCAGCTGGTGGAGTCTGGGGGAGGCTTGGTAAAGCCTGGGGGGTCCCTGAGACTCTCTTGTGTAGCCTCTGGGTTCACCTTCAGTAGCTATGTTATGCACTGGGTCCGCCAAGCTCCAGGAAAGGGTCTGGAGTGGGTCTCAGTTATTAGTGAAAGTGGTGGTACCACATACTACGCAGACTCTGTGAAGGGCCGATTCACCATCTCCAGAGACAACGCCAAGAACTCACTGTTTCTGCAAATGAACAGCCTGAGAGCCGAGGACACGGCCGTGTATTACTGTACTAGAGA	IGHV3-73	IGHV3-100	False	F
IGHV3-73*02_S8830	IGHV3-100*02	7	0.976351	296	GACGTGCAGCTGGTGGAGTCTGGGGGAGGCTTGGTAAAGCCTGGGGGGTCCCTGAGACTCTCTTGTGTAGCCTCTGGGTTCACCTTCAGTAGCTATGTTATGCACTGGGTCCGCCAGGCTCCAGGAAAGGGTCTGGAGTGGGTCTCAGTTATTAGTGAAAGTGGTGGTACCACATACTACGCAGACTCCGTGAAGGGCCGATTCACCATCTCCAGAGACAACGCCAAGAACTCGCTCTCCCTGCAAATGAACAGCCTGAGAGCCGAGGACACGGCCGTGTATTACTGTACTAGAGA	GACGTGCAGCTGGTGGAGTCTGGGGGAGGCTTGGTAAAGCCTGGGGGGTCCCTGAGACTCTCTTGTGTAGCCTCTGGGTTCACCTTCAGTAGCTACGAAATGCACTGGGTCCGCCAGGCTCCAGGAAAGGGTCTGGAGTGGGTCTCAGTTATTAGTGAAAGTGGTGGTACCACATACTACGCAGACTCCGTGAAGGGCCGATTCACCATCTCCAGAGACAACGCCAAGAACTCACTGTTTCTGCAAATGAACAGCCTGAGAGCCGAGGACACGGCCGTGTATTACTGTACTAGAGA	IGHV3-73	IGHV3-100	False	F
IGHV3-76*01_S6599	IGHV3S42*01	7	0.976351	296	GAGGTGCAGCTGGTGGAGTCTGGGGGCGGCTTGGCAAAGCCTGGGGGGTCCCTGAGACTCTCCTGTGCAGCCTCTGGATTCACCTTCAGTAGCTACTGGATGAACTGGGTCCGCCAGGCTCCAGGAAAGGGGCTGGAGTGGGTCTCAGCTATTAATAGTGGTGGTGGTAGCACATACTACGCAGACTCCGTGAAGGGCCGATTCACCATCTCCAGAGACAACTCAAAGAACACGCTCTCCCTGCAAATGAACAGCCTGAGAGCGGAGGACACGGCCGTGTATTACTGTGCGAAAGA	GAGGTGCAGCTGGTGGAGTCTGGGGGCGGCTTGGCAAAGCCTGGGGGGTCCCTGAGACTCTCCTGTGCAGCCTCTGGATTCACCTTCAGTAGCTACTGGATGAATTGGGTCCGCCAGACTCCAGGGAAGGGGCTGGAGTGGATCTCAGCTATTAATAGTGGTGGGGGTAGCACATACTACGCAGACTCCGTGAAGGGCCGATTCACCATCTCCAGAGACAACTCAAAGAACACGCTCTCCCTGCAAATGAACAGCCTGAGAGCTGAGGACACGGCCGTGTATTACTGTGCTAAAGA	IGHV3-76	IGHV3S42	False	F
IGHV4-144*01_S3008	IGHV4-73*01	7	0.976589	299	CAGGTGAAGCTGCAGCAGTGGGGCGAAGGACTGGTGAAGCCTTCGGAGACCCTGTCCCTCACCTGCGCTGTCTATGGTGGCTCCATCAGCGGT---TACTACTGGAGCTGGATCCGCCAGCCCCCAGGGAAGGGACTGGAGTGGATTGGGAATATTGATGGTAATAGTGCGAGCACCAACTACAACCCCTCCCTCAAGAATCGAGTCACCATTTCAAAAGACACGTCCAAGAACCAGTTCTCCCTGAAGCTGAGCTCTGTGACCGCCGCGGACACGGCCGTGTATTACTGTGCGAGAGA	CAGGTGAAGCTGCAGCAGTGGGGCGAAGGACTGGTGAAGCCTTCGGAGACCCTGTCCCTCACCTGCGCTGTCTATGGTGGCTCCATCAGCGGTTACTACTACTGGAGCTGGATCCGCCAGCCCCCAGGGAAGGGGCTGGAGTGGATTGGGTATATCTATGGTAATAGTGCGAGCACCAACTACAACCCCTCCCTCAAGAATCGAGTCACCATTTCAAAAGACACGTCCAAGAACCAGTTCTCCCTGAAGCTGAGCTCTGTGACCGCCGCGGACACGGCCGTGTATTACTGTGCGAGAGA	IGHV4-144	IGHV4-73	False	F
IGHV3-83*02_S2462	IGHV3-110*02	7	0.976589	299	GAAGTGCAGTTGGTGGAGTCTGGGGGAGGCTTGGTACAGCCTGGGGGGTTCCTGAGACTCTCCTGTGTAGCCTCTGGATTCACCTTCAGTGACCACTACATGGACTGGGTCCGCCAGGCTCCAGGGAAGGGGCTGGAGTGGGTCTCAAGTATTAGCACTGGTAGCGGTAGTACCACATTGTACCCAGACTCTGTCAAGGGCCGATTCATCATCTCCAGAGACAACGCCAAGAACACACTGTATCTGCAAATGAACAGCCTGAGAGCCGAGGACACGGCTGTCTATTACTGTGCGAGACA	GAAGTGCAGTTGGTGGAGTCTGGGGGAGGCTTGGTACAGCCTGGGGGGTCCCTGAGACTCTCCTGTGCAGCCTCTGGATTCACCTTCAGTGACCACTACATGGACTGGGTCCGCCAGGCTCCAGGGAAGGGGCTGGAGTGGGTCTCAAGTATTAGCAGTGGTAGTGGTAGTACCACATTGTACCCAGACTCTGTCAAGGGCCGATTCACCATCTCCAGAGACAATGCCAAGAACACAGTGTATCTGCAAATGAACAGCCTGAGAGCCGAGGACACGGCTGTCTATTACTGTGCGAGACA	IGHV3-83	IGHV3-110	False	F
IGHV3-128*02_S1569	IGHV3-184*01	7	0.976821	302	GAGGTGCAGCTGGTGGAGTCTGGGGGAGGCCTGGTCCAGCCTGGGGGGTCCCTGAGACTCTCCTGTGCAGCCTCTGGATTCACCTTCAGTAACCACTACATGTACTGGGTCCGCCAGGCTCCAGGAAAGGGGCTGGAGTGGGTGGGTTTCATTAGAAGCAAAGCTTACGGTGGGACAGCAGAATACGCCGCGTCTGTGAAAGGCAGATTCACCATCTCCAGAGATGATTCCAAAAGCATCGCCTATCTGCAAATGAGCAGCCTGAAAACCGAGGACACGGCCGTGTATTACTGCACCACAGA	GAGGTGCAGCTGGTGGAGTCTGGGGGAGGCTTGGTCCAGCCTGGGGGGTCCCTGAGACTCTCCTGTGCAGCCTCTGGATTCACCTTCAGTGACTACTACATGTACTGGGTCCGCCAGGCTCCAGGAAAGGGGCTGGAGTGGGTGGGTTTCATTAGAAGCAAAGCTTACGGTGGGACAGCAGAATACGCCGCGTCTGTGAAAGGCAGATTCACCATCTCCAGAGATGATTCCAAAAGCATCGCCTATCTGCAAATGAGCAGCCTGAAAACCGAGGACACGGCCGTGTATTACTGTACTAGGGA	IGHV3-128	IGHV3-184	False	F
IGHV3-NL_18*01_S5825	IGHV3-186*02	7	0.976821	302	GAGGTGCAGCTGGTGGAGTCTGGGGGAGGCTTGGTCCAGCCTGGCGGGTCCCTGAGACTCTCCTGTGCAGCCTCTGGATTCACCTTCAGTAGTTCTGCTATGCACTGGGTCCGCCAGGCTTCTGGGAAAGGACTGGAGTGGGTTGGACGTATTAGAAGCAAATCTAACAATTACGAGACAGGATACGCTGCGTCGGTGAAAGGCAGATTCACCATCTCCAGAGATGATTCCAAGAACACGGCGTATCTGCAAATGAATAGCCTGAAAACCGAGGACACGGCCGTGTATTACTGTGCTAGAGA	GAGGTGCAGCTGGTGGAGTCTGGGGGAGGCTTGGTCCAGCCTGGCGGGTCCCTGAGACCCTCCTGTGCAGCCTCTGGATTCACCTTCAGTAGTTCTGCTATGCACTGGGTCCGCCAGGCTTCTGGGAAAGGACTGGAGTGGGTTGGACGTATTAGAAGCAAATCTAACAATTACGCGACAGAATACGCCGCATCGGTGAAAGGCAGATTCACCATCTCCAGAGATGATTCAAAGAACACGGCGTATCTGCAAATGAACAGCCTGAAAACCGAGGACACGGCCGTGTATTACTGTGCTAGAGA	IGHV3-NL_18	IGHV3-186	False	F
IGHV3-NL_18*01_S5825	IGHV3-118*01	7	0.976821	302	GAGGTGCAGCTGGTGGAGTCTGGGGGAGGCTTGGTCCAGCCTGGCGGGTCCCTGAGACTCTCCTGTGCAGCCTCTGGATTCACCTTCAGTAGTTCTGCTATGCACTGGGTCCGCCAGGCTTCTGGGAAAGGACTGGAGTGGGTTGGACGTATTAGAAGCAAATCTAACAATTACGAGACAGGATACGCTGCGTCGGTGAAAGGCAGATTCACCATCTCCAGAGATGATTCCAAGAACACGGCGTATCTGCAAATGAATAGCCTGAAAACCGAGGACACGGCCGTGTATTACTGTGCTAGAGA	GAGGTGCAGCTGGTGGAGTCTGGGGGAGGCCTGGTCCAGCCTGGCGGGTCCCTGAGACTCTCCTGTGCAGCCTCTGGATTCACCTTCAGTAGTTCTGCTATGCACTGGGTCCGCCAGGCTTCTGGGAAAGGACTGGAGTGGGTTGGACGTATTAGAAGCAAATCTAACAATTACGAGACAGGATACGCTGCGTCGGTGAAAGGCAGGTTCACCATCTCCAGAGATGATTCAAAGAACACGGCGTATCTGCAAATGAACAGCCTGAAAACCGAGGACACGGCCGTGTATTACTGTACCACAGA	IGHV3-NL_18	IGHV3-118	False	F
IGHV3-NL_17*01_S6544	IGHV3-30*02	7	0.976821	302	GAGGTGCAGCTGGTGGAGTCTGGGGGAGGCTTGGTCCAGCCTGGCGGGTCCCTGAGACTCTCCTGTGCAGCCTCTGGATTCACCTTCAGTAACTCCTGGATGAACTGGGTCCGCCAGGCTCCAGGAAAGGGGCTAGTGTGGGTTGCCCGTATTAAAAGCAAAGCTAATGGTGAGACAGCAGATTACGCCGCATCTGTGAAAGGCAGATTCACCATCTCAAGAGACGATTCAAAGAACACACTGTACCTGCAAATGAACAGCCTGAAAACCGAGGACACGGCCGTGTATTACTGCACCACAGA	GAGGTGCAGCTGGTGGAGTCTGGGGCAGGCTTGGTCCAGCCTGGCGGGTCCCTGAGACTCTCCTGTGCAGCCTCTGGATTCACCTTCAGTAACTCCTGGATGAGCTGGGTCCGCCAGGCTCCAGGCAAGGGGCTAGAGTGGGTTGCCCGTATTAAAAGGAAAGCTGACGGTGAGACAGCAGATTACGCCGCATCTGTGAAAGGCAGATTCACCATCTCAAGAGACGATTCAAAGAACACACTGTACCTGCAAATGAACAGCCTGAAAACCGAGGACACGGCCGTGTATTACTGCACCACAGA	IGHV3-NL_17	IGHV3-30	False	F
IGHV2-NL_1*01_S2133	IGHV2-174*02	7	0.976744	301	CAGGTGACCTTGAAGGAGTCTGGTCCTGCGCTGGTGAAACCCACACAGACCCTCACGCTGACCTGCACCTTCTCTGGGTTCTCACTCAGTACTAGTGGTATGGGTGTGGGCTGGATCCGTCAGCCCCCAGGGAAGGCCCTGGAGTGGCTGGCACTCATTTATTGGGATGATGATAAGCGCTACAGCACATCTCTGAAGAGCAGGCTCACCATCTCCAAGGACACCTCCAAAAACCAGGTGGTTCTAACAATGACCAACATGGACCCTGTGGACACAGCCACATATTACTGTGCACGGAGAC	CAGGTGACCTTGAAGGAGTCTGGTCCTGCGCTGGTGAAACCCACACAGACCCTCACGCTGACCTGCACCTTCTCTGGGTTCTCACTCAGCACTAGTGGTATGGGTGTGGGCTGGATCCGTCAGCCCTCACGGAAGACCCTGGAGTGGCTTGCACACATTTATTGGGATGATGATAAGCGCTACAGCACATCTCTGAAGAGCAGGCTCACCATCTCCAAGGACACCTCCAAAAACCAGGTGGTTCTAACAATGACCAACATGGACCCTATGGACACAGCCACATATTACTGTGCACGGAGAC	IGHV2-NL_1	IGHV2-174	False	F
IGHV2-118*01_S8953	IGHV2-174*02	7	0.976744	301	CAGGTGACCTTGAAGGAGTCTGGTCCTGCGCTGGTGAAACCCACACAGACCCTCACGCTGACCTGCACCTTCTCTGGGTTCTCACTCAGCACTAGTGGTATGGGTGTGGGCTGGATCCGTCAGCCCTCACGGAAGATCCTGGAGTGGCTTGCACACATTTATTGGAATGATGATAAATACTACAGCACATCGCTGAAGAGCAGGCTCACCATCTCCAAGGACACCTCCAAAAACCAGGTGGTTCTAACAATGACCAACATGGACCCTGTGGACACAGCCACATATTACTGTGCACGGAGAC	CAGGTGACCTTGAAGGAGTCTGGTCCTGCGCTGGTGAAACCCACACAGACCCTCACGCTGACCTGCACCTTCTCTGGGTTCTCACTCAGCACTAGTGGTATGGGTGTGGGCTGGATCCGTCAGCCCTCACGGAAGACCCTGGAGTGGCTTGCACACATTTATTGGGATGATGATAAGCGCTACAGCACATCTCTGAAGAGCAGGCTCACCATCTCCAAGGACACCTCCAAAAACCAGGTGGTTCTAACAATGACCAACATGGACCCTATGGACACAGCCACATATTACTGTGCACGGAGAC	IGHV2-118	IGHV2-174	False	F
IGHV1-NL_2*01_S2228	IGHV1-138*01	7	0.976351	296	CAGGTGCAGCTGGTGCAGTCTGGGGCTGAGGTGAAGAAGCCTGGATCCTCAGTGAAGGTCTCCTGCAAGGCTTCCGGATACACCTTCACTGACTACTACATGCAGTGGGTGCGACAGGCCCCTGGACAAGGGCTTGAGTGGATGGGAGAAATCAACCCAAAAACTGGTGGCACAAACTATGCACAGAAGTTCCAGGGCAGAGTCACCATGACCAGAGACACATCGACGAGCACAGCCTACATGGAGCTGAGCAGCCTGAGATCTGAGGACACGGCCGTGTATCACTGTGCAACAGA	CAGGTGCAGCTGGTGCAGTCTGGGGCTGAGGTGAAGAAGCCTGGATCCTCAGTGAAGGTCTCCTGCAAGGCTTCCGGATACATCTTCACTGACTACTACATGCACTGGGTGCGACAGGCCCCTGGACAAGGGCTTGAGTGGATGGGAGAAATCAACCCAAAAACTGGTGGCACAAACTATGCACAGAAGTTCCAGGGCAGAGTCACCACGACCAGAGACACATCGACGAGCACAGCCTACATGGAGCTGAGCAGCCTGAGATCTGAGGACACGGCCGTGTATTACTGTGAGAGAGA	IGHV1-NL_2	IGHV1-138	False	F
IGHV3-94*01_S7982	IGHV3-59*01	7	0.976351	296	GAGGTGCAGCTGGTGGAGTCTGGGGGCGGCTTGGCAAAGCCTGGGGGGTCCCTGAGACTCTCCTGTGCAGCCTCTGGATTCAGCTTCAGTGACTACTACATGTACTGGGTCCGCCAGGCTCCAGGGAAGGGGCTGGAGTGGGTCTCACGTATTAGTAATGGTGGTGGTAGCACATACTATGCAGACTCCGTGAAGGGCAGATTCACCATCTCCAGAGAGAACGCCAAGAACACACTGTATCTTCAAATGGACAGCCTGAGAGCTGAGGACACGGCTGTCTATTACTGTGCGAGAGA	GAGGTGCAGCTGGTGGAGTCTGGGGGCGGCTTGGCAAAGCCTGGGGGGTCCCTGAGACTCTCCTGCGCAGCCTCTGGATTCACCTTCAGTGACTACTACATGCACTGGGTCCGCCAGGCTTCAGGGAAGGGGCTGGAGTGGGTCTCACGTATTAGTAATGGTGGTGGTAGCACATGGTACGCAGACTCCGTGAAGGGCAGATTCACCATCTCCAGAGAGAACGCCAAGAACACACTGTATCTTCAAATGGACAGCCTGAGAGCTGAGGACACGGCTGTCTATTACTGTGCGAGAGA	IGHV3-94	IGHV3-59	False	F
IGHV4-149*01_S2001	IGHV4-80*01	7	0.976351	296	CAGGTGCAGCTGCAGGAGTCGGGCCCGGGACTGGTGAAGCCTTCGGAGACCCTGTCCCTCACCTGCACTGTCTCTGGTGCCTCCATTAGTAGTAACTGGTGGAGCTGGATCCGCCAGCCCCCAGGGAAGGGACTGGAGTGGATTGGGGAGATCAATGGTAATAGTGGGAGCACCAACTACAACCCCTCCCTCAAGAGTCGAGTCACCATTTCAAAAGACGCGTCCAAGAACCAGTTCTCCCTGAAGCTGAGCTCTGTGACCGCCGCGGACACGGCCGTGTATTACTGTGCGAGAGA	CAGGTGCAGCTGCAGGAGTCGGGCCCAGGACTGGTGAAGCCTTCGGAGACCCTGTCCCTCACCTGCGCTGTCTCTGGTGCCTCCATCAGTAGTTACTGGTGGAGCTGGATCCGCCAGCCCCCAGGGAAGGGACTGGAGTGGATTGGGGAGATCAATGGTAATAGTGGTAGCACCTACTACAACCCCTCCCTCAAGAGTCGAGTCACCATTTCAAAAGACGCGTCCAAGAACCAGTTCTCCCTGAAGCTGAGCTCTGTGACCGCCGCGGACACGGCCGTGTATTACTGTGCGAGATA	IGHV4-149	IGHV4-80	False	F
IGHV3-50*01_S9079	IGHV3-54*02	7	0.976351	296	GAGGTGCAGCTGGTGGAGTCTGGAGGAGGCTTGGTTCAGCCTGGGGGGTCCCTGAGACTCTCCTGTGCAGCCTCCGGATTCACCTTCAGTAGCTACGGCATGCACTGGGTCCGCCAGGCTCCAGGGAAGGGGCTGGAGTGGGTGGCAGTTATATGGTATGATGGAAGTAAGAAATACTACGCAGACTCTGTGAAGGACCGATTCACCATCTCCAGAGACAATTCCAAGAACATGCTATATCTTCAAATGAACAACCTGAGAGTGGAGGACATGGCCGTGTATTACTGTGTGAAAGA	GAGGTGCAGCTGGTGGAGTCTGGAGGAGGCTTGGTTCAGCCTGGGGGGTCCCTGAGACTCTCCTGTGCAGCCTCTGGATTCACCTTCAGTAGCTATGGCATGCACTGGGTCCGCCAGGCTCCAGGGAAGGGGCTGGAGTGGGTGGCAGTTATATGGTATGATGGAAGTAAGAAATACTACGCAGACTCTGTGAAGGACCGATTCACCATCTCCAGAGACAATTCCAAGAACATGCTATATCTTCAAATGAACAACCTGAAATTGGAGGACACGGCCGTGTATTACTGTGCGAGAGA	IGHV3-50	IGHV3-54	False	F
IGHV4-149*01_S9613	IGHV4-80*01	7	0.976351	296	CAGGTGCAGCTGCAGGAGTCGGGCCCAGGACTGGTGAAGCCTTCGGAGACCCTGTCCCTCACCTGCACTGTCTCTGGTGCCTCCATTAGTAGTAACTGGTGGAGCTGGATCCGCCAGCCCCCAGGGAAGGGACTGGAGTGGATTGGGGAGATCAATGGTAATAGTGGGAGCACCAACTACAACCCCTCCCTCAAGAGTCGAGTCACCATTTCAAAAGACGCGTCCAAGAACCAGTTCTTCCTGAAGCTGAGCTCTGTGACCGCCGCGGACACGGCCGTGTATTACTGTGCGAGAGA	CAGGTGCAGCTGCAGGAGTCGGGCCCAGGACTGGTGAAGCCTTCGGAGACCCTGTCCCTCACCTGCGCTGTCTCTGGTGCCTCCATCAGTAGTTACTGGTGGAGCTGGATCCGCCAGCCCCCAGGGAAGGGACTGGAGTGGATTGGGGAGATCAATGGTAATAGTGGTAGCACCTACTACAACCCCTCCCTCAAGAGTCGAGTCACCATTTCAAAAGACGCGTCCAAGAACCAGTTCTCCCTGAAGCTGAGCTCTGTGACCGCCGCGGACACGGCCGTGTATTACTGTGCGAGATA	IGHV4-149	IGHV4-80	False	F
IGHV4-150*01_S2344	IGHV4-81*01	7	0.976589	299	CAGGTGCAGCTGCAGGAGTCGGGCCCAGGACTGGTGAAGCCTTCGGAGACCCTGTCCCTCACCTGCACTGTCTCTGGTGGCTCCATCAGCGGTTACTACTACTGGAGCTGGATCCGCCAGCCCCCAGGGAAGGGACTGGAGTGGATTGGGAATATTGATGGTAATATTGCGGGCACCAACTACAACCCCTCCCTCAAGAGTCGAGTCACCATTTCAAAAGACGCGTCCAAGAATCAGTTCTCCCTGAAGCTGAGCTCTGTGACCGCCGCGGACACGGCCGTGTATTACTGTGCGAGAGA	CAGCTGCAGCTGCAGGAGTCGGGCCCAGGACTGGTGAAGCCTTCGGAGACCCTGTCCCTCACCTGCGCTGTCTCTGGTGGCTCCATCAGCGGT---TACTACTGGAGCTGGATCCGCCAGCCCCCAGGGAAGGGACTGGAGTGGATTGGGAATATTGATGGTAATATTGCGGGCACCAACTACAACCCCTCCCTCAAGAGTCGAGTCACCATTTCAAAAGACACGTCCAAGAATCAGTTCTCCCTGAAGCTGAGCTCTGTGACCGCCGCGGACACGGCCGTGTATTACTGTGCGAGAAA	IGHV4-150	IGHV4-81	False	F
IGHV4-149*01_S8526	IGHV4-80*01	7	0.976351	296	CAGGTGCAGCTGCAGGAGTCGGGCCCAGGACTGGTGAAGCCTTCGGAGACCCTGTCCCTCACCTGCACTGTCTCTGGTGCCTCCATTAGTAGTAACTGGTGGAGCTGGATCCGCCAGCCCCCAGGGAAGGGACTGCAGTGGATTGGGGAGATCAATGGTAATAGTGGGAGCACCAACTACAACCCCTCCCTCAAGAGTCGAGTCACCATTTCAAAAGACGCGTCCAAGAACCAGTTCTCCCTGAAGCTGAGCTCTGTGACCGCCGCGGACACGGCCGTGTATTACTGTGCGAGAGA	CAGGTGCAGCTGCAGGAGTCGGGCCCAGGACTGGTGAAGCCTTCGGAGACCCTGTCCCTCACCTGCGCTGTCTCTGGTGCCTCCATCAGTAGTTACTGGTGGAGCTGGATCCGCCAGCCCCCAGGGAAGGGACTGGAGTGGATTGGGGAGATCAATGGTAATAGTGGTAGCACCTACTACAACCCCTCCCTCAAGAGTCGAGTCACCATTTCAAAAGACGCGTCCAAGAACCAGTTCTCCCTGAAGCTGAGCTCTGTGACCGCCGCGGACACGGCCGTGTATTACTGTGCGAGATA	IGHV4-149	IGHV4-80	False	F
IGHV3-177*01_S5369	IGHV3-28*02	7	0.976351	296	GAGGTGCAGCTGGTGGAGTCTGGGGGCGGCTTGGCAAAGCCTGGGGGGTCCCTGAGACTCTCCTGTGCAGCCTCTGGATTCACCTTCAGTAACTACTGGATGTACTGGGTTCGCCAGGCACCAGGGAAGGGGCTGGAGTGGATCTCAGCTATTAATAGTGGTGGTGGTAGCACATACTATGCAGACTCCGTGAAGGGCAGATTCACCATCTCCAGAGAGAACGCCAAGAACACACTGTATCTTCAAATGAACAGCCTGAGAGCTGAGGACACGGCTGTCTATTACTGTGCGAAAGA	GAGGTGCAGCTGGTGGAGTCTGGGGGCGGCTTGGCAAAGCCTGGGGGGTCCCTGAGACTCTCCTGTGCAGCCTCTGGATTCACCTTCAGTAACTACTGGATGCACTGGGTTCGCCAGGCACCAGGGAAGGGGCTGGAGTGGATCTCAGCTATTAATAGTGCTGGTAGTAGCACATACTATGCAGACTCCGTGAAGGGCAGATTCACCATCTCCAGAGAGAACGCCAAGAACACACTGTATCTTCAAATGGACGGCCTGAGAGCTGAGGACACGGCTGTCTATTACTGTGCGGGAGA	IGHV3-177	IGHV3-28	False	F
IGHV4-149*01_S3573	IGHV4-80*01	7	0.976351	296	CAGGTGCAGCTACAGGAGTCGGGCCCAGGACTGGTGAAGCCTTCGGAGACCCTGTCCCTCACCTGCGCTGTCTCTGGTGGCTCCTTCAGCAGTTACTGGTGGAGCTGGATCCGCCAGCCCCCAGGGAAGGGACTGGAGTGGATTGGGGAGATCAATGGTAATAGTGGGAGCACCAACTACAACCCCTCCCTCAAGAGTCGAGTCACCATTTCAAAAGACGCGTCCAAGAACCAGTTCTCCCTGAAGCTGAGCTCTGTGACCGCCGCGGACACGGCCGTGTATTACTGTGCGAGAAA	CAGGTGCAGCTGCAGGAGTCGGGCCCAGGACTGGTGAAGCCTTCGGAGACCCTGTCCCTCACCTGCGCTGTCTCTGGTGCCTCCATCAGTAGTTACTGGTGGAGCTGGATCCGCCAGCCCCCAGGGAAGGGACTGGAGTGGATTGGGGAGATCAATGGTAATAGTGGTAGCACCTACTACAACCCCTCCCTCAAGAGTCGAGTCACCATTTCAAAAGACGCGTCCAAGAACCAGTTCTCCCTGAAGCTGAGCTCTGTGACCGCCGCGGACACGGCCGTGTATTACTGTGCGAGATA	IGHV4-149	IGHV4-80	False	F
IGHV4-67*01_S6131	IGHV4-93*02	7	0.976589	299	CAGGTGCAGCTGCAGGAGTCGGGCCCAGGACTGGTGAAGCCTTCGGAGACCCTGTCCCTCACCTGCGCTGTCTCTGGTGGCTCCATCAGC---AGTAACTACTGGAGCTGGATCCGCCAGTCCCCAGGGAAGGGGCTGGAATGGATTGGGGGTATCTATGGTAGTGGTGGGAGCACCGAATACAACCCCTCCCTCAAGAGTCGAGTCACCATTTCAATAGACACGTCCAAGAACCAGTTCTCCCTGAAGCTGAGCTCTGTGACCGCCGCGGACACCGCCGTGTATTACTGTGCGAGACA	CAGGTGCAGCTGCAGGAGTCGGGCCCAGCAGTGGTGAAGCCTTCGGAGACCCTGTCCCTCACCTGCGCTGTCTCTGGTGGCTCCATCAGCAGTAGTAACTGGTGGAGCTGGATCCGCCAGTCCCCAGGGAAGGGGCTGGAATGGATTGGGGGTATCTATGGTAGTGGTGGGAGCACCGAATACAACCCCTCCCTCAAGAGTCGAGTCACCATTTCAATAGACACGTCCAAGAACCAGTTCTCCCTGAAGCTGAGCTCTGTGACCGCCGCGGACACCGCCGTGTATTACTGTGCGAGACA	IGHV4-67	IGHV4-93	False	F
IGHV3-37*01_S4420	IGHV3-38*01	7	0.976821	302	GAGGTGCAGCTGGTGGAGTCTGGGGGAGCCTTGGCACAGCCTGGGGGGTCCCTGAGACTCTCCTGTGCAGTCTCTGGATTCACCTTCAGTGACTACTACATGGACTGGGTCCGCCAGGCTCCAGGGAAGGGGCTGGAGTGGGTTGGCCGTATTAGAAACAAAGCTAACAGTTACACGACAGAATACGCCGCGTCTGTGAAAGGCAGATTCACCATCTCAAGGGATGATTCAAAGAACACACTGTATCTGCAAATGAGCAGCCTGAAAACCGAGGACACGGCCGTGTATTACTGTGCTAGAGA	GAGGTGCAGCTGGTGGAGTCTGGGGGCGGCTTGGCACAGCCTGGGGGGTCCCTGAGACTCTCCTGTGCAGCCTCTGGATTCACCTTCAGTGACCACTACATGGACTGGGTCCGCCAGGCTCCAGGGAAGGGCCTGGAGTGGGTTGGCCGTATTAGAAACAAAGCTAACAGTTACACAACAGAATACGCCGCGTCTGTGAAAGGCAGATTCACCATCTCAAGGGATGATTCAAAGAACACACTGTATCTGCAAATGAGCAGCCTGAAAACCGAGGACACGGCTGTGTATTACTGTGCTAGAGA	IGHV3-37	IGHV3-38	False	F
IGHV4-149*01_S5861	IGHV4-80*01	7	0.976351	296	CAGCTGCAGCTGCAGGAGTCGGGCCCAGGACTGGTGAAGCCTTCGGAGACCCTGTCCCTCACCTGCGCTGTCTCTGGTGGCTCCTTCAGCAGTTACTGGTGGAGCTGGATCCGCCAGCCCCCAGGGAAGGGACTGGAGTGGATTGGGGAGATCAATGGTAATAGTGGGAGCACCAACTACAACCCCTCCCTCAAGAGTCGAGTCACCATTTCAAAAGACGCGTCCAAGAACCAGTTCTCCCTGAAGCTGAGCTCTGTGACCGCCGCGGACACGGCCGTGTATTACTGTGCGAGACA	CAGGTGCAGCTGCAGGAGTCGGGCCCAGGACTGGTGAAGCCTTCGGAGACCCTGTCCCTCACCTGCGCTGTCTCTGGTGCCTCCATCAGTAGTTACTGGTGGAGCTGGATCCGCCAGCCCCCAGGGAAGGGACTGGAGTGGATTGGGGAGATCAATGGTAATAGTGGTAGCACCTACTACAACCCCTCCCTCAAGAGTCGAGTCACCATTTCAAAAGACGCGTCCAAGAACCAGTTCTCCCTGAAGCTGAGCTCTGTGACCGCCGCGGACACGGCCGTGTATTACTGTGCGAGATA	IGHV4-149	IGHV4-80	False	F
IGHV3-37*01_S9699	IGHV3-38*01	7	0.976821	302	GAGGTGCAGCTGGTGGAGTCTGGGGGAGGCTTGGTCCAGCCTGGGGGGTCCCTGAGACTCTCCTGTGCAGCCTCTGGATTCACCTTCAGTGACCACTACATGGACTGGGTCCGCCAGGCTCCAGGGAAGGGGCTGGAGTGGGTTGGCCGTATTAGAAACAAAGCTAACAGTTACACGACAGAATACGCCGCGTCTGTGAAAGGCAGATTCACCATCTCAAGGGACGATTCAAAGAACACACTGTATCTGCAAATGAGCAGCCTGAAAACCGAGGACACGGCCGTGTATTACTGTGCTAGAGA	GAGGTGCAGCTGGTGGAGTCTGGGGGCGGCTTGGCACAGCCTGGGGGGTCCCTGAGACTCTCCTGTGCAGCCTCTGGATTCACCTTCAGTGACCACTACATGGACTGGGTCCGCCAGGCTCCAGGGAAGGGCCTGGAGTGGGTTGGCCGTATTAGAAACAAAGCTAACAGTTACACAACAGAATACGCCGCGTCTGTGAAAGGCAGATTCACCATCTCAAGGGATGATTCAAAGAACACACTGTATCTGCAAATGAGCAGCCTGAAAACCGAGGACACGGCTGTGTATTACTGTGCTAGAGA	IGHV3-37	IGHV3-38	False	F
IGHV4-149*01_S5300	IGHV4-80*01	7	0.976351	296	CAGGTGCAGCTGCAGGAGTCGGGCCCAGGACTGGTGAAGCCTTCGGAGACCCTGTCTGTCACCTGCACTGTCTCTGGTGCCTCCATCAGTAGTTACTGGTGGAGCTGGATCCGCCAGCCCCCAGGGAAGGGACTGGAGTGGATTGGGGAGATCAATGGTAATAGTGGGAGCACCAACTACAACCCCTCCCTCAAGAGTCGAGTCACCATTTCAAAAGACGCGTCCAAGAACCAGTTCTCCCTGAAGCTGAGCTCTGTGACCGCCGCGGACACGGCCGTGTATTACTGTGCGATAGA	CAGGTGCAGCTGCAGGAGTCGGGCCCAGGACTGGTGAAGCCTTCGGAGACCCTGTCCCTCACCTGCGCTGTCTCTGGTGCCTCCATCAGTAGTTACTGGTGGAGCTGGATCCGCCAGCCCCCAGGGAAGGGACTGGAGTGGATTGGGGAGATCAATGGTAATAGTGGTAGCACCTACTACAACCCCTCCCTCAAGAGTCGAGTCACCATTTCAAAAGACGCGTCCAAGAACCAGTTCTCCCTGAAGCTGAGCTCTGTGACCGCCGCGGACACGGCCGTGTATTACTGTGCGAGATA	IGHV4-149	IGHV4-80	False	F
IGHV4-149*01_S6502	IGHV4-80*01	7	0.976351	296	CAGGTGCAGCTGCAGGAGTCGGGCCCAGGACTGGTGAAGCCTTCGGAGACCCTGTCCCTCACCTGCGCTGTCTCTGGTGGCTCCTTCAGCAGTTACTGGTGGAGCTGGATCCGCCAGCCCCCAGGGAAGGGACTGGAGTGGATTGGGGAGATCAATGGTAATAGTGGGAGCACCAACTACAACCCCTCCCTCAAGAGTCGAGTCACCATTTCAAAAGACGCGTCCAAGAACCAGTTCTCCCTGAAGCTGAGCTCTGTGACCGCCGCGGACACCGCCGTGTATTACTGTGCGAGACA	CAGGTGCAGCTGCAGGAGTCGGGCCCAGGACTGGTGAAGCCTTCGGAGACCCTGTCCCTCACCTGCGCTGTCTCTGGTGCCTCCATCAGTAGTTACTGGTGGAGCTGGATCCGCCAGCCCCCAGGGAAGGGACTGGAGTGGATTGGGGAGATCAATGGTAATAGTGGTAGCACCTACTACAACCCCTCCCTCAAGAGTCGAGTCACCATTTCAAAAGACGCGTCCAAGAACCAGTTCTCCCTGAAGCTGAGCTCTGTGACCGCCGCGGACACGGCCGTGTATTACTGTGCGAGATA	IGHV4-149	IGHV4-80	False	F
IGHV4-NL_36*01_S7873	IGHV4-165*01	8	0.972973	296	CAGGTGCAGCTGCAGGAGTCAGGCCCAGGACTGGTGAAGCCTTCGGAGACCCTGTCCCTCACCTGCGCTGTCTCTGGTGGCTCCTTCAGCGGTTACTACTGGGGCTGGATCCGCCAGCCCCCAGGGAAGGGACTGGAGTGGATTGGGTATATCAGTGGTAGTAGTGGGAGCACCGACTACAACCCCTCCCTCAAGAGTCGAGTCACCATTTCAAGAGACACGTCCAAGAACCAGTTCTCCCTGAAGCTGAGCTCTGTGACCGCCGCGGACACGGCCGTGTATTACTGTGCGAGAGA	CAGGTGCAGCTGCAGGAGTCGGGCCCAGGACTGGTGAAGCCTTCGGAGACCCTGTCCCTCACCTGCGCTGTCTCTGGTGGCTCCATCAGCGGTTACTACTGGAGCTGGATCCGCCAACCCCCAGGGAAGGGGCTGGAGTGGATTGGGTATATCGGTGGTAGTAGTGGGAGCACCTACTACAACCCCTCCCTCAAGAGTCGAGTCACCATTTCAACAGACACGTCCAAGAACCAGTTCTCCCTGAAGCTGAGCTCTGTGACCGCCGCGGACACGGCCGTGTATTACTGTGCGAGAGA	IGHV4-NL_36	IGHV4-165	False	F
IGHV4-NL_38*01_S6935	IGHV4S9*01	8	0.973244	299	CAGGTGCAGCTGCAAGAGTCAGGCCCAGGACTGGTGAAGCCTTCGGAGACCCTGTCCCTCACCTGCGCTGTCTCTGGTGGCTCCATCAGCGATAATTACTACTGGAACTGGATCCGCCAACCCCCAGGGAAGGGGCTGGAGTGGATTGGGAATATCTATGGTAGTAGTGGGAGCACCTACTACAACCCCTCCCTCAAGAGTCGAGTCACCATTTCAAAAGACACGTCCAAGAACCAGTTCTCCCTGAAGCTGAGCTCTGTGACCGCCGCGGACACGGCCGTGTATTACTGTGCGAGAGA	CAGGTGCAGCTGCAGGAGTCGGGCCCAGGACTGGTGAAGCCTTCGGAGACCCTGTCCCTCACCTGCGCTGTCTCTGGTGGCTCCATCAGCGATTACTACTACTGGAACTGGATCCGCCAACCCCCAGGGAAGGGGCTGGAGTGGATTGGGAATATCTATGGTAATAGTGCGAGCACCTACTACAACCCCTCCCTCAAGAGTCGAGTCACCATTTCAAAAGACACGTCCAAGAACCAGTTCTTCCTGAAGCTGAGCTCTGTGACCGCCGCGGACACCGCCGTGTATTACTGTGCGAGAGA	IGHV4-NL_38	IGHV4S9	False	F
IGHV4-NL_1*01_S0689	IGHV4-169*02	8	0.972973	296	CAGGTGCAGCTGCAGGAGTCGGGCCCAGGACTGGTGAAGCCTTTGGAGACCCTGTCCCTCACCTGCGCTGTCTCTGGTGGCTCTATCAGCAGTAACTACTGGAGCTGGATCCGCCAACCCCCAGGGAAGGGACTGGAGTGGATTGGGTATATCTATGGTAGTGGTAGTAGCACCAACTACAACCCCTCCCTCAAGAGTCGAGTCACCCTGTCAGTAGACACGTCCAAGAACCAGTTCTCCCTGAAGCTGAGCTCTGTGACCGCCGCGGACACGGCCGTGTATTACTGTGCGAGCGA	CAGCTGCAGCTGCAGGAGTCGGGCCCAGGACTGGTGAAGCCTTCGGAGACCCTGTCTGTCACCTGCGCTGTCTCTGGTGGCTCTATCAGCAGTAGCTACTGGAGCTGGATCCGCCAGGCCCCAGGGAAGGGACTGGAGTGGATTGGGTATATCTATGGTAGTGGTAGTAGCACCAACTACAACCCCTCCCTCAAGAGTCGAGTCACCCTGTCAGTAGACACGTCCAAGAACCAGCTCTCCCTGAAGCTGAGCTCTGTGACCGCCGCGGACACGGCCGTGTATTACTGTGCGAGCGA	IGHV4-NL_1	IGHV4-169	False	F
IGHV4-NL_29*01_S1425	IGHV4-165*01	8	0.972973	296	CAGGTGCAGCTGCAGGAGTCGGGCCCAGGACTGGTGAAGCCTTCGGAGACCCTGTCCCTCACCTGCGCTGTCTCTGGTGGCTCCATCAGCGGTTACTACTGGAGCTGGATCCGCCAGCCCCCAGGGAAGGGGCTGGAGTGGATTGGGTATATTGGTGGTGGTAGTGGGAGCACCGAATACAACCCCTCCCTCAAAAGTCGAGTCACCATTTCAAGAGACACGTCCAAGAACCATTTCTCCCTGAAGCTGAGCTCTGTGACCGCCGCGGACACGGCCGTGTATTACTGTGCGAGAGA	CAGGTGCAGCTGCAGGAGTCGGGCCCAGGACTGGTGAAGCCTTCGGAGACCCTGTCCCTCACCTGCGCTGTCTCTGGTGGCTCCATCAGCGGTTACTACTGGAGCTGGATCCGCCAACCCCCAGGGAAGGGGCTGGAGTGGATTGGGTATATCGGTGGTAGTAGTGGGAGCACCTACTACAACCCCTCCCTCAAGAGTCGAGTCACCATTTCAACAGACACGTCCAAGAACCAGTTCTCCCTGAAGCTGAGCTCTGTGACCGCCGCGGACACGGCCGTGTATTACTGTGCGAGAGA	IGHV4-NL_29	IGHV4-165	False	F
IGHV5-157*02_S3440	IGHV5-43*01	8	0.972973	296	GAGGTGCAGCTGGTGCAGTCTGGAGCAGAGGTGAAAAGGCCCGGGGAATCTCTGAGGATCTCCTGTAAGACTTCTGGATACAGCTTTACCGGCAGCTGGATCAGCTGGGTGCGCCAGATGCCCGGGAAAGGCCTGGAGTGGATGGGGATGATCTATCCTGGTGATTCTGATACCAGATACAGCCCGTCCTTCCAAGGCCAGGTCACCATCTCAGCCGACAAGTCCATCAGCACCGCCTACCTGCAGTGGAGCAGCCTGAAGGCCTCGGACACCGCCACGTATTACTGTGCGAAAGA	GAGGTGCAGCTGGTGCAGTCTGGAGCAGAGGTGAAAAGGCCCGGGGAATCTCTGAGGATCTCCTGTAAGACTTCTGGATACAGCTTTACCAGCAGCTGGATCAGCTGGGTGCGCCAGATGCCCGGGAAAGGCCTGGAGTGGATGGGGAGCATCTATCCTGGTGATTCTGATACCAGATACAACCCGTCCTTCCAAGGCCACGTCACTATCTCAGCCGACAAGTCCATCAGCACCACCTACCTGCAGTGGAGCAGCCTGAAGGCCTCGGACACCGCCACGTATTACTGTGCGAAAGT	IGHV5-157	IGHV5-43	False	F
IGHV1-84*01_S0240	IGHV1-111*02	8	0.973064	297	GAGGTCCAGCTGGTACAGTCTGGGGCTGAGGTGAAGAAGCCTGGGGCCTCCGTGAAAATCTCCTGCAAGGCTTCTGGATACACCTTCACCGACCACTACCTGAACTGGGTGCGACAGGCTCCTGGAAAAGGGCTTGAGTGGATGGGACGTGTTGATCCTGAAGATGGTGAAGC-AGACTACGCACAGAAGTTCCAGGACAGAGTCACCATCACCGCGGACATGTCTACAGACACAGCCTACATGGAGCTGAGCAGCCTGAGATCTGAGGACACGGCCGTGTATTACTGTGCAAGAGA	GAGGTCCAGCTGGTGCAGTCTGGGGCTGAGGTGAAGAAGCCTGGGGCCTCCGTGAAAATCTCCTGCAAGGCTTCTGGATACACCTTCACCGACTACTACCTGCACTGGGTGCGACAGGCTCCTGGAAAAGGGCTTGAGTGGATGGGACGTGTTGATCCTGAAGATGGTGAAGCAATAC-ACGCACAGAAGTTCCAGGACAGAGTCACCATCACCGCGGACACGTCTACAGACACAGCCTACATGGAGCTGAGCAGCCTGAGATCTGAGGACACGGCCGTGTATTACTGTGCAACAGA	IGHV1-84	IGHV1-111	False	F
IGHV5-157*02_S7648	IGHV5-43*01	8	0.972973	296	GAGGTGCAGCTGGTGCAGTCTGGAGCAGAGGTGAAAAGGCCCGGGGAATCTCTGAGGATCTCCTGTAAGACTTCTGGATACAGCTTTACCAGCTACTGGATCAGCTGGGTGCGCCAGATGCCCGGGAAAGGCCTGGAGTGGATGGGGATGATCTATCCTGGTGATTCTGATACCAGATACAACCCGTCCTTCCAAGGCCAGGTCACCATCTCAGCCGACAAGTCCATCAGCACCGCCTACCTGCAGTGGAGCAGCCTGAAGGCCTCGGACACCGCCACGTATTACTGTGCGAAAGA	GAGGTGCAGCTGGTGCAGTCTGGAGCAGAGGTGAAAAGGCCCGGGGAATCTCTGAGGATCTCCTGTAAGACTTCTGGATACAGCTTTACCAGCAGCTGGATCAGCTGGGTGCGCCAGATGCCCGGGAAAGGCCTGGAGTGGATGGGGAGCATCTATCCTGGTGATTCTGATACCAGATACAACCCGTCCTTCCAAGGCCACGTCACTATCTCAGCCGACAAGTCCATCAGCACCACCTACCTGCAGTGGAGCAGCCTGAAGGCCTCGGACACCGCCACGTATTACTGTGCGAAAGT	IGHV5-157	IGHV5-43	False	F
IGHV5-157*02_S8705	IGHV5-43*01	8	0.972973	296	GAGGTGCAGCTGGTGCAGTCTGGAGCAGAGGTGAAAAGGCCCGGGGAATCTCTGAGGATCTCCTGTAAGACTTCTGGATACAGCTTTACCAGCTACTGGATCAGCTGGGTGCGCCAGATGCCCGGGAAAGGCCTGGAGTGGATGGGGATGATCTATCCTGGTGATTCTGATACCAGATACAGCCCGTCCTTCCAAGGCCAGGTCACCATCTCAGCCGACAAGTCCATCAGCACCACCTACCTGCAGTGGAGCAGCCTGAAGGCCTCGGACACCGCCACGTATTACTGTGCGAAAGA	GAGGTGCAGCTGGTGCAGTCTGGAGCAGAGGTGAAAAGGCCCGGGGAATCTCTGAGGATCTCCTGTAAGACTTCTGGATACAGCTTTACCAGCAGCTGGATCAGCTGGGTGCGCCAGATGCCCGGGAAAGGCCTGGAGTGGATGGGGAGCATCTATCCTGGTGATTCTGATACCAGATACAACCCGTCCTTCCAAGGCCACGTCACTATCTCAGCCGACAAGTCCATCAGCACCACCTACCTGCAGTGGAGCAGCCTGAAGGCCTCGGACACCGCCACGTATTACTGTGCGAAAGT	IGHV5-157	IGHV5-43	False	F
IGHV4-144*01_S4873	IGHV4-73*01	8	0.973244	299	CAGGTGAAGCTGCAGCAGTGGGGCGAAGGACTGGTGAAGCCTTCGGAGACCCTGTCCCTCACCTGCGCTGTCTATGGTGGTTCCATCAGCGGT---TACTACTGGAGCTGGATCCGCCAGCCCCCAGGGAAGGGACTGGAGTGGATTGGGAATATTGATGGTAATAGTGCGAGCACCAACTACAACCCCTCCCTCAAGAATCGAGTCACCATTTCAAAAGACACGTCCAAGAACCAGTTCTCCCTGAAGCTGAGCTCTGTGACCGCCGCGGACACGGCCGTGTATTACTGTGCGAGAGA	CAGGTGAAGCTGCAGCAGTGGGGCGAAGGACTGGTGAAGCCTTCGGAGACCCTGTCCCTCACCTGCGCTGTCTATGGTGGCTCCATCAGCGGTTACTACTACTGGAGCTGGATCCGCCAGCCCCCAGGGAAGGGGCTGGAGTGGATTGGGTATATCTATGGTAATAGTGCGAGCACCAACTACAACCCCTCCCTCAAGAATCGAGTCACCATTTCAAAAGACACGTCCAAGAACCAGTTCTCCCTGAAGCTGAGCTCTGTGACCGCCGCGGACACGGCCGTGTATTACTGTGCGAGAGA	IGHV4-144	IGHV4-73	False	F
IGHV3-187*01_S1090	IGHV3-16*02	8	0.97351	302	GAGGTGCAGCTGGTGGAGTCTGGGGGAGGCTTGGTCCAGCCTGGGGGATCCCTGAGACTCTCCTGTGCAGCCTCTGGATTCACCTTCAGTAACTACTGGATGAGCTGGGTCCGCCAGGCTCCAGGGAAGGGGCTGGACTGGGTTGGCCGTATTAAAAACAAAGCTGATGGTGGAACAGCAGCATACGCCGAATCTGTGAAAGGCAGATTCACTATCTCAAGAGATGATTCAAAGAACACACTGTATCTGCAAATGAACAGTCTGAAAACCGAGGACACGGCCGTGTATTACTGTGCTAGAGA	GAGGTGCAGCTGGTGGAGTCTGGGGGAGGCTTGGTCCAGCCTGGGGGATCCCTGAGACTCTCCTGTGCAGCCTCTGGATTCACCTTCAGTAACTACTGGATGAGCTGGGTCCGCCAGGCTCCAGGGAAGGGGCTGGACTGGGTTGGATTTATTAAAAACAAAGCTGATGGTGGAACAGCAGCATACGCCGAATCTGTGAAAGGCAGATTCACCATCTCAAGAGATGATTCAAAGAACACACTGTATCTGCAAATGAGCAGCCTGAACACCGAGGACACGGCCGTGTATTACTGTACTAGAGA	IGHV3-187	IGHV3-16	False	F
IGHV3-128*01_S5770	IGHV3-184*01	8	0.97351	302	GAGGTGCAGCTGGTGGAGTCTGGGGGAGGCTTGGTCCAGCCTGGGGGGTCCCTGAGACTCTCCTGTGCAGCCTCTGGATTCACCTTCAGTGACCACTACATGTACTGGGTCCGCCAGGCTCCAGGAAAGGGGCTGGAGTGGGTGGGTTTCATTAGAAGCAAAGCTTACGGTGGGACAGCAGAATACGCCGCGTCTGTGAAAGGCAGATTCACCATCTCCAGAGATGATTCCAAAAGCATCGCCAGTCTGCAAATGAACAGCCTGAAAACCGAGGACACGGCCGTGTATTACTGCACCACAGA	GAGGTGCAGCTGGTGGAGTCTGGGGGAGGCTTGGTCCAGCCTGGGGGGTCCCTGAGACTCTCCTGTGCAGCCTCTGGATTCACCTTCAGTGACTACTACATGTACTGGGTCCGCCAGGCTCCAGGAAAGGGGCTGGAGTGGGTGGGTTTCATTAGAAGCAAAGCTTACGGTGGGACAGCAGAATACGCCGCGTCTGTGAAAGGCAGATTCACCATCTCCAGAGATGATTCCAAAAGCATCGCCTATCTGCAAATGAGCAGCCTGAAAACCGAGGACACGGCCGTGTATTACTGTACTAGGGA	IGHV3-128	IGHV3-184	False	F
IGHV3-NL_17*01_S1160	IGHV3-30*01	8	0.97351	302	GAGGTGCAGCTGGTGGAGTCTGGGGGAGGCTTGGTCCAGCCTGGCGGGTCCCTGAGACTCTCCTGTGCAGCCTCTGGATTCACCTTCAGTAACGCCTGGATGAACTGGGTCCGCCAGGCTCCAGGGAAGGGGCTAGTGTGGGTTGCCCGTATTAAAAGCAAAGCTAATGGTGAGACAGCAGATTACGCCGCATCTGTGAAAGGCAGATTCACCATCTCAAGAGACGATTCAAAGAACACACTGTACCTGCAAATGAACAGCCTGAAAAGCGAGGACACGGCCGTGTATTACTGCACCACAGA	GAGGTGCAGCTGGTGGAGTCTGGGGGAGGCTTGGTCCAGCCTGGGGGGTCCCTGAGGCTCTCCTGTGCAGCCTCTGGATTCACCTTCAGTAACGTCTGGATGAACTGGGTCCGCCAGGCTCCAGGGAAGGGGCTAGAGTGGGTTGCCCGTATTAAAAGGAAAGCTGATGGTGAGACAGCAGATTACGCCGCGTCTGTGAAAGGCAGATTCACCATCTCAAGAGACGATTCAAAGAACACACTGTACCTGCAAATGAACAGCCTGAAAACCGAGGACACGGCCGTGTATTACTGCACCACAGA	IGHV3-NL_17	IGHV3-30	False	F
IGHV2-NL_1*01_S5431	IGHV2S1*01	8	0.973422	301	CAGGTGACCTTGAAGGAGTCTGGTCCTGCGCTGGTGAAACCCACACAGACCCTCACGCTGACCTGCACCTTCTCTGGGTTCTCAATCAGCACTAGTGGTATGGGTGTGGGCTGGATCCGTCAGCCCCCAGGGAAGGCCCTGGAATGGCTGGCACTCATTTATTGGGATGATGATAAATACTACAGCACATCTCTGAAGAGCAGGCTCACCATCTCCAAGGACACCTCCAAGAACCAGGTTGTCCTTACAATGACCAACATGGACCCTGTGGACACAGCCACATATTACTGTGCACGGGTAC	CAGGTGACCTTGAAGGAGTCTGGTCCTGCGCTGGTGAAACCCACACAGACCCTCACGCTGACCTGCACCTTCTCTGGGTTCTCACTCAGCACTAGTGGTATGGGTGTGGGCTGGATCCGTCAGCCCCCAGGGAAGGCCCTGGAATGGCTTGCAAGCATTTATTGGGATGATGATAAATACTACAGCACATCTCTGAAGAGCAGGCTCACCATCTCCAAGGACACCTCCAAAAACCAGGTGGTTCTAACAATGACCAACATGGACCCTGTGGACACAGCCACATATTACTGTGCACGGGTAC	IGHV2-NL_1	IGHV2S1	False	F
IGHV4-NL_17*01_S4839	IGHV4S13*01	8	0.97351	302	CAGGTGCAGCTGCAGGAGTCGGGCCCAGGAGTGGTGAAGCCTTCGGAGACCCTGTCCCTCACCTGCGCTGTCTCTGGTGGCTCCATCAGCAGTAG-TA--ACTGGTGGAGCTGGATCCGCCAGCCCCCAGGGAAAGGGCTGGAGTGGATTGGGGGTATCTATAGTAATAGTGAGAGTACCAACTACAACCCCTCCCTCAAGAGTCGAGTCACCATTTCAAAAGACACGTCCAAGAACCAGTTCTCCTTGAAGCTGAGCTCTGTGACCGCCGCGGACACGGCCGTGTATTACTGTGCGAGAGA	CAGGTGCAGCTGCAGGAGTCGGGCCCAGGAGTGGTGAAGCCTTCGGAGACCCTGTCCCTCACCTGCGCTGTCTCTGGTGGCTCCATCAGCAGTGGTTACTACTACTGGAGCTGGATCCGCCAGCCCCCAGGGAAGGGGCTGGAGTGGATTGGGGGTATCTATAGTAATAGTGAGAGTACCAACTACAACCCCTCCCTCAAGAGTCGAGTCACCATTTCAAAAGACACGTCCAAGAACCAGTTCTCCCTGAAGCTGAGCTCTGTGACCGCCGCGGACACGGCCGTGTATTACTGTGCGAGAGA	IGHV4-NL_17	IGHV4S13	False	F
IGHV4-NL_26*01_S2261	IGHV4-76*01	8	0.973244	299	CAGGTGCAGCTGCAGGAGTCGGGCCCAGGAGTGGTGAAGCCTTCAGAGACCCTGTCCCTCACCTGCGCTGTCTCTGGAGGCTCTATCAGCAGTGGTTATGACTGGAGCTGGATCCGCCAGCCCCCAGGGAAGGGGCTGGAGTGGATTGGGTATATCTATGGTGGTAGTGGTAGCACCAACTACAACCCCTCCCTCAAGAGTCGAGTCACCATTTCAAAAGACACGTCCAAGAACCAGTTCTCCCTGAAGCTGAGCTCTGTGACCACCGCGGACACGGCCGTGTATTACTGTGCGAGAGA	CAGGTGCAGCTGCAGGAGTCGGGCCCAGGACTGGTGAAGCCTTCAGAGACCCTGTCCCTCACCTGCGCTGTCTCTGGAGGCTCTATCAGCGGTGGTTATGACTGGAGCTGGATCCGCCAGCCCCCAGGGAAGGGGCTGGAGTGGATTGGGTATATCTATGGTAGTAGTGGGAGCACCAACTACAACCCGTCCCTCAAGAATCGAGTCACCATTTCAAAAGACACGTCCAAGAACCAGTTCTCCCTGAAGCTGAGCTCTGTGACCGCCGCGGACACGGCCGTGTATTACTGTGCGAGACA	IGHV4-NL_26	IGHV4-76	False	F
IGHV3-187*01_S3395	IGHV3-16*02	8	0.97351	302	GAGGTGCAGCTGGTGGAGTCTGGGGGAGGCTTGGTCCAGCCTGGGGGATCCCTGAGACTCTCCTGTGCAGCCTCTGGATTCACCTTCAGTAACTACTGGATGAGCTGGGTCCGCCAGGCTCCAGGGAAGGGGCTGGACTGGGTTGGCCGTATTAAAAACAAAGCTGACGGTGGAACAGCAGCATACGCCGAATCTGTGAAAGGCAGATTCACTATCTCAAGAGATGATTCAAAGAACACACTGTATCTGCAAATGAACAGCCTGAAAACCGAGGACACGGCCGTGTATTACTGTGCTAGAGA	GAGGTGCAGCTGGTGGAGTCTGGGGGAGGCTTGGTCCAGCCTGGGGGATCCCTGAGACTCTCCTGTGCAGCCTCTGGATTCACCTTCAGTAACTACTGGATGAGCTGGGTCCGCCAGGCTCCAGGGAAGGGGCTGGACTGGGTTGGATTTATTAAAAACAAAGCTGATGGTGGAACAGCAGCATACGCCGAATCTGTGAAAGGCAGATTCACCATCTCAAGAGATGATTCAAAGAACACACTGTATCTGCAAATGAGCAGCCTGAACACCGAGGACACGGCCGTGTATTACTGTACTAGAGA	IGHV3-187	IGHV3-16	False	F
IGHV4-NL_25*01_S6200	IGHV4-76*01	8	0.973244	299	CAGGTGCAGCTGCAGGAGTCGGGCCCAGGACTGGTGAAGCCTTCGGAGACCCTGTCCCTCACCTGCGCTGTCTCTGGTGGCTCCATCAGCAGTGCTTATGACTGGAGCTGGATCCGCCAGGCCCCAGGGAAGGGGCTGGAGTGGATTGGGTATATCTATGGTAGTAGTGGGAGCACCAACTACAACCCGTCCCTCAAGAATCGAGTCACCATTTCAAAAGACGCGTCCAAGAACCAGTTCTCCCTGAAGCTGAGCTCTGTGACCGCCGCGGACACGGCCGTGTATTACTGTGCGAGAGA	CAGGTGCAGCTGCAGGAGTCGGGCCCAGGACTGGTGAAGCCTTCAGAGACCCTGTCCCTCACCTGCGCTGTCTCTGGAGGCTCTATCAGCGGTGGTTATGACTGGAGCTGGATCCGCCAGCCCCCAGGGAAGGGGCTGGAGTGGATTGGGTATATCTATGGTAGTAGTGGGAGCACCAACTACAACCCGTCCCTCAAGAATCGAGTCACCATTTCAAAAGACACGTCCAAGAACCAGTTCTCCCTGAAGCTGAGCTCTGTGACCGCCGCGGACACGGCCGTGTATTACTGTGCGAGACA	IGHV4-NL_25	IGHV4-76	False	F
IGHV4-NL_19*01_S1944	IGHV4S13*01	8	0.97351	302	CAGGTGAAGCTGCAGGAGTCGGGCCCAGGACTGGTGAAGCCTTTGGAGACCCTGTCCCTCACCTGCGCTGTCTCTGGTGGCTCCATCAGCGGTGGTTACTACTACTGGAGCTGGATCCGCCAGCCCCCAGGGAAGGGGCTGGAGTGGATTGGGGGTATCTATAGTAGTAGTGGGAATACCTACTACAACCCCTCCCTCAAGAGTCGAGTCACCATTTCAAAAGACACGTCCAAGAACCAGTTCTCCCTGAAGCTGAGCTCTGTGACCGCCGCGGACACGGCCGTGTATTACTGTGCGAGAGA	CAGGTGCAGCTGCAGGAGTCGGGCCCAGGAGTGGTGAAGCCTTCGGAGACCCTGTCCCTCACCTGCGCTGTCTCTGGTGGCTCCATCAGCAGTGGTTACTACTACTGGAGCTGGATCCGCCAGCCCCCAGGGAAGGGGCTGGAGTGGATTGGGGGTATCTATAGTAATAGTGAGAGTACCAACTACAACCCCTCCCTCAAGAGTCGAGTCACCATTTCAAAAGACACGTCCAAGAACCAGTTCTCCCTGAAGCTGAGCTCTGTGACCGCCGCGGACACGGCCGTGTATTACTGTGCGAGAGA	IGHV4-NL_19	IGHV4S13	False	F
IGHV7-86*01_S6208	IGHV7-114*01	8	0.972973	296	CAGGTGCAGCTGGTGCAGTCTGGGGCTGAGGTGAAGCAGCCGGGGGCCTCAGTGAAGGTCTTCTGCAAGGCTTCTGGATACACCTTCACTAGCTATGGTATGAATTGGGTGCGACAGGCCCCTGGACAACGGCTTGAGTGGATGGGAGGGATCAGCACCAACACTGGGAACCCAACATATGCCCAGGGCTTCAAAGAACGATTTACCTTCTCCATGGACACCTCTATCAGCACGGCATATCTGCAGATCAGCAGCCTAAAGGCTGAGGACACGGCTGTGTATTACTGTGCGAGACA	CAGGTGCAGCTGGTGCAGTCTGGGGCTGAGGTGAAGCAGCCGGGGGCCTCAGTGAAGGTCTCCTGCAAGGCTTCTGGTTACACCTTCACTAGCTATGGTATGAATTGGGTGCGACAGGCCCATGGACAACGGCTTGAGTGGATGGGATGGATCAACACCGACACTGGGAACCCAACATATGCCCAGGGCTTCAAAGAACGATTTACCTTCTCCATGGACACCTCTATCAGCACGGCATATCTGCAGATCAGCAGCCTAAAGGCTGAGGACACGGCCGTGTATTACTGTGCAAGACA	IGHV7-86	IGHV7-114	False	F
IGHV3-187*01_S6840	IGHV3-16*02	8	0.97351	302	GAGGTGCAGCTGGTGGAGTCTGGGGGAGGCTTGGTCCAGCCTGGCGGGTCCCTGAGACTCTCCTGTGCAGCCTCTGGATTCACCTTCAGTAACTACTGGATGAGCTGGGTCCGCCAGGCTCCAGGGAAGGGGCTGGACTGGGTTGGCCGTATTAAAAACAAAGCTGATGGTGGAACAGCAGCATACGCCGAATCTGTGAAAGGCAGATTCACTATCTCAAGAGATGATTCAAAGAACACACTGTATCTGCAAATGAACAGCCTGAAAACCGAGGACACGGCCGTGTATTACTGTACTAGAGA	GAGGTGCAGCTGGTGGAGTCTGGGGGAGGCTTGGTCCAGCCTGGGGGATCCCTGAGACTCTCCTGTGCAGCCTCTGGATTCACCTTCAGTAACTACTGGATGAGCTGGGTCCGCCAGGCTCCAGGGAAGGGGCTGGACTGGGTTGGATTTATTAAAAACAAAGCTGATGGTGGAACAGCAGCATACGCCGAATCTGTGAAAGGCAGATTCACCATCTCAAGAGATGATTCAAAGAACACACTGTATCTGCAAATGAGCAGCCTGAACACCGAGGACACGGCCGTGTATTACTGTACTAGAGA	IGHV3-187	IGHV3-16	False	F
IGHV3-187*01_S4259	IGHV3-16*02	8	0.97351	302	GAGGTGCAGCTGGTGGAGTCTGGGGGAGGCTTGGTCCAGCCTGGCGGGTCCCTGAGACTCTCCTGTGCAGCCTCTGGATTCACCTTCAGTAACTACTGGATGAGCTGGGTCCGCCAGGCTCCAGGGAAGGGGCTGGACTGGGTTGGCCATATTAAAAACAAAGCTGATGGTGGAACAGCAGCATACGCCGAATCTGTGAAAGGCAGATTCACTATCTCAAGAGATGATTCAAAGAACACACTGTATCTGCAAATGAACAGCCTGAAAACCGAGGACACGGCCGTGTATTACTGTACTAGAGA	GAGGTGCAGCTGGTGGAGTCTGGGGGAGGCTTGGTCCAGCCTGGGGGATCCCTGAGACTCTCCTGTGCAGCCTCTGGATTCACCTTCAGTAACTACTGGATGAGCTGGGTCCGCCAGGCTCCAGGGAAGGGGCTGGACTGGGTTGGATTTATTAAAAACAAAGCTGATGGTGGAACAGCAGCATACGCCGAATCTGTGAAAGGCAGATTCACCATCTCAAGAGATGATTCAAAGAACACACTGTATCTGCAAATGAGCAGCCTGAACACCGAGGACACGGCCGTGTATTACTGTACTAGAGA	IGHV3-187	IGHV3-16	False	F
IGHV3-141*01_S6168	IGHV3-67*01	8	0.972973	296	GAAGTGCAGCTGGTGGAGTCTGGGGGAGGCGTGGTACAGCCTGGGGGGTCCCTGAGACTCTCGTGTGCAGCCTCTGGATTCACCTTTGATGATTATGCCATGCACTGGGTCCGCCAAGCTCCAGGGAAGGGTCTGGAGTGGGTCTCTGGTATTAGTTGGGATGGTGATAGCACATACTATGCAGACTCCGTGAAGGGCCGATTCACCATCTCCAGAGACAACGCCAAGAACTCCCTGTATCTGCAAATGGACAGCCTGAGAGCTGAGGACACAGCCTTGTATTACTGTGCGAGAGA	GAAGTGCAGCTGGTGGAGTCTGGGGGAGGCGTGGTACAGCCTGGGGGGTCCCTGAGACTCTCGTGTGCAGCCTCTGGATTCACCTTTGATGATTATGCCATGGGCTGGGTCCGCCAAGCTCCAGGGAAGGGTCTGGAGTGGGTCTCTGCTATTAGTTGGGATGGTGGTAGCACAGGCTATGCAGACTCCGTGAAGGGCCGATTCACCATCTCCAGAGACAACGCCAAGAACTCCCTGTATCTGCAAATGGGCAGCCTGAGAGCTGAGGACACCGCCTTGTATTACTGTGCGAGAGA	IGHV3-141	IGHV3-67	False	P
IGHV4-93*01_S0054	IGHV4-122*02	8	0.973244	299	CAGGTGCAGCTGCAGGAGTCGGGCCCAGGACTGGTGAAGCCTTCGGAGACCCTGTCCCTCACCTGCGCTGTCTCTGGTTACTCCATCAGCAGTGGTTA-T--GGCTGGAGCTGGATCCGCCAGCCCCCAGGGAAGGGACTGGAGTGGATTGGGTACATCTCTTATAGTGGGAGCACCAGCTACAACCCGTCCCTCAAGAGTCGAGTCACCATTTCAAGAGACACGTCCAAGAACCAGTTCTCCCTGAAGCTGAGCTCTGTGACCGCCGCGGACACGGCCGTGTATTACTGTGCGAGAGA	CAGGTGCAGCTGCAGGAGTCGGGCCCAGGACTGGTGAAGCCTTCGGAGACCCTGTCCCTCACCTGCGCTGTCTCTGGTGGCTCCATCAGCAGTGGTTACTACTACTGGAGCTGGATCCGCCAGCCCCCAGGGAAGGGACTGGAGTGGATTGGGTACATCACTTATAGTGGGAGCACCAGCTACAACCCGTCCCTCAAGAGTCGAGTCACCATTTCAAGAGACACGTCCAAGAACCAGTTCTCCCTGAAGCTGAGCTCTGTGACCGCCGCGGACACGGCCGTGTATTACTGTGCGAGAGA	IGHV4-93	IGHV4-122	False	F
IGHV3-88*02_S1355	IGHV3-116*01	8	0.97351	302	GAGGTGCAGCTGGTGGAGTCTGGGGGAGGCTTGGTCCAGCCTGGCGGGTCCCTGAGAGTCTCCTGTGCAGCCTCTGGATTCACCTTCAGTGACTACTACATGCAGTGGGTCCGCCAGGCTCCAGGAAAGGGGCCGGAGTGGGTAGGTTTCATTAGAAACAAAGCTAATGGTGGGACAGCAGAATACGCCGCGTCTGTGAAAGGCAGATTCACCATCTCCAGAGATGATTCCAAAAGCATCGCCTATCTGCAAATGAGCAGCCTGAAAACCGAGGACACGGCCGTGTATTACTGTGCTAGAGA	GAGGTGCAGCTGGTGGAGTCTGGGGGAGGCTTGGTCCAGCCTGGCGGGTCCCTGAGAGTCTCCTGTGCAGCCTCTGGATTCACCTTCAGTGACTACTACATGCAGTGGGTCCGCCAGGCTCCAGGAAAGGGGCCGGAGTGGGTAGGTTTCATTAGAAACAAAGCTAATGGTGGGACAGCAGAATACGCCGCGTCTGTGAAAGGCAGATTCACCATCTCAAGAGATGATTCCAAAAGCATTGCCAGTCTGCAAATGAACAGCCTGAAAACCGAGGACACGGCCGTGTATTACTGTACTAGGCA	IGHV3-88	IGHV3-116	False	F
IGHV3-53*01_S4423	IGHV3-59*01	8	0.972973	296	GAGGTGCAGCTGGTGGAGTCTGGGGGCGGCTTGGCAAAGCCTGGGGGGTCCCTGAGACTCTCCTGTGCAGCCTCCGGATTCACCTTCAGTGACCACTACATGCACTGGGTCCGCCAGGCTTCAGGGAAGGGGCTGGAGTGGGTCTCAGGTATTAGTTATACTGGTGGTAGCACATGGTACGCAGACTCCGTGAAGGGCAGATTCACCATCTCCAGAGAGAACGCCAAGAACACACTGTATCTTCAAATGGACAGCCTGAGAGCTGAGGACACGGCTGTCTATTACTGTGCGGGAGA	GAGGTGCAGCTGGTGGAGTCTGGGGGCGGCTTGGCAAAGCCTGGGGGGTCCCTGAGACTCTCCTGCGCAGCCTCTGGATTCACCTTCAGTGACTACTACATGCACTGGGTCCGCCAGGCTTCAGGGAAGGGGCTGGAGTGGGTCTCACGTATTAGTAATGGTGGTGGTAGCACATGGTACGCAGACTCCGTGAAGGGCAGATTCACCATCTCCAGAGAGAACGCCAAGAACACACTGTATCTTCAAATGGACAGCCTGAGAGCTGAGGACACGGCTGTCTATTACTGTGCGAGAGA	IGHV3-53	IGHV3-59	False	F
IGHV4-NL_1*01_S7297	IGHV4-169*01	8	0.972973	296	CAGGTGCAGCTGCAGGAGTCGGGCCCAGGACTGGTGAAGCCTTTGGAGACCCTGTCCCTCACCTGCGCTGTCTCTGGTGGCTCTATCAGCAGTAACTACTGGAGCTGGATCCGCCAGCCCCCAGGGAAGGGACTGGAGTGGATTGGGTATATCTATGGTAGTGGTAGTAGCACCAACTACAACCCCTCCCTCAAGAGTCGAGTCACCCTGTCAGTAGACACGTCCAAGAACCAGTTCTCCCTGAAGCTGAGCTCTGTGACCGCCGCGGACACGGCCGTGTATTACTGTGCGAGAGA	CAGCTGCAGCTGCAGGAGTCGGGCCCAGGACTGGTGAAGCCTTCGGAGACCCTGTCTGTCACCTGCGCTGTCTCTGGTGGCTCTATCAGCAGTAGCTACTGGAGCTGGATCCGCCAGGCCCCAGGGAAGGGACTGGAGTGGATTGGGTATATCTATGGTAGTGGTAGTAGCACCAACTACAACCCCTCCCTCAAGAGTCGAGTCACCCTGTCAGTAGACACGTCCAAGAACCAGCTCTCCCTGAAGCTGAGCTCTGTGACCGCCGCGGACACGGCCGTGTATTACTGTGCGAGA-A	IGHV4-NL_1	IGHV4-169	False	F
IGHV4-NL_1*01_S7297	IGHV4-169*02	8	0.972973	296	CAGGTGCAGCTGCAGGAGTCGGGCCCAGGACTGGTGAAGCCTTTGGAGACCCTGTCCCTCACCTGCGCTGTCTCTGGTGGCTCTATCAGCAGTAACTACTGGAGCTGGATCCGCCAGCCCCCAGGGAAGGGACTGGAGTGGATTGGGTATATCTATGGTAGTGGTAGTAGCACCAACTACAACCCCTCCCTCAAGAGTCGAGTCACCCTGTCAGTAGACACGTCCAAGAACCAGTTCTCCCTGAAGCTGAGCTCTGTGACCGCCGCGGACACGGCCGTGTATTACTGTGCGAGAGA	CAGCTGCAGCTGCAGGAGTCGGGCCCAGGACTGGTGAAGCCTTCGGAGACCCTGTCTGTCACCTGCGCTGTCTCTGGTGGCTCTATCAGCAGTAGCTACTGGAGCTGGATCCGCCAGGCCCCAGGGAAGGGACTGGAGTGGATTGGGTATATCTATGGTAGTGGTAGTAGCACCAACTACAACCCCTCCCTCAAGAGTCGAGTCACCCTGTCAGTAGACACGTCCAAGAACCAGCTCTCCCTGAAGCTGAGCTCTGTGACCGCCGCGGACACGGCCGTGTATTACTGTGCGAGCGA	IGHV4-NL_1	IGHV4-169	False	F
IGHV3-5*01_S2703	IGHV3-8*01	8	0.973154	298	GAGGTGCAGTTGGTGGAGTCTGGGGGAGGCTTGGTACAGCCTGGGGGGTCCCTGAGACTCTCTTGTACAGGCTCTGGATTCACCTTCAGTAGCTACTACATGTACTGGATCCGCCAGGCTCCGGGGAAGGGGCTGCAGTGGGTCTCAGCTATTAATACTGGTGGGGGTAGCACATGGTACACAGACTCTGTAAAGGGCAGATTCACCATCTCCAGAGAGAACGCCAAGAACACACTGTATCTTCAAATGGACAGCCTGAGAGCTGAGGACACGGCTGTCTATTACTGTGCGAAAGACA	GAGGTGCAGTTGGTGGAGTCTGGGGGAGGCTTGGTACAGCCTGGGGGCTCCCTGAGACTCTCTTGTACAGGCTCTGGATTCACCTTCAGTAGCTACTACATGTACTGGGTCCGCCAGGCTCCAGGGAAGGGGCTGGAGTGGGTCTCAGCTATTAATACTGGTGGGGGTAGCACATGGTACACAGACTCCGTGAAGGGCCGATTCACCATCTCCAAAGAGAACGCCAAGAACACACTGTATCTTCAAATGGACAGCCTGAGAGCTGAGGACACGGCTGTCTATTACTGTGCGAAAGACA	IGHV3-5	IGHV3-8	False	F
IGHV4-117*01_S0333	IGHV4-173*01	8	0.972973	296	CAGCTGCAGCTGCAGGAGTCGGGCCCAGGACTGGTGAAGCCTTCAGAGACCCTGTCCCTCACCTGCGCTGTCTCTGGTGGCTCCATCAGTAGTAACTGGTGGAGCTGGATCCGCCAGCCCCCAGGGAAGGGACTGGAGTGGATTGGACGTATCTCTGGTAGTGGTGGGAGCACCAGCTACAACCCCTCCCTCAAGAGTCGAGTCACCATTTCAACAGACACGTCCAAGAACCAGCTCTCCCTGAAGCTGATCTCTGTGACCGCCGCGGACACGGCCGTGTATTACTGTGCGAGAGA	CAGCTGCAGCTGCAGGAGTCGGGCCCAGGACTGGTGAAGCCTTCGGAGACCCTGTCCCTCACCTGCGCTGTCTCTGGTGGCTCCATCAGCAGTAACTACTGGAGCTGGATCCGCCAGCCCCCAGGGAAGGGACTGGAGTGGATTGGACGTATCTCTGGTAGTGGTGGGAGCACCGACTACAACCCCTCCCTCAAGAGTCGAGTCACCATTTCAACAGACACGTCCAAGAACCAGTTCTCCCTGAAGCTGAGCTCTGTGACCGCCGCGGACACGGCCGTGTATTACTGTGCGAGAGA	IGHV4-117	IGHV4-173	False	F
IGHV4-117*01_S0201	IGHV4-57*02	8	0.973244	299	CAGCTGCAGCTGCAGGAGTCGGGCCCAGGACTGGTGAAGCCTTCGGAGACCCTGTCCCTCACCTGCGCTGTCTCTGGTGGCTCTATCAGCAGTAGTAACTGGTGGAGCTGGATCCGCCAGCCCCCAGGGAAGGGACTGGAGTGGATTGGACGTATCTCTGGTAGTGGTGGGAGCACCAGCTACAACCCGTCCCTCAAGAGTCGAGTCACCATTTCAACAGACACGTCCAAGAACCAGTTCTCCCTGAAACTGAGCTCTATGACCGCCGCGGACACGGCCGTGTATTACTGTGCGAGAGA	CAGCTGCAGCTGCAGGAGTCGGGCCCAGGACTGGTGAAGCCTTCGGAGACCCTGTCCCTCACCTGCGCTGTCTCTGGTGGCTCCATCAGCAGTAGTAACTGGTGGAGCTGGATCCGCCAGCCCCCAGGGAAGGGACTGGAGTGGATTGGACGTATCTCTGGTAGTGGTGGGAGCACCAGCGACAACCCCTCCCTCAAGAGTCGAGTCACCATTTCAAAAGACACGTCCAAGAATCAGTTCTCCCTGAAGCTGAGCTCTGTGACCGCCGCGGACACGGCCGTGTATTACTGTGCGAGAAA	IGHV4-117	IGHV4-57	False	F
IGHV4-NL_1*01_S9290	IGHV4-169*02	8	0.972973	296	CAGGTGCAGCTGCAGGAGTCGGGCCCAGGACTGGTGAAGCCTTCGGAGACCCTGTCCCTCACCTGCGCTGTCTCTGGTGGCTCTATCAGCAGTAACTACTGGAGCTGGATCCGCCAGCCCCCAGGGAAGGGACTGGAGTGGATTGGGTACATCTATGGTAGTGGTAGTAGCACCAACTACAACCCCTCCCTCAAGAGTCGAGTCACCCTGTCAGTAGACACGTCCAAGAACCAGTTCTCCCTGAAGCTGAGCTCTGTGACCGCCGCGGACACGGCCGTGTATTACTGTGCGAGAGA	CAGCTGCAGCTGCAGGAGTCGGGCCCAGGACTGGTGAAGCCTTCGGAGACCCTGTCTGTCACCTGCGCTGTCTCTGGTGGCTCTATCAGCAGTAGCTACTGGAGCTGGATCCGCCAGGCCCCAGGGAAGGGACTGGAGTGGATTGGGTATATCTATGGTAGTGGTAGTAGCACCAACTACAACCCCTCCCTCAAGAGTCGAGTCACCCTGTCAGTAGACACGTCCAAGAACCAGCTCTCCCTGAAGCTGAGCTCTGTGACCGCCGCGGACACGGCCGTGTATTACTGTGCGAGCGA	IGHV4-NL_1	IGHV4-169	False	F
IGHV4-NL_1*01_S9290	IGHV4-169*01	8	0.972973	296	CAGGTGCAGCTGCAGGAGTCGGGCCCAGGACTGGTGAAGCCTTCGGAGACCCTGTCCCTCACCTGCGCTGTCTCTGGTGGCTCTATCAGCAGTAACTACTGGAGCTGGATCCGCCAGCCCCCAGGGAAGGGACTGGAGTGGATTGGGTACATCTATGGTAGTGGTAGTAGCACCAACTACAACCCCTCCCTCAAGAGTCGAGTCACCCTGTCAGTAGACACGTCCAAGAACCAGTTCTCCCTGAAGCTGAGCTCTGTGACCGCCGCGGACACGGCCGTGTATTACTGTGCGAGAGA	CAGCTGCAGCTGCAGGAGTCGGGCCCAGGACTGGTGAAGCCTTCGGAGACCCTGTCTGTCACCTGCGCTGTCTCTGGTGGCTCTATCAGCAGTAGCTACTGGAGCTGGATCCGCCAGGCCCCAGGGAAGGGACTGGAGTGGATTGGGTATATCTATGGTAGTGGTAGTAGCACCAACTACAACCCCTCCCTCAAGAGTCGAGTCACCCTGTCAGTAGACACGTCCAAGAACCAGCTCTCCCTGAAGCTGAGCTCTGTGACCGCCGCGGACACGGCCGTGTATTACTGTGCGAGA-A	IGHV4-NL_1	IGHV4-169	False	F
IGHV4-NL_9*01_S4906	IGHV4-165*01	8	0.972973	296	CAGGTGCAGCTGCAGGAGTCGGGCCCAGAACTGGTGAAGCCTTCGGAGACCCTGTCCCTCACCTGCGCTGTCTCTGGTGGCTCCATCAGCAGTAACTACTGGAGCTGGATCCGCCAGCCCCCAGGGAAGGGACTGGAGTGGATTGGGTATATCGGTGGTAGTAGTGGTAGCACCAACTACAACCCCTCCCTCAAGAGTCGAGTAACCATTTCAACAGACACGTCCAAGAACCAGTTCTCCCTGAAGCTGAGCTCTGTGACCGCCGCGGACACGGCCGTGTATTACTGTGCGAGAGA	CAGGTGCAGCTGCAGGAGTCGGGCCCAGGACTGGTGAAGCCTTCGGAGACCCTGTCCCTCACCTGCGCTGTCTCTGGTGGCTCCATCAGCGGTTACTACTGGAGCTGGATCCGCCAACCCCCAGGGAAGGGGCTGGAGTGGATTGGGTATATCGGTGGTAGTAGTGGGAGCACCTACTACAACCCCTCCCTCAAGAGTCGAGTCACCATTTCAACAGACACGTCCAAGAACCAGTTCTCCCTGAAGCTGAGCTCTGTGACCGCCGCGGACACGGCCGTGTATTACTGTGCGAGAGA	IGHV4-NL_9	IGHV4-165	False	F
IGHV4-NL_9*01_S3502	IGHV4-165*01	8	0.972973	296	CAGGTGCAGCTGCAGGAGTCGGGCCCAGAACTGGTGAAGCCTTCGGAGACCCTGTCCCTCACCTGCGCTGTCTCTGGTGGCTCCATCAGCAGTAACTACTGGAGCTGGATCCGCCAGCCCCCAGGGAAGGGACTGGAATGGATTGGGTATATCGGTGGTAGTAGTGGTAGCACCAACTACAACCCCTCCCTCAAGAGTCGAGTCACCATTTCAACAGACACGTCCAAGAACCAGTTCTCCCTGAAGCTGAGCTCTGTGACCGCCGCGGACACGGCCGTGTATTACTGTGCGAGAGA	CAGGTGCAGCTGCAGGAGTCGGGCCCAGGACTGGTGAAGCCTTCGGAGACCCTGTCCCTCACCTGCGCTGTCTCTGGTGGCTCCATCAGCGGTTACTACTGGAGCTGGATCCGCCAACCCCCAGGGAAGGGGCTGGAGTGGATTGGGTATATCGGTGGTAGTAGTGGGAGCACCTACTACAACCCCTCCCTCAAGAGTCGAGTCACCATTTCAACAGACACGTCCAAGAACCAGTTCTCCCTGAAGCTGAGCTCTGTGACCGCCGCGGACACGGCCGTGTATTACTGTGCGAGAGA	IGHV4-NL_9	IGHV4-165	False	F
IGHV3-177*01_S4102	IGHV3-28*02	8	0.972973	296	GAGGTGCAGCTGGTGGAGTCTGGGGGCGGCTTGGCAAAGCCTGGGGGGTCCCTGAGACTCTCCTGTGCAGCCTCTGGATTCACCTTCAGTAACTACTGGATGTACTGGGTCCGCCAGGCACCAGGGAAGGGGCTGGAGTGGATCTCAGCTATTAATAGTGCTGGTGGTAGCACATACTATGCAGACTCCGTGAAGGGCAGATTCACCATCTCCAGAGAGAACGCCAAAAACACACTATATCTTCAAATGGACAGCCTGAGAGCTGAGGACACGGCTGTCTATTACTGTGCGAAAGA	GAGGTGCAGCTGGTGGAGTCTGGGGGCGGCTTGGCAAAGCCTGGGGGGTCCCTGAGACTCTCCTGTGCAGCCTCTGGATTCACCTTCAGTAACTACTGGATGCACTGGGTTCGCCAGGCACCAGGGAAGGGGCTGGAGTGGATCTCAGCTATTAATAGTGCTGGTAGTAGCACATACTATGCAGACTCCGTGAAGGGCAGATTCACCATCTCCAGAGAGAACGCCAAGAACACACTGTATCTTCAAATGGACGGCCTGAGAGCTGAGGACACGGCTGTCTATTACTGTGCGGGAGA	IGHV3-177	IGHV3-28	False	F
IGHV4-NL_1*02_S2524	IGHV4-169*01	8	0.972973	296	CAGGTGCAGCTGCAGGAGTCGGGCCCAGGACTGGTGAAGCCTTTGGAGACCCTGTCCCTCACCTGCGCTGTCTCTGGTGGCTCTATCAGCAGTAACTACTGGAGCTGGATCCGCCAGGCCCCAGGGAAGGGACTGGAGTGGATTGGCTATATCTATGGTAGTGGTAGTAGCACCAACTACAACCCCTCCCTCAAGAGTCGAGTCACCCTGTCAGTAGACACGTCCAAGAACCAGTTCTCCCTGAAGCTGAGCTCTGTGACCGCCGCGGACACGGCCGTGTATTACTGTGCGAGACA	CAGCTGCAGCTGCAGGAGTCGGGCCCAGGACTGGTGAAGCCTTCGGAGACCCTGTCTGTCACCTGCGCTGTCTCTGGTGGCTCTATCAGCAGTAGCTACTGGAGCTGGATCCGCCAGGCCCCAGGGAAGGGACTGGAGTGGATTGGGTATATCTATGGTAGTGGTAGTAGCACCAACTACAACCCCTCCCTCAAGAGTCGAGTCACCCTGTCAGTAGACACGTCCAAGAACCAGCTCTCCCTGAAGCTGAGCTCTGTGACCGCCGCGGACACGGCCGTGTATTACTGTGCGAGA-A	IGHV4-NL_1	IGHV4-169	False	F
IGHV1-84*01_S5842	IGHV1-111*02	8	0.973064	297	GAGGTCCAGCTGGTACAGTCTGGGGCTGAGGTGAAGAAGCCTGGGGCCTCCGTGAAAATCTCCTGCAAGGCTTCTGGATACACCTTCACCGACCACTACCTGCACTGGGTGCGACAGGCTCCTGGAAAAGGGCTTGAGTGGATGGGAGGTGTTGATCCTGAAGATGGTGAAGC-AGACTACGCACAGAAGTTCCAGGACAGAGTCACCATCACCGCGGACATGTCTACAGACACAGCCTACATGGAGCTGAGCAGCCTGAGATCTGAGGACACGGCCGTGTATTACTGTGCAAGAGA	GAGGTCCAGCTGGTGCAGTCTGGGGCTGAGGTGAAGAAGCCTGGGGCCTCCGTGAAAATCTCCTGCAAGGCTTCTGGATACACCTTCACCGACTACTACCTGCACTGGGTGCGACAGGCTCCTGGAAAAGGGCTTGAGTGGATGGGACGTGTTGATCCTGAAGATGGTGAAGCAATAC-ACGCACAGAAGTTCCAGGACAGAGTCACCATCACCGCGGACACGTCTACAGACACAGCCTACATGGAGCTGAGCAGCCTGAGATCTGAGGACACGGCCGTGTATTACTGTGCAACAGA	IGHV1-84	IGHV1-111	False	F
IGHV4-NL_5*01_S5308	IGHV4-165*01	8	0.97351	302	CAGGTGCAGCTGCAGGAGTCGGGCCCAGGACTGGTGAAGCCTTCGGAGACCCTGTCCCTCACCTGCGCTGTCTCTGGTGGCTCCATCAGCAGTGGTTACTACTACTGGAGCTGGATCCGCCAGCCCCCAGGGAAGGGGCTGGAGTGGATTGGGTATATCGGTGGTAGTAGTGGGAGCACCTACTACAACCCCTCCCTCAAGAGTCGAGTCACCATTTCAACGGACACGTCCAAGAACCAGTTCTCCCTGAAGCTGAGCTCTGTGACCGCCGCGGACACGGCCGTGTATTACTGTGCGAGAGA	CAGGTGCAGCTGCAGGAGTCGGGCCCAGGACTGGTGAAGCCTTCGGAGACCCTGTCCCTCACCTGCGCTGTCTCTGGTGGCTCCATCAGC---GGT---TACTACTGGAGCTGGATCCGCCAACCCCCAGGGAAGGGGCTGGAGTGGATTGGGTATATCGGTGGTAGTAGTGGGAGCACCTACTACAACCCCTCCCTCAAGAGTCGAGTCACCATTTCAACAGACACGTCCAAGAACCAGTTCTCCCTGAAGCTGAGCTCTGTGACCGCCGCGGACACGGCCGTGTATTACTGTGCGAGAGA	IGHV4-NL_5	IGHV4-165	False	F
IGHV4-NL_5*01_S7147	IGHV4-147*01	8	0.972973	296	CAGGTGCAGCTGCAGGAGTCGGGCCCAGGACTGGTGAAGCCTTCGGAGACCCTGTCCCTCACCTGCGCTGTCTCTGGTGGCTCCATCAGCAGTAGCTACTGGAGCTGGATCCGCCAGCCCCCAGGGAAGGGACTGGAGTGGATTGGGTATATCTATGGTGGTAGTGGGAGCACCAGCTACAACCCCTCCCTCAAGAGTCGAGTCACCATTTCAACAGACACGTCCAAGAACCAGTTTTCCCTGAAGCTGAGCTCTGTGACCGCCGCGGACACGGCCGTGTATTACTGTGCGAGATA	CAGGTGCAGCTGCAGGAGTCGGGCCCAGGACTGGTGAAGCCTTCGGAGACCCTGTCCCTCACCTGCGCTGTCTCTGGTGGCTCCATCAGCAGTAACTACTGGAGCTGGATCCGCCAGCCCCCAGGGAAGGGACTGGAGTGGATTGGACGTATCTATGGTAGTAGTGGGAGCACCAGCTACAACCCCTCCCTCACGAGTCGAGTCACCATTTCAACAGACACGTCCAAGAACCAGTTCTCCCTGAAGCTGAGCTCTGTGACCGCCGCGGACACGGCCGTGTATTACTGTGCGAGAGA	IGHV4-NL_5	IGHV4-147	False	F
IGHV4-NL_36*01_S0538	IGHV4-165*01	9	0.969595	296	CAGCTGCAGCTGCAGGAGTCGGGCCCAGGACTGGTGAAGCCTTCGGAGACCCTGTCCCTCACCTGCGCTGTCTCTGGTGGCTCCATCAGCGGTTACTGGTGGGGCTGGATCCGCCAGCCCCCAGGGAAGGGGCTGGAGTGGATTGGGTATATCGGTGGTAGTAGTGGGAGCACCTACTACAACCCCTCCCTCAAGAGTCGAGTCACCCTGTCAGTAGACACGTCCAAGAACCAGTTCTCCCTGAAGCTGAGCTCTGTGACCGCCGCGGACACGGCCGTGTATTACTGTGCGAGAGA	CAGGTGCAGCTGCAGGAGTCGGGCCCAGGACTGGTGAAGCCTTCGGAGACCCTGTCCCTCACCTGCGCTGTCTCTGGTGGCTCCATCAGCGGTTACTACTGGAGCTGGATCCGCCAACCCCCAGGGAAGGGGCTGGAGTGGATTGGGTATATCGGTGGTAGTAGTGGGAGCACCTACTACAACCCCTCCCTCAAGAGTCGAGTCACCATTTCAACAGACACGTCCAAGAACCAGTTCTCCCTGAAGCTGAGCTCTGTGACCGCCGCGGACACGGCCGTGTATTACTGTGCGAGAGA	IGHV4-NL_36	IGHV4-165	False	F
[truncated: 323 more rows]
